# Supplementary material for: Pleiotropic influence of DNA methylation QTLs on physiological and ageing traits
Source: Epigenetics. 2023 Sep 10;18(1):2252631. doi: 10.1080/15592294.2023.2252631 (PMC10496549; doi:10.1080/15592294.2023.2252631)
Supplement: Supplemental Material [file KEPI_A_2252631_SM3983.zip]

Archive with 2 entries (2 files):
- SuppData_S1toS11_July2023.xlsx
- SupTablesFigures_meQTL_July2023.docx
