# Supplementary material for: Pleiotropic influence of DNA methylation QTLs on physiological and ageing traits
Source: Epigenetics. 2023 Sep 10;18(1):2252631. doi: 10.1080/15592294.2023.2252631 (PMC10496549; doi:10.1080/15592294.2023.2252631)
Supplement: Supplemental Material [file KEPI_A_2252631_SM3983.zip › SuppData_S1toS11_July2023.xlsx]

## Sheet: DataS1
Data S1: Individual-level details and variables used in this study
Full data access from NCBI GEO Accession ID GSE199979
Index	DNAmID	DNAmMicroarrayID	GN2AgingColonyID	Strain	Diet	Sex	DateOfBirth	DateOfDeath	Age (days; tissue collection age)	Body_weight_at_time_of_tissue_collection	MethylomePC1	MethylomePC2	MethylomePC3	MethylomePC4	MethylomePC5	WGCNA_ME_tan	WGCNA_ME_grey60	WGCNA_ME_blue	WGCNA_ME_cyan	WGCNA_ME_lightcyan	WGCNA_ME_royalblue	WGCNA_ME_black	WGCNA_ME_greenyellow	WGCNA_ME_salmon	WGCNA_ME_green	WGCNA_ME_lightgreen	WGCNA_ME_magenta	WGCNA_ME_purple	WGCNA_ME_turquoise	WGCNA_ME_grey	rs29733222.Chr5	Mean_502CpG_trans-meQTL_5a
1	UT1	202897220126_R01C01	H1228	B6D2F1	CD	F	2013-02-03	2015-01-30	726	43.79	-7.16551	0.213585	2.15402	1.28617	-0.209068	0.00235883	-0.00645865	-0.00402445	0.0298082	-0.00785922	-0.002167	-0.00159208	-0.0669667	-0.0321192	0.00520935	0.00981384	0.0115964	-0.0877664	-0.159416	0.00506467	BD	0.370867
2	UT2	202897220126_R02C01	H1045	BXD29	CD	F	2013-02-05	2015-01-30	724	24.23	-5.88899	0.133691	-0.0726353	1.74053	-0.470445	-0.00301208	0.00805985	0.0270936	0.0334634	0.0601809	0.0628162	0.0132817	-0.00286699	-0.0355913	0.0348193	-0.0177107	-0.0288735	-0.0977667	-0.0870903	0.0638969	BB	0.354751
3	UT4	202897220126_R04C01	H1769	BXD98	CD	F	2014-01-11	2015-01-30	384	21.88	-4.91095	-0.585674	1.17133	-0.145417	0.174872	0.00403886	-0.0426263	-0.0258327	-0.00583027	0.0383998	-0.0720121	0.00755993	0.00942735	-0.00453408	-0.0427302	0.00827353	-0.0221897	-0.0744762	-0.0719884	-0.0995632	DD	0.373328
4	UT5	202897220126_R05C01	H2495	BXD32	CD	F	2015-08-12	2016-09-01	386	34.53	-5.93372	0.458456	0.0805724	1.9825	-0.443624	-0.0112897	0.0199328	0.0259454	0.0378114	-0.073212	-0.0702496	0.0109234	-0.00912979	-0.0220729	0.0138029	-0.0362511	-0.0397355	-0.0734834	-0.100254	0.04007	DD	0.359435
5	UT7	202897220126_R01C02	H1502	BXD44	HFD	F	2014-01-16	2015-01-30	379	50.46	-7.75459	-2.02351	0.229675	-1.27381	-0.133266	-0.0354954	0.0183669	-0.0371571	0.0694587	-0.0014362	0.0211813	0.0203154	0.096697	-0.00540947	-0.0467846	-0.0432828	-0.0238156	-0.0531004	-0.148412	0.11085	DD	0.40393
6	UT8	202897220126_R02C02	H1860	BXD73	CD	F	2014-08-04	2016-09-01	759	17.14	-6.79843	-3.32807	0.69165	-0.191856	-0.913758	-0.0151855	-0.0384917	-0.0702868	0.0115138	-0.0781218	0.049692	0.0311871	0.0683619	0.0218501	0.0116102	0.0552332	-0.0463696	-0.0747781	-0.115541	-0.00229675	DD	0.407482
7	UT9	202897220126_R03C02	H0675	BXD39	CD	F	2012-01-07	2014-01-06	730	20.2	-4.60422	-3.4763	0.236397	-0.494979	-0.731966	0.0416794	-0.00415291	-0.068956	0.0293245	-0.00245275	-0.0711679	0.0298843	0.0743732	0.0305399	0.00916546	0.00708585	-0.0421039	-0.106496	-0.0429184	0.0777784	DD	0.425156
8	UT10	202897220126_R04C02	H1096	BXD90	CD	F	2013-01-28	2015-01-30	732	23.02	-4.49891	1.10475	0.930111	2.94997	-0.299268	-0.0362862	0.00272068	0.0386945	0.0193965	0.0502773	0.072268	-0.00183115	-0.0509023	-0.0226789	0.0432545	0.00205834	-0.0748018	-0.0733173	-0.0667378	-0.0117893	BB	0.337817
9	UT12	202897220126_R05C02	H2498	BXD87	CD	F	2015-08-05	2016-09-01	393	20.64	-6.04215	2.28298	-1.02067	0.159347	-0.782463	-0.0161623	0.00693559	0.0718055	0.0596264	-0.0355699	0.0430833	0.00199307	0.0110753	-0.0453584	-0.0656505	-0.0560028	-0.0719778	-0.0404634	-0.104907	0.0424886	DD	0.318594
10	UT13	202897220126_R06C02	H1200	BXD64	HFD	F	2013-04-22	2014-04-23	366	59.23	-5.74261	1.64118	1.11009	1.28786	0.758463	0.00913693	-0.00995673	0.0358276	0.0264124	0.0337821	0.044993	-0.0114077	-0.0105044	-0.0251957	-0.0198398	-0.0383861	-0.0700964	-0.0704596	-0.0996729	-0.0749454	BB	0.336905
11	UT14	202894750008_R01C01	H1145	DBA/2J	HFD	F	2013-03-19	2013-10-17	212	37.29	-6.73793	0.941844	-0.190793	1.12852	0.153739	0.0715642	0.00477165	0.0363093	0.0334897	-0.0693561	-0.0730222	0.0118416	0.03177	-0.0342583	-0.0361377	-0.0427156	-0.0304408	-0.0807317	-0.120806	-0.0386165	DD	0.351233
12	UT17	202894750008_R02C01	H882	BXD91	HFD	F	2011-12-06	2013-06-20	562	35.27	-5.17838	1.10341	0.0336056	-0.173817	-1.11954	0.0126965	-0.00716649	0.0268983	0.0378124	0.039611	0.0642554	0.0163464	-0.0244562	-0.0409731	-0.0429024	-0.0401203	-0.0800792	-0.0655193	-0.0690059	0.0376464	BB	0.349999
13	UT18	202894750008_R03C01	H0884	BXD91	CD	F	2011-12-06	2013-06-20	562	25.7	-4.71099	0.368328	0.594489	-0.0477021	-1.23059	-0.029986	-0.00422583	0.000961469	0.0318267	0.0399587	0.0478187	0.0103602	-0.027241	-0.0354305	-0.0293509	-0.0281481	-0.0825426	-0.0597752	-0.0626188	0.0423394	BB	0.364215
14	UT19	202894750008_R04C01	H0881	BXD91	HFD	F	2011-12-06	2013-06-20	562	68.1	-4.28944	0.108332	0.900492	0.129638	-1.29266	-0.0588885	-0.0382497	-0.0197462	0.0059011	0.0340318	0.0519071	0.0110332	-0.0459275	-0.0409875	-0.0263211	-0.0226559	-0.10194	-0.0192609	-0.0517384	-0.0099943	BB	0.360077
15	UT20	202894750008_R05C01	H0883	BXD91	CD	F	2011-12-06	2013-06-20	562	29.26	-4.33592	1.58892	0.534948	0.274813	-1.46128	-0.0437524	0.00884257	0.0287289	0.0449375	0.046923	0.0460463	0.00348029	-0.0770732	-0.0430385	-0.0314042	-0.0427052	-0.107967	-0.0381621	-0.0505694	0.0579914	BB	0.350441
16	UT22	202894750008_R06C01	H0807	BXD65	CD	F	2011-11-04	2013-10-15	711	26.42	-5.32333	0.49065	0.778142	2.53323	0.280151	0.0242718	0.0197451	0.0224498	0.0294241	0.0682872	-0.0801961	0.0107612	-0.0266125	-0.0217022	0.0420304	-0.0251295	-0.0890071	-0.10049	-0.0765272	0.0435557	BB	0.360189
17	UT23	202894750008_R01C02	H0808	BXD65	CD	F	2011-11-04	2013-10-15	711	32.48	-6.08547	1.45867	1.33879	2.88565	0.263538	0.064254	-0.00404214	0.0352646	0.0220613	0.0613625	-0.086551	0.000460183	-0.0713625	-0.0285585	0.0362467	-0.0240291	-0.0137641	-0.0903771	-0.108006	0.0125421	BB	0.343799
18	UT25	202894750008_R02C02	H1284	BXD65	CD	F	2013-01-04	2014-01-06	367	40.71	-5.09164	2.84144	1.06464	1.69433	0.322817	-0.0371674	-0.00807121	0.0535376	0.0132393	0.063181	-0.0845765	-0.00966421	-0.0650903	-0.0314564	-0.0281008	-0.0434555	-0.0846917	-0.0366327	-0.0801432	-0.0288879	BB	0.322108
19	UT28	202894750008_R03C02	H0267	BXD73b	CD	F	2011-08-26	2012-09-06	377	32.3	-5.25688	0.0799806	-0.978112	-1.06209	-0.74624	-0.0347082	-0.00102303	0.0181835	0.02579	-0.103122	0.0390355	0.0242775	0.054565	-0.0350683	-0.0603822	-0.0353205	-0.0822328	-0.0353644	-0.0694082	-0.01206	DD	0.352223
20	UT32	202894750008_R04C02	H1283	BXD65	CD	F	2013-01-04	2014-01-06	367	33.63	-4.01465	2.48811	0.776172	1.61259	-0.0241478	-0.0241423	-0.0116572	0.0443011	0.0189798	0.0631144	-0.081563	-0.00233733	-0.0691128	-0.0283427	-0.0249737	-0.0391179	-0.0930209	-0.0428482	-0.0486516	-0.0500561	BB	0.331123
21	UT33	202894750008_R05C02	H1197	BXD73b	HFD	F	2012-12-17	2014-01-06	385	41.33	-5.40256	-1.45802	-0.57855	-0.88322	-1.09098	-0.0479279	-0.0135216	-0.0227654	0.02737	-0.0868384	0.0362341	0.0304221	0.0664623	-0.0292234	-0.0399595	-0.01903	-0.0979417	-0.0524284	-0.0709485	0.00907588	DD	0.3811
22	UT34	202894750008_R06C02	H1198	BXD73b	HFD	F	2012-12-17	2014-01-06	385	35.03	-5.65073	-1.0478	-0.933685	-1.15876	-1.101	-0.00335802	-0.0157918	-0.0050779	0.0270976	-0.0900068	0.0417941	0.0319304	0.0772657	-0.0358668	-0.0523435	-0.0247724	-0.0912648	-0.0741604	-0.0678178	-0.00867767	DD	0.369919
23	UT36	202894750041_R01C01	H0832	BXD79	CD	F	2011-11-27	2013-06-19	570	35.51	-6.56182	0.961763	1.3746	1.99286	-0.362074	-0.0236759	-0.0028551	0.0178268	0.0239624	0.029314	0.0484204	-0.00640639	-0.0338572	-0.0312575	0.00963839	-0.00723532	-0.0873871	-0.0694131	-0.126518	-0.0354713	DD	0.35295
24	UT37	202894750041_R02C01	H0831	BXD79	CD	F	2011-11-27	2013-06-19	570	24.73	-5.73512	-1.9965	1.29519	0.965549	-0.270832	-0.0237157	0.0175059	-0.0502483	0.0335733	0.0339992	0.0432859	0.0105231	0.0374784	-0.0186064	0.018672	-0.0188997	-0.0965861	-0.0748206	-0.0921313	0.0279242	DD	0.408259
25	UT44	202894750041_R03C01	H0824	BXD79	CD	F	2012-01-31	2013-02-12	378	31.24	-4.63576	2.77137	0.345724	1.25131	-0.635813	-0.0478156	0.0024919	0.06246	0.0314963	0.0288224	0.0419571	-0.00968361	-0.0351685	-0.0354584	-0.0318961	-0.0375636	-0.12668	-0.0280936	-0.0647973	-0.0386395	DD	0.324301
26	UT46	202894750041_R04C01	H0826	BXD79	CD	F	2012-01-31	2013-02-12	378	30.76	-4.59131	2.55397	0.0666444	1.0453	-0.48374	-0.0427206	0.00992084	0.0601775	0.0332791	0.0220195	0.0297121	-0.00349699	-0.0286204	-0.039335	-0.0412725	-0.0433688	-0.112744	-0.0454774	-0.0665243	-0.0338866	DD	0.328488
27	UT51	202894750041_R05C01	H0005	BXD48	CD	F	2011-03-31	2012-05-09	405	21.11	-4.47952	-2.33105	0.223532	-1.23657	2.15983	0.04015	0.0105613	-0.0321733	0.0360538	0.0523807	-0.0684835	0.0238279	0.106378	-0.0122303	-0.0203692	-0.0180755	-0.0815608	-0.0889185	-0.0489367	0.0318316	DD	0.417139
28	UT54	202894750041_R06C01	H0211	BXD48a	CD	F	2011-09-21	2012-05-11	233	27.08	-5.42086	0.608167	0.30806	-2.03579	1.87769	0.00912516	-0.00272382	0.0170879	0.0366711	0.0355048	0.0164806	0.00354748	0.0609936	-0.0543366	-0.103227	-0.0642856	-0.133116	-0.103072	-0.0823943	-0.0327988	DD	0.35471
29	UT55	202894750041_R01C02	H1862	BXD73	HFD	F	2014-08-04	2015-04-20	259	23.8	-6.64883	0.0894782	-1.31322	-1.32938	-0.766174	-0.00582941	0.00298661	0.0313169	0.0472892	-0.0922015	0.0502501	0.0271987	0.0834417	-0.0413718	-0.0689978	-0.0470823	-0.0454148	-0.0868969	-0.0973122	0.0224533	DD	0.357547
30	UT57	202894750041_R02C02	H0209	BXD48a	CD	F	2011-09-21	2012-05-11	233	31.65	-4.79842	-0.375063	0.419279	-1.9748	1.60308	-0.0179317	-0.0180212	-0.0113255	0.0165285	0.0303667	0.0100132	0.0102796	0.0631009	-0.0328757	-0.0744973	-0.0427614	-0.110449	-0.0401932	-0.0606475	-0.0542734	DD	0.371767
31	UT59	202894750041_R03C02	H0004	BXD48	CD	F	2011-03-31	2012-05-09	405	22.28	-4.09198	-0.944828	-0.0412643	-0.73797	2.2402	-0.00450357	0.00976645	-0.00093903	0.0303022	0.0397681	-0.0659634	0.0215482	0.0862338	-0.0265554	-0.0206732	-0.0337808	-0.109186	-0.0529198	-0.0383447	-0.0145112	DD	0.377753
32	UT60	202894750041_R04C02	H0823	BXD79	CD	F	2012-01-31	2012-09-04	217	25.8	-3.83102	2.01978	-0.117022	-0.0841884	-0.923231	-0.0134684	-0.0157633	0.0348917	0.0151697	0.0163708	0.0358346	-0.00153454	-0.0061225	-0.041694	-0.0757399	-0.0412937	-0.122391	-0.0510727	-0.0370916	-0.0925067	DD	0.335816
33	UT62	202894750041_R05C02	H0365	BXD9	CD	F	2011-09-22	2012-09-04	348	49.3	-4.68925	1.80044	0.807169	0.990919	-1.33918	-0.0222053	-0.0249619	0.0255733	0.0219395	-0.00257565	0.0565525	-0.00667415	-0.0755364	-0.0414022	-0.0298788	-0.0371406	-0.106363	-0.0490905	-0.0681738	-0.0191899	BB	0.338606
34	UT71	202894750041_R06C02	H1504	BXD44	CD	F	2014-01-16	2015-01-30	379	24.08	-6.37214	0.3425	-0.299699	-1.264	-0.528977	-0.00894714	0.00157982	0.0152837	0.0642297	-0.00695844	0.0215251	0.012678	0.0375675	-0.0403095	-0.0921405	-0.0599146	-0.0957295	-0.115421	-0.100678	0.0292167	DD	0.361617
35	UT72	202897220066_R01C01	H1447	BXD73	HFD	F	2013-12-19	2014-12-15	361	31.99	-9.75231	-0.0109283	-0.36626	-0.627693	0.126971	0.0720996	-0.0015242	0.0332451	0.0553365	-0.0878535	0.0534518	0.0145134	0.0779979	-0.0256018	-0.0360643	-0.0277012	0.104135	-0.0794191	-0.241426	0.0683587	DD	0.358875
36	UT74	202897220066_R02C01	H1450	BXD73	CD	F	2013-12-19	2014-12-15	361	24.14	-8.79745	-2.3674	0.0213479	-1.61918	-0.441806	0.047291	0.00484847	-0.035683	0.042916	-0.0877359	0.0472572	0.0224314	0.10376	-0.0371888	-0.0410003	-0.0154366	0.0381722	-0.0921862	-0.191099	0.0793248	DD	0.407994
37	UT76	202897220066_R03C01	H1412	BXD65b	CD	F	2013-12-10	2014-12-15	370	29.68	-7.64014	2.06538	0.80825	1.80378	0.871691	0.106866	0.0247287	0.0597619	0.0481811	0.0775229	-0.0835314	-0.00226245	-0.0301881	-0.0318293	0.00283002	-0.0455285	0.112241	-0.0783614	-0.176003	0.0751099	BB	0.341362
38	UT77	202897220066_R04C01	H1451	BXD73	CD	F	2013-12-19	2014-12-15	361	24.38	-8.14416	-0.568656	-0.791107	-1.25625	-0.540467	0.15028	0.0125205	0.0134042	0.0505499	-0.094256	0.0510464	0.0250078	0.0689036	-0.0352052	-0.0489232	-0.0307129	0.0995424	-0.0689677	-0.169298	0.0806548	DD	0.378192
39	UT82	202897220066_R05C01	H1720	BXD65	CD	F	2014-05-17	2014-11-14	181	24.56	-7.47371	1.33154	0.998338	0.0212155	0.660771	0.108149	0.00309289	0.0235553	0.0389144	0.0659509	-0.0628538	-0.000108472	0.0137818	-0.0436315	-0.0633515	-0.0478005	0.0320417	-0.0865915	-0.165417	-0.00944648	BB	0.356425
40	UT88	202897220066_R06C01	H1429	BXD79	CD	F	2014-01-14	2015-05-01	472	23.61	-8.79692	-3.56566	2.56397	0.615312	-0.573316	0.0888507	-0.0180158	-0.0943719	0.0185734	0.0365441	0.0482198	0.0118435	0.050432	0.00565466	0.0162054	0.099015	0.0418523	-0.12839	-0.218496	0.020389	DD	0.432788
41	UT103	202897220066_R01C02	H0229	BXD102	CD	F	2011-09-18	2012-09-06	354	28.6	-7.96435	2.414	0.498221	-0.993193	-0.443569	0.0736885	0.0153079	0.0618053	0.0467183	-0.0883964	-0.0769946	0.00243188	-0.0298154	-0.0534407	-0.0848945	-0.053483	0.0222749	-0.0913318	-0.174627	0.0467582	BB	0.337008
42	UT104	202897220066_R02C02	H2098	BXD65	CD	F	2014-09-10	2015-04-20	222	23.8	-7.61053	2.19442	0.790199	0.54743	0.434653	0.104256	0.0169795	0.0504893	0.0430269	0.0713462	-0.0787204	-0.000756075	-0.0156487	-0.0440369	-0.0627644	-0.0553891	0.0395532	-0.0946664	-0.165382	0.0301253	BB	0.343236
43	UT107	202897220066_R03C02	H0265	BXD73b	CD	F	2011-08-26	2012-09-06	377	23.9	-8.28948	-0.304863	-0.375589	-1.01321	-0.27342	0.141178	0.0152438	0.0172848	0.0431138	-0.0863782	0.0462607	0.0211969	0.0588756	-0.0293327	-0.0520904	-0.0273246	0.0826457	-0.0848827	-0.176183	0.0529098	DD	0.374332
44	UT108	202897220066_R04C02	H0231	BXD102	CD	F	2011-09-18	2012-09-06	354	25.6	-7.16431	2.43233	-0.233051	-1.15465	-0.199883	0.0456928	0.0139839	0.0704078	0.0477459	-0.0988752	-0.0761409	0.0101211	0.00114877	-0.0487358	-0.0851442	-0.0579783	0.0455391	-0.0749204	-0.149413	0.0365501	BB	0.327638
45	UT109	202897220066_R05C02	H0183	BXD73b	HFD	F	2011-09-17	2012-05-11	237	37.48	-8.32899	-0.338275	-0.478381	-1.62366	-0.319192	0.0404377	-0.00479498	0.0105586	0.0483203	-0.0778756	0.0395109	0.0215507	0.0788144	-0.0398245	-0.0816955	-0.0449183	0.0134816	-0.0717652	-0.179784	0.0251149	DD	0.372163
46	UT111	202897220066_R06C02	H0184	BXD73b	CD	F	2011-09-17	2012-05-11	237	25.75	-8.68743	0.277355	-0.432797	-1.63424	-0.833416	0.0979361	-0.0146929	0.0181761	0.0354146	-0.105154	0.0153837	0.0232429	0.0552237	-0.0402107	-0.0958857	-0.0406895	0.0172005	-0.0943667	-0.18875	-0.0028655	DD	0.357526
47	UT112	202897220161_R01C01	H0181	BXD73b	HFD	F	2011-09-17	2012-05-11	237	26.83	-0.854425	-0.326401	-1.92544	-2.2603	-0.693387	0.0428389	-0.00595797	0.00545548	0.0184564	-0.0984748	0.0210376	0.0280165	0.0642363	-0.0342546	-0.0776305	-0.0333384	-0.0182719	-0.0425266	-0.0102082	-0.00573212	DD	0.366008
48	UT120	202897220161_R03C01	H1364	BXD102	CD	F	2013-11-28	2014-05-30	183	20.34	0.496461	1.69249	-1.32886	-2.94555	-0.450038	0.0796994	-0.0170399	0.0314092	0.0123311	-0.112113	-0.0848165	0.00783728	0.00780965	-0.0457172	-0.105292	-0.0462085	-0.0389905	-0.0246612	0.00957539	-0.0271097	BB	0.344075
49	UT124	202897220161_R04C01	H1363	BXD102	CD	F	2013-11-28	2014-05-30	183	20.23	0.775013	0.591986	-1.24529	-3.16163	-0.56472	0.0361092	-0.0251618	0.00385395	0.00882552	-0.099266	-0.0754746	0.0151836	0.0251751	-0.0388078	-0.101105	-0.0339718	-0.0486596	-0.0196453	0.0214086	-0.0301367	BB	0.363335
50	UT127	202897220161_R05C01	H0450	BXD102	CD	F	2011-11-03	2013-10-17	714	24.95	0.189276	0.621187	-0.940064	-0.858912	0.15749	0.0042526	-0.00703253	0.0237633	0.024659	-0.0941923	-0.0829481	0.0155824	0.00188331	-0.0195221	-0.023564	-0.0162167	-0.0546965	-0.0183834	-0.00267165	0.0184601	BB	0.352277
51	UT135	202897220161_R06C01	H0182	BXD73b	CD	F	2011-09-17	2012-05-11	237	22.71	-0.735503	-1.76982	-1.58766	-2.5044	-0.624846	0.00158523	-0.0124939	-0.0293426	0.0122199	-0.0981155	0.0290157	0.0342457	0.0921282	-0.0262186	-0.0783768	-0.00950345	-0.0951942	-0.0761439	-0.00885504	-0.0131451	DD	0.387214
52	UT141	202897220161_R01C02	H1448	BXD73	HFD	F	2013-12-19	2014-12-15	361	31.01	-1.29291	-0.17406	-2.17215	-1.28947	-0.272585	0.0451649	0.00725081	0.0240629	0.0412395	-0.101927	0.0477345	0.0252717	0.0653778	-0.027357	-0.0352693	-0.0228554	0.00458116	-0.0512237	-0.0313012	0.0471256	DD	0.362406
53	UT145	202897220161_R02C02	H1413	BXD65b	CD	F	2013-12-10	2014-12-15	370	33.33	0.584946	2.85229	0.112629	1.9037	0.58112	-0.032882	0.00947407	0.0592984	0.0133257	0.0612034	-0.0841638	-0.00899691	-0.0767877	-0.0216842	0.00436102	-0.0340865	-0.056959	-0.0179849	0.00413681	-0.0206916	BB	0.323365
54	UT153	202897220161_R03C02	H1227	B6D2F1	CD	F	2013-03-15	2014-12-15	640	45.94	0.654028	-9.67947	6.34245	-0.0881754	-0.9148																BD	0.465175
55	UT178	202897220161_R04C02	H2107	BXD65b	CD	F	2014-10-09	2016-10-26	748	17.62	1.04308	0.267399	-0.14579	2.93113	0.365149	-0.000999662	0.0140962	0.0231392	0.0116561	0.0627009	-0.0664566	0.00805001	-0.0251594	0.0076855	0.0928885	0.000188237	-0.0642402	-0.0601842	0.0281273	0.0621238	BB	0.358471
56	UT188	202897220161_R05C02	H1793	BXD65b	CD	F	2014-07-07	2015-12-16	527	30.76	0.721892	2.29801	0.0751065	2.18811	0.356682	0.00666981	0.0126746	0.0528842	0.0147907	0.069969	-0.0792642	-0.00507104	-0.0814498	-0.0229838	0.0252485	-0.0252701	-0.0663705	-0.0428449	0.00930667	0.00898531	BB	0.334586
57	UT190	202897220161_R06C02	H1794	BXD65b	CD	F	2014-07-07	2015-12-16	527	42.63	0.614429	1.88952	0.0171869	2.66205	-0.106786	0.0240164	0.0050558	0.0467487	0.0173466	0.0599263	-0.0716647	-0.000996764	-0.0808587	-0.0232157	0.0370601	-0.030015	-0.0785401	-0.117716	0.016527	0.0310391	BB	0.336211
58	UT195	202897220041_R01C01	H1239	BXD48a	HFD	F	2013-03-26	2014-11-13	597	53.08	-0.308914	-8.88661	3.82783	-1.05425	2.27136	-0.0103243	-0.0632748	-0.261178	-0.191428	0.0513677	0.0187666	0.0319445	0.111191	0.702034	0.0849532	0.199001	0.0179254	-0.0610437	-0.0443857	-0.129029	DD	0.475401
59	UT201	202897220041_R02C01	H1188	BXD48a	CD	F	2013-03-19	2014-11-13	604	23.87	0.853074	-2.15454	-0.46044	-0.84441	2.30272	0.072295	0.0150048	-0.0232106	-0.00366562	0.0529784	0.031824	0.0201633	0.0828391	0.0505482	0.0196351	0.014111	0.0114643	-0.0584625	0.0157981	0.0213696	DD	0.397243
60	UT204	202897220041_R03C01	H1410	BXD65b	CD	F	2014-01-15	2014-11-13	302	24.01	0.332824	2.30873	-0.670326	0.967748	1.46725	0.0740792	0.0283219	0.0634694	0.0197088	0.0670937	-0.0864385	0.000173456	-0.0209624	-0.0167033	-0.0077501	-0.0380914	0.0901793	-0.0206322	-0.0217529	0.0300439	BB	0.332485
61	UT207	202897220041_R04C01	H1483	BXD40	CD	F	2014-02-02	2014-11-13	284	21.12	1.07728	0.404371	-0.549674	-0.715236	0.462705	0.160603	0.0101631	0.0112891	-0.00450402	0.00422253	0.055921	0.0100774	0.00923072	-0.0108267	-0.0238907	-0.024623	0.0788925	-0.0305457	0.0123552	-0.00781526	BB	0.368413
62	UT214	202897220041_R05C01	H2578	BXD9	CD	F	2016-02-24	2016-10-26	245	37.01	1.2239	1.57981	-0.786644	-0.378847	-0.916482	0.0268212	0.0120194	0.0322622	0.0133028	-0.0165785	0.0469247	9.99e-05	-0.0434721	-0.0247406	-0.042199	-0.030313	-0.0291792	0.000428615	0.0209085	0.0217819	BB	0.347378
63	UT219	202897220041_R06C01	H1913	BXD48	CD	F	2014-07-15	2015-12-15	518	28.88	0.494288	-0.87535	-0.615729	-0.823866	2.6018	0.152296	0.0256273	0.00646073	0.0159823	0.051726	-0.0625723	0.0205607	0.0595175	0.0303057	-0.02054	-0.0281986	-0.0403226	-0.141412	0.0019296	0.00483612	DD	0.379258
64	UT223	202897220041_R01C02	H2577	BXD9	CD	F	2016-02-24	2016-10-26	245	33.54	0.214853	1.5046	-0.840788	-0.653433	-0.63678	0.0606193	0.0172158	0.0313281	0.0318246	-0.00968561	0.0418478	0.00329864	-0.0366127	-0.0337019	-0.0550749	-0.0366265	0.0264029	-0.0218785	-0.00811915	0.0419807	BB	0.350569
65	UT226	202897220041_R02C02	H1506	BXD73	HFD	F	2014-01-21	2015-12-16	694	25.44	0.353073	-3.96606	-0.829555	-0.789685	-0.664317	0.0516459	-0.0299644	-0.0831065	-0.00902003	-0.0871135	0.0593877	0.0378246	0.0773228	0.0257645	0.0386984	0.0600035	-0.020324	-0.0595244	0.0144775	0.00416125	DD	0.419392
66	UT227	202897220041_R03C02	H1714	BXD65b	CD	F	2014-05-03	2014-10-24	174	24.14	0.510557	1.70674	-1.02352	-0.320343	0.714307	0.0764108	0.0260394	0.0429665	0.0110926	0.0626529	-0.0872642	0.00448208	0.00724563	-0.027438	-0.0523458	-0.0416578	0.0471948	-0.0321816	-0.00328512	0.0345625	BB	0.345302
67	UT230	202897220041_R04C02	H1906	BXD73	CD	F	2014-06-25	2015-12-16	539	20.47	0.547777	-2.95144	-1.40699	-1.65023	-0.948657	0.00731833	0.00632977	-0.0528099	0.0170657	-0.092043	0.0381021	0.0351211	0.0816784	0.00130552	-0.0123706	0.0179957	-0.0120589	-0.0303836	0.0209186	0.0742738	DD	0.413341
68	UT235	202897220041_R05C02	H1784	BXD65	HFD	F	2014-06-23	2015-12-16	541	62.99	1.53984	-1.54783	0.0600815	1.42059	0.500417	-0.0128697	0.00606839	-0.0286505	0.0123079	0.0829255	-0.0670084	0.0149371	0.0226679	0.0373781	0.0694403	-0.00403757	-0.0532992	-0.050525	0.040788	0.0575512	BB	0.395206
69	UT237	202897220041_R06C02	H2089	BXD73b	CD	F	2014-10-14	2016-10-26	743	16.48	-0.622779	-0.526482	-1.9176	-0.675272	0.581344	-0.0165824	0.0159159	0.0299216	0.0459039	-0.0889385	0.0411237	0.0299117	0.0881527	-0.0634583	-0.0484813	-0.0464841	-0.112025	-0.15775	-0.0198315	0.0377233	DD	0.349593
70	UT241	202894750030_R01C01	H2288	B6D2F1	HFD	F	2015-04-28	2016-10-26	547	72.2	0.873297	-0.441109	0.26601	0.183813	0.841449	-0.0145968	0.00125646	-0.014642	0.00411699	-0.0258942	-0.0131816	0.00535806	-0.00886839	-0.00117931	0.0243173	0.0089969	-0.0125366	0.00259036	-0.00279218	-0.00579328	BD	0.371186
71	UT245	202894750030_R02C01	H1907	BXD73	CD	F	2014-06-25	2015-12-16	539	21.26	0.807007	-2.84968	-1.39913	-1.51877	-0.647357	-0.0120778	-0.00787071	-0.053248	0.0174575	-0.0972376	0.0437707	0.0354098	0.0782029	0.00355743	-0.0102008	0.0291189	-0.0276608	-0.0240717	0.0228862	0.0356941	DD	0.405789
72	UT259	202894750030_R04C01	H0459	BXD65	HFD	F	2011-09-23	2012-05-10	230	42.96	1.52517	2.08138	-0.706562	0.367343	0.922511	-0.0226951	0.0198561	0.0476921	0.0167799	0.0539594	-0.0817445	0.00355109	-0.0240845	-0.01562	-0.0319689	-0.033386	-0.0429356	0.0401041	0.0198488	0.0103096	BB	0.335602
73	UT261	202894750030_R05C01	H0070	BXD48a	CD	F	2011-03-17	2012-05-09	419	23.71	1.54057	-2.47529	-0.799275	-1.54474	2.75891	-0.0289841	0.0272167	-0.0272661	0.0150713	0.0420337	0.0246611	0.0215762	0.117187	0.0145745	0.00502231	-0.0138198	-0.0475809	-0.0061612	0.0354388	0.0317186	DD	0.401588
74	UT268	202894750030_R06C01	H1452	BXD48a	HFD	F	2014-02-17	2015-04-29	436	46.92	0.366671	-1.61859	-0.146296	-1.8359	3.15008	-0.0514027	0.0276966	-0.0179994	0.0350334	0.059581	0.0248541	0.016136	0.0811501	0.00889539	-0.0543592	-0.0257287	-0.10299	-0.12074	-0.0127761	0.0291863	DD	0.385887
75	UT270	202894750030_R01C02	H1369	BXD102	CD	M	2013-11-28	2015-04-29	517	26.76	2.06021	6.28967	4.68288	-0.830421	-0.543603	-0.0399068	0.00903541	0.0758436	0.0146354	-0.102069	-0.0817001	-0.25065	-0.159168	-0.0205973	-0.0458326	-0.0291035	-0.0225932	0.050115	0.00850633	0.00137851		0.308256
76	UT272	202894750030_R02C02	H1482	BXD40	CD	F	2014-02-02	2015-04-29	451	25.95	1.56599	0.607554	-0.284845	0.143687	0.526072	0.0351041	0.000173926	0.0150454	0.00355386	-0.000929851	0.0564287	0.00447793	-0.0135311	-0.0102395	0.00251095	-0.00489929	-0.00605075	-0.00842541	0.0186741	-0.0185884	BB	0.355671
77	UT273	202894750030_R03C02	H1453	BXD48a	HFD	F	2014-02-17	2015-04-29	436	55.48	1.44232	-2.34927	0.219929	-1.60598	2.58533	-0.0397749	-0.00203259	-0.0505698	-0.0249615	0.0363672	0.0164888	0.0166611	0.070954	0.0583523	-0.00207994	0.0398583	-0.0413662	0.0385606	0.0222999	-0.0347857	DD	0.393615
78	UT274	202894750030_R04C02	H1377	BXD48	HFD	F	2013-09-11	2015-04-29	595	45.93	1.55813	-3.16212	0.549806	-0.705601	2.67601	-0.0512278	0.00322238	-0.0693962	-0.0215482	0.0431193	-0.0654288	0.018735	0.079061	0.077269	0.0480023	0.0327978	-0.0567103	0.0214432	0.0242723	-0.0106406	DD	0.407096
79	UT275	202894750030_R05C02	H0210	BXD48a	HFD	F	2011-09-21	2012-05-11	233	41.76	1.51599	-0.38118	-0.50374	-2.73719	2.64604	-0.046046	0.00626948	-0.00766745	-0.000418497	0.035163	0.0189179	0.00287562	0.0641356	-0.00619039	-0.0633184	-0.0318655	-0.0755852	0.0539989	0.0230507	-0.023195	DD	0.370103
80	UT277	202894750030_R06C02	H1455	BXD48a	CD	F	2014-02-17	2015-04-29	436	27.34	0.81518	0.27243	-0.155978	-1.27733	2.62563	0.0168289	0.0250941	0.0174543	0.0279863	0.0417068	0.0115605	0.00382816	0.0253127	-0.014604	-0.0623332	-0.0431959	-0.0904342	-0.10392	-0.00243214	0.0121133	DD	0.356331
81	UT278	202897220043_R01C01	H1454	BXD48a	CD	F	2014-02-17	2015-04-29	436	25.83	-0.0581457	-0.622581	-0.834135	-1.41351	2.76451	0.118509	0.0307275	0.0169785	0.010023	0.0532855	0.0149705	0.0171632	0.0706116	0.0195115	-0.0195539	-0.0225102	0.137815	-0.0362479	-0.0231494	0.0507488	DD	0.374966
82	UT280	202897220043_R02C01	H1378	BXD48	HFD	F	2013-09-11	2015-04-29	595	25.76	0.094302	-4.54821	0.638525	-1.20483	3.16028	0.0660935	0.00618825	-0.0965902	-0.0493948	0.0508425	-0.063074	0.0294046	0.110619	0.167035	0.0357233	0.0430016	0.0784833	-0.033591	-0.0227533	0.00858772	DD	0.434368
83	UT282	202897220043_R03C01	H1444	B6D2F1	HFD	F	2013-08-09	2015-04-27	626	63.23	1.16826	1.42061	-0.527126	0.968129	0.534887	0.00870195	0.00597312	0.0485931	0.0124732	-0.019461	-0.00769039	0.00468358	-0.0290293	0.00153482	0.0249133	-0.010572	-0.027927	-0.0211346	0.00880426	0.0342538	BD	0.340742
84	UT285	202897220043_R04C01	H1823	BXD44	CD	F	2014-08-23	2015-04-20	240	21	1.22345	-0.382153	-1.64595	-2.34452	-0.582332	0.0386919	0.000890171	-0.00322217	0.0201502	-0.0187149	0.0262474	0.0165268	0.0520356	-0.00517721	-0.0668525	-0.0264295	-0.047462	0.0101632	0.0358097	0.03096	DD	0.379172
85	UT286	202897220043_R05C01	H1441	D2B6F1	CD	M	2014-01-20	2015-04-27	462	52.01	2.50169	5.72409	5.00488	-0.492621	-0.981403	-0.0188498	-0.00673695	0.0569833	0.00959227	-0.0445234	-0.0119273	-0.258686	-0.190655	-0.0164188	-0.0342632	-0.0236755	-0.0658633	0.018779	0.0281732	0.0148124		0.31993
86	UT287	202897220043_R06C01	H1440	D2B6F1	CD	M	2014-01-20	2015-04-27	462	45.88	1.42417	6.59337	5.09988	-0.549107	-0.172567	-0.0514122	0.0440095	0.0882332	0.0657552	-0.0342018	-0.0183326	-0.262455	-0.184698	-0.0604944	-0.0811419	-0.0735701	-0.121415	-0.111815	-0.0128931	0.0696132		0.306632
87	UT289	202897220043_R01C02	H1445	B6D2F1	HFD	F	2013-08-09	2015-04-20	619	73.7	-0.0726419	0.675694	-0.279686	0.84816	1.19583	0.027704	0.0224912	0.0362106	0.0204062	-0.010048	-0.00513385	0.00748515	-0.00739202	-0.0068151	0.0297245	-0.014382	0.103832	-0.0242741	-0.0344334	0.0594632	BD	0.354031
88	UT291	202897220043_R02C02	H1743	BXD102	CD	M	2013-11-28	2015-04-29	517	29.25	1.52093	5.93699	4.06518	-0.737167	-0.032693	0.0296814	0.0291622	0.0881099	0.026632	-0.0883836	-0.0766082	-0.230877	-0.115013	-0.0296811	-0.0342009	-0.0402742	0.0556935	-0.00841646	-0.00553822	0.0706756		0.313692
89	UT302	202897220043_R03C02	H1352	B6D2F1	CD	M	2013-04-24	2014-04-23	364	51.82	2.54178	5.68638	4.81633	-0.704909	-0.652998	0.00857768	-0.00918732	0.0576638	0.0125824	-0.0317171	-0.0123333	-0.252773	-0.170411	-0.0331167	-0.0463695	-0.0334186	-0.0503957	-0.0113283	0.0318274	-0.0147525		0.321082
90	UT306	202897220043_R04C02	H1170	D2B6F1	CD	F	2013-04-17	2014-04-22	370	41.62	1.31817	1.65228	-0.380759	-0.503915	0.0263163	0.0235231	0.00255214	0.0288074	0.021874	-0.0370932	-0.0092031	0.00197041	-0.0535193	-0.023914	-0.0390458	-0.0279541	-0.0500691	-0.00957318	0.0172106	0.000836237	BD	0.347475
91	UT307	202897220043_R05C02	H0328	BXD77	HFD	F	2011-10-24	2013-10-16	723	63.35	1.0832	-1.13791	0.0970974	2.95851	-0.180064	-0.0185528	-0.0203375	-0.00957199	-0.0143568	0.0460757	-0.0480788	0.0167773	-0.0159693	0.0286086	0.134038	0.0257925	-0.056985	-0.0144452	0.0121941	0.0144357	BB	0.362882
92	UT308	202897220043_R06C02	H1160	D2B6F1	CD	M	2013-03-21	2014-04-22	397	39.53	0.995808	5.40072	5.11101	-1.10601	0.320777	-0.0605981	0.0263253	0.0595752	0.06262	-0.0162109	-0.00401596	-0.248651	-0.141523	-0.0641572	-0.0912687	-0.0753483	-0.130453	-0.114355	-0.0264212	0.0619204		0.327054
93	UT310	202897220034_R02C01	H1057	BXD40	CD	F	2013-04-25	2014-04-22	362	22.59	1.1614	0.411708	-0.267595	0.628425	0.19628	0.0291482	0.0158568	0.0162697	0.00443372	0.00532385	0.0729138	0.0118715	-0.0160232	0.00070502	0.0289007	0.00639102	5.3e-05	-0.02779	0.0141579	-0.00657248	BB	0.358905
94	UT316	202897220034_R03C01	H2053	BXD48	HFD	F	2014-10-14	2015-04-20	188	25.7	1.18385	0.4293	-1.15857	-2.72268	2.6139	0.00488709	0.0131929	0.0212985	0.0123348	0.0338878	-0.0868445	0.0096105	0.0669654	-0.0337732	-0.0794768	-0.0402159	-0.0178573	0.0207641	0.0194906	-0.0285403	DD	0.358359
95	UT317	202897220034_R04C01	H2054	BXD48	CD	F	2014-10-14	2015-04-20	188	25.9	1.16069	0.365538	-1.21906	-2.71415	2.39999	0.0126734	0.0236125	0.0228163	0.0217165	0.0295999	-0.085863	0.00997956	0.0649482	-0.0316568	-0.0725975	-0.0433268	0.00566659	0.0132624	0.0214938	-0.00428191	DD	0.36123
96	UT318	202897220034_R05C01	H1822	BXD44	CD	F	2014-08-23	2015-04-20	240	20.6	-2.43511	0.959127	-0.919957	-2.91613	2.25372	0.0333278	-0.00791796	0.0202737	0.0438524	-0.0130912	0.00713714	-0.00151728	0.0447042	-0.00993719	-0.100114	-0.0365184	0.0534881	0.0736006	-0.149988	0.0173342	DD	0.352604
97	UT319	202897220034_R06C01	H2072	BXD73	CD	F	2014-09-26	2015-04-20	206	19.9	-0.136502	0.365322	-2.56533	-2.63124	-0.206586	0.0493296	-0.00431933	0.0303718	0.031495	-0.106999	0.037357	0.0264149	0.0660564	-0.0360186	-0.0918046	-0.0456871	-0.0168455	-0.042282	0.000673592	-0.00168855	DD	0.353689
98	UT320	202897220034_R01C02	H2046	BXD48	HFD	F	2014-10-13	2015-04-20	189	41.8	0.737114	0.735593	-0.639189	-2.09029	1.99379	0.00339182	0.0230866	0.0234443	0.0173366	0.0364555	-0.0829367	0.00163253	0.0337787	-0.0334509	-0.0640057	-0.0472619	0.014796	-0.0173251	0.00792031	0.0291927	DD	0.358634
99	UT324	202897220034_R02C02	H1327	BXD40	CD	F	2013-06-18	2015-04-24	675	30.97	0.931447	-2.46529	1.78405	0.991852	0.782784	-0.0164595	-0.0333142	-0.0955028	-0.103445	0.0150804	0.0686977	0.0169265	-0.013928	0.0104442	0.0478712	0.0549894	-0.015983	-0.00655535	-0.0113691	-0.115376	BB	0.388189
100	UT345	202897220034_R04C02	H1859	BXD73	CD	F	2014-08-04	2015-04-20	259	21.9	0.722893	-0.758254	-2.18955	-2.05048	-0.390156	0.00678401	-0.00325017	0.00478864	0.019416	-0.103748	0.0552594	0.0298422	0.0689543	-0.00837443	-0.0484451	0.00808655	-0.0178727	-0.000337106	0.0252715	0.00190366	DD	0.371179
101	UT347	202897220034_R05C02	H2071	BXD73	HFD	F	2014-09-26	2015-04-20	206	24.28	0.357585	0.239415	-2.62522	-2.45611	-0.204554	-0.00628517	0.0113869	0.0311707	0.031107	-0.102308	0.0352399	0.0271323	0.0726507	-0.0276466	-0.0751225	-0.0329822	-0.00768114	0.0255591	0.0121233	0.0242798	DD	0.355097
102	UT373	202897220033_R03C01	H1398	BXD77	CD	F	2014-01-26	2015-05-01	460	26.44	1.3651	1.11401	0.0582405	1.79595	-0.844099	-0.0223707	-0.0124686	0.0157578	-0.00320929	0.0329065	-0.0683492	-6.55e-05	-0.0970306	-0.00617619	0.0293591	-0.0129218	-0.0473003	0.0118923	0.0123706	-0.0118667	BB	0.34011
103	UT376	202897220033_R04C01	H1554	BXD79	CD	F	2014-01-18	2015-05-01	468	27.83	1.8456	1.72159	-0.53464	1.25174	-0.424701	-0.0226693	0.0112599	0.0456957	-0.00494722	0.0166499	0.0366863	-0.0062437	-0.0336619	0.0247135	0.0187972	0.0169794	-0.0570931	0.00654896	0.0378227	-0.0407871	DD	0.339873
104	UT380	202897220033_R05C01	H1180	BXD73b	HFD	F	2012-09-20	2014-09-19	729	37.79	0.73131	-4.79992	0.510966	0.14071	-0.150751	-0.0425588	-0.0424629	-0.109203	-0.139659	-0.107177	0.0404517	0.0390882	0.0750388	0.340296	0.0917517	0.14832	-0.0479818	0.00906108	0.00749672	-0.0895372	DD	0.409505
105	UT386	202897220033_R02C02	H0825	BXD79	CD	F	2012-01-31	2012-09-04	217	25.5	1.27636	1.79171	-1.1699	-0.741912	-0.11694	0.0145089	0.00973141	0.0405488	0.0221721	0.0167766	0.0386113	-0.000871153	0.0029258	-0.0107099	-0.0502775	-0.033455	-0.0718438	0.00190577	0.0236698	-0.0260186	DD	0.346641
106	UT404	202897220033_R03C02	H1223	B6D2F1	CD	F	2013-03-15	2013-10-17	216	31.39	1.37338	1.27572	-0.718	-1.32645	0.622786	0.0203332	0.00248129	0.0195638	0.0044182	-0.0246229	-0.00560444	0.0101773	-0.0156451	-0.0249764	-0.0589708	-0.0316165	-0.0504994	0.0122898	0.0167787	-0.0591049	BD	0.349897
107	UT409	202897220033_R04C02	H0214	BXD48a	HFD	F	2011-09-17	2012-09-06	355	32.4	1.4876	-2.28696	-0.330301	-1.97572	2.37734	0.0233743	-0.00848258	-0.0488401	-0.0125984	0.0426627	0.0138038	0.0170413	0.0753072	0.0422257	-0.0113385	0.00766424	-0.0564288	0.01268	0.0274159	-0.0225489	DD	0.403243
108	UT412	202897220033_R05C02	H1295	B6D2F1	HFD	F	2013-03-15	2013-10-17	216	34.72	1.17204	1.02366	-0.936859	-1.48373	0.671253	0.0293613	-0.0125562	0.0201858	0.00567624	-0.0154366	-0.00387251	0.0134329	0.00812715	-0.0320536	-0.0598209	-0.0301092	-0.0626121	0.00359332	0.0145261	-0.0572182	BD	0.350569
109	UT414	202897220033_R06C02	H0216	BXD48a	HFD	F	2011-09-21	2012-09-06	351	45.3	1.32199	-1.65027	-0.311825	-1.94641	2.40133	-0.0249618	-0.00267084	-0.033755	-0.0123043	0.0349801	0.027874	0.0178046	0.0741106	0.0256517	-0.03465	-0.00950802	-0.0735705	-0.0150518	0.0278739	-0.0475254	DD	0.385648
110	UT420	202794570018_R01C01	H1302	B6D2F1	HFD	F	2013-03-15	2013-10-17	216	43.59	0.249901	1.37604	-0.564782	-1.53683	0.738132	0.0207773	0.00805727	0.0254067	0.0212371	-0.0354091	-0.0111787	0.00231123	0.00040929	-0.0353901	-0.0744242	-0.0412286	-0.00475657	-0.0102073	-0.0165597	-0.0341193	BD	0.350092
111	UT424	202794570018_R02C01	H1298	BXD65	HFD	F	2013-01-04	2014-01-06	367	55.23	0.794651	2.28759	-0.179676	1.15348	1.2231	0.00198284	0.0231225	0.0549937	0.0312319	0.0598425	-0.0857122	-0.00651327	-0.0416566	-0.0113914	-0.0120713	-0.0334048	-0.043069	0.000406074	-0.00321989	0.0312365	BB	0.333053
112	UT427	202794570018_R03C01	H1766	BXD65b	CD	F	2014-05-11	2014-11-14	187	26.09	0.786386	2.11609	-1.02733	-0.399594	0.810187	0.109173	0.0170742	0.047983	0.0146667	0.0527515	-0.0899386	0.00505974	-0.0128189	-0.0287258	-0.0573917	-0.0425036	0.00378835	-0.0141403	0.00436768	0.0147627	BB	0.33888
113	UT434	202794570018_R04C01	H2287	B6D2F1	HFD	F	2015-04-28	2016-10-26	547	91.06	0.567417	-0.165733	1.24447	1.52827	1.7076	-0.00824225	0.00892549	0.000884962	-0.118875	-0.00908192	0.0224693	-0.00114928	-0.000379965	0.0185301	0.0730966	0.0317326	-0.0260452	-0.00263708	-0.0271877	-0.154617	BD	0.339691
114	UT437	202794570018_R05C01	H1866	BXD77	HFD	F	2014-07-23	2015-12-16	511	55.8	0.558067	-0.00774124	-0.0910933	2.19349	0.25736	-0.0142379	-0.0109266	0.0103726	-0.00517939	0.0474383	-0.0571	0.0141368	-0.0157185	0.00246398	0.0695013	-0.00216951	-0.0364114	-0.00584276	-0.0110736	-0.0293715	BB	0.344259
115	UT443	202794570018_R06C01	H1165	D2B6F1	CD	F	2012-04-08	2014-04-22	744	43.9	-1.41134	1.14459	0.314692	-0.617062	3.49905	-0.0164543	-0.00921962	0.024596	0.0319537	0.0114791	-0.0465073	-0.00360115	0.00135978	0.00696303	-0.0232477	-0.0119511	-0.0337757	0.0345486	-0.108252	-0.0198438	BD	0.345069
116	UT450	202794570018_R01C02	H0145	BXD77	HFD	F	2011-09-18	2012-09-05	353	33.9	0.859101	1.58589	-0.0417336	1.9109	-0.738327	0.00423229	-0.0211651	0.0314757	-0.014237	0.0392254	-0.0631799	-5.86e-05	-0.0678295	-0.027015	0.0128732	-0.0244221	-0.0321408	-0.049233	0.0110139	-0.0614942	BB	0.324781
117	UT451	202794570018_R02C02	H2290	B6D2F1	HFD	F	2015-04-28	2016-10-26	547	91.3	0.602633	0.829186	-0.00713952	0.73113	1.23568	-0.0443966	0.0125192	0.0303016	0.0105118	-0.0137544	-0.0103443	0.00181651	-0.0104762	0.00293694	0.0245136	0.00535587	-0.0260241	-0.00358412	-0.0171313	0.0263378	BD	0.343746
118	UT464	202794570018_R03C02	H1159	D2B6F1	CD	M	2013-03-21	2014-04-22	397	46.88	2.217	5.3343	5.29116	-0.834991	-0.200412	-0.0341005	-0.00793198	0.0377115	0.00424328	-0.0322366	-0.0245878	-0.248627	-0.188517	-0.0295696	-0.0620537	-0.0250168	-0.0501781	0.0241814	0.0106395	-0.059385		0.325007
119	UT466	202794570018_R04C02	H0031	BXD77	CD	F	2011-01-17	2013-02-12	757	16.06	0.614505	-0.936466	-1.11281	1.97443	0.596432	-0.00474925	0.0131117	0.0140511	0.0278401	0.0635099	-0.042484	0.0233484	0.0452278	0.0166498	0.0942392	-0.00381205	-0.0328683	-0.000152988	0.00439902	0.0515884	BB	0.358414
120	UT467	202794570018_R05C02	H0136	BXD48	CD	F	2011-10-06	2013-10-15	740	26.27	1.00769	-1.37109	-0.421841	-0.439701	2.73627	0.0405346	0.0105186	-0.00835544	0.00248902	0.0424939	-0.0725813	0.0146896	0.0621071	0.0456058	0.024461	0.00204011	-0.0408738	-0.0391651	0.014977	0.0115086	DD	0.383024
121	UT474	202794570018_R06C02	H1153	D2B6F1	CD	F	2013-03-21	2013-10-17	210	37.96	0.615421	1.57921	-0.381	-1.34384	0.491189	0.0297616	0.0117804	0.024519	0.0172869	-0.0285956	-0.0159021	0.00347319	-0.02685	-0.0410847	-0.0715847	-0.0412894	-0.0573628	-0.0243261	-0.00166764	-0.0406599	BD	0.351699
122	UT477	202794570021_R01C01	H1236	B6D2F1	HFD	M	2013-02-28	2014-08-22	540	65.27	0.347318	1.39713	5.08641	0.23609	0.907333	-0.0248727	0.000123789	-0.0144504	-0.0707403	-0.0294198	-0.00213469	-0.183395	-0.0247403	-0.00258963	0.0364011	0.0210058	0.00625835	-0.0188756	-0.0337244	-0.0777557		0.35012
123	UT480	202794570021_R02C01	H0132	BXD48	CD	F	2011-10-15	2013-10-15	731	29.72	0.154387	-1.94157	-0.255178	-0.332849	2.67571	0.111545	0.0208854	-0.0179252	0.00626945	0.0481084	-0.0661739	0.0236116	0.0659106	0.0579445	0.029535	0.014628	0.0313337	-0.080448	-0.0074417	0.0382434	DD	0.395924
124	UT488	202794570021_R03C01	H1303	B6D2F1	HFD	F	2013-04-24	2014-04-23	364	53.18	0.490744	2.03506	-0.833099	0.205336	0.892959	-0.0226373	0.0310822	0.0611639	0.033396	-0.0244321	-0.0123091	0.00559693	-0.021128	-0.0224992	-0.0179296	-0.0399414	-0.013772	-0.00694715	-0.00684702	0.0183863	BD	0.331061
125	UT490	202794570021_R04C01	H1285	BXD65	HFD	F	2013-01-04	2014-01-06	367	66.61	0.113409	1.266	0.161741	0.899094	1.32457	-0.0164292	0.028124	0.0292434	0.0314262	0.0674294	-0.0812891	-0.00508159	-0.030219	0.000202473	0.0020129	-0.0307391	-0.0082097	0.00279866	-0.0207838	0.0541714	BB	0.349066
126	UT493	202794570021_R05C01	H1237	B6D2F1	HFD	M	2013-02-28	2014-08-22	540	61.95	1.18413	1.0782	6.04136	0.926202	1.33111	-0.0177804	0.000864001	-0.0292905	-0.190907	-0.0309216	0.0360556	-0.190941	-0.0355894	0.0237871	0.0776834	0.0583791	0.00909457	0.0252892	-0.0157477	-0.26287		0.342697
127	UT496	202794570021_R06C01	H0645	D2B6F1	CD	F	2011-12-23	2013-06-20	545	35.75	-1.7382	2.78926	-0.589926	0.0899894	1.63849	0.0392197	0.0679633	0.0939753	0.104424	-0.0108175	-0.0116058	-0.0038252	-0.0183321	-0.0867596	-0.0679881	-0.0982526	-0.0854648	-0.208041	-0.0796598	0.126472	BD	0.328929
128	UT497	202794570021_R01C02	H1232	B6D2F1	CD	F	2013-04-24	2014-04-23	364	46.4	-0.533407	2.56171	-0.176175	-0.0951994	0.929561	0.0453006	0.018917	0.0593943	0.0304924	-0.022711	-0.0244029	-0.00616255	-0.0562852	-0.0273441	-0.0364689	-0.0398281	0.0371611	-0.029743	-0.0428	0.00458993	BD	0.33322
129	UT502	202794570021_R02C02	H0646	D2B6F1	CD	F	2011-12-23	2013-06-20	545	48.47	0.510672	1.88674	0.0117036	0.786842	0.352755	-0.00198592	0.0179768	0.0445088	0.0231697	-0.0214177	-0.0098385	0.00217467	-0.0811137	-0.0251975	-0.00252153	-0.0166491	-0.0189388	-0.0178519	-0.010353	0.00537101	BD	0.338893
130	UT505	202794570021_R03C02	H1154	D2B6F1	CD	F	2013-03-21	2013-10-17	210	41.77	0.306198	1.67477	-0.577401	-1.27592	0.708504	-0.0256196	0.0207086	0.0343525	0.0353915	-0.0322669	-0.0243458	0.00517346	-0.0176223	-0.038685	-0.0651581	-0.0451863	-0.0161556	0.00683087	-0.0186867	0.0125914	BD	0.347704
131	UT509	202794570021_R04C02	H1222	B6D2F1	CD	F	2013-04-24	2014-04-23	364	33.03	0.490197	1.25374	-0.0435376	-0.0832957	0.334394	0.0153318	0.0107744	0.022765	0.0186954	-0.0287052	-0.00868918	0.00129415	-0.0497694	-0.019894	-0.0215068	-0.0278847	-0.0203692	-0.0201524	-0.00933608	0.00665585	BD	0.355339
132	UT518	202794570021_R05C02	H1224	B6D2F1	CD	F	2013-03-15	2013-10-17	216	32.5	0.367548	2.0182	-0.636615	-1.18476	0.414701	0.000931244	0.000738305	0.0396005	0.0251259	-0.0276688	-0.01571	0.00366958	-0.0227371	-0.0383485	-0.0733584	-0.0442937	-0.0218831	-0.010028	-0.010362	-0.026419	BD	0.338747
133	UT529	202794570021_R06C02	H1221	B6D2F1	CD	M	2013-04-24	2014-04-23	364	52.8	-0.121402	4.97219	5.34093	-1.35177	0.629674	-0.0471104	-0.022784	0.0291281	0.0413756	-0.0195628	-0.0253424	-0.228466	-0.1435	-0.0533078	-0.0988435	-0.0490902	-0.0621272	-0.0947592	-0.0628558	-0.0757519		0.31697
134	UT530	202794570013_R01C01	H0146	BXD77	CD	F	2011-09-18	2012-09-05	353	25	-0.373923	0.0251377	0.0284792	0.86964	-0.0885129	-0.0117242	-0.00972249	-0.00595971	0.0139048	0.0416768	-0.0684494	0.00598793	-0.0245989	-0.00339142	0.00751268	-0.0191601	0.0182846	-0.00940066	-0.0311921	-0.0123348	BB	0.358453
135	UT537	202794570013_R02C01	H0148	BXD77	CD	F	2011-09-19	2012-09-05	352	25	0.27664	2.06241	-0.581089	1.23486	0.14601	-0.00574941	0.000705484	0.0502586	0.01502	0.0483195	-0.0658361	0.00557935	-0.0542919	-0.0154566	-0.0040156	-0.032276	-0.0199709	-0.0039434	-0.0163191	-0.0316203	BB	0.321761
136	UT541	202794570013_R03C01	H0299	BXD83	CD	F	2011-03-02	2012-09-05	553	22.7	0.275438	-0.400067	0.456837	1.61105	2.22076	0.0198961	0.00566443	-0.00235911	0.0181368	-0.0136595	-0.0546451	0.00244368	-0.00103651	-0.00283308	0.0426761	-0.0125454	0.013315	-0.0129225	-0.0270637	-0.0305389	BB	0.368301
137	UT543	202794570013_R04C01	H1162	D2B6F1	CD	F	2012-04-08	2014-04-22	744	42.05	1.06069	1.96891	-0.655832	-0.217326	0.544413	-0.0034448	0.0206559	0.0474398	0.0320907	-0.0330595	-0.0233473	0.00440849	-0.0452493	-0.0238545	-0.0325433	-0.0348187	-0.0181457	-0.00331962	0.00987936	0.00504864	BD	0.339383
138	UT545	202794570013_R05C01	H0588	BXD48	HFD	F	2011-12-10	2013-06-19	557	76.21	-0.0353696	-1.45229	0.257566	-0.484045	3.35285	-0.0108349	0.0173219	-0.0169843	-0.0010777	0.0573185	-0.0587902	0.0172883	0.0573351	0.031128	0.014487	-0.00501514	-0.00287796	0.00525092	-0.0334993	-0.0190334	DD	0.375669
139	UT547	202794570013_R06C01	H0301	BXD83	CD	F	2011-03-02	2012-09-05	553	21.4	-0.684781	2.40798	0.193475	2.36448	2.48983	0.0301444	0.0313114	0.074105	0.0421713	-0.0161449	-0.0471334	-0.0111035	-0.0448503	-0.0354777	0.0121442	-0.0562896	-0.0430338	-0.100841	-0.0616063	0.00459774	BB	0.319407
140	UT548	202794570013_R01C02	H0680	BXD40	CD	F	2011-11-19	2013-06-19	578	29.13	0.105506	1.47672	0.0375934	1.16924	0.760816	0.0187705	0.00332221	0.0362441	0.00776242	0.00247281	0.0581007	0.00264672	-0.0425848	-0.0264115	0.0146368	-0.0203641	-0.0118166	-0.0399282	-0.0223391	-0.0215431	BB	0.33461
141	UT549	202794570013_R02C02	H0679	BXD40	CD	F	2011-11-19	2013-06-19	578	26.33	0.590467	0.541035	-0.213038	0.704562	0.740494	0.0204837	0.00758117	0.018357	0.0118525	0.00761809	0.0598007	0.011283	-0.0215211	-0.0146478	0.0211361	-0.0108707	-0.0126909	-0.00496068	-0.00917914	-0.00496093	BB	0.352964
142	UT563	202794570013_R03C02	H1058	BXD40	CD	F	2013-04-25	2014-04-22	362	24.92	1.10142	1.61555	-0.247398	0.17163	0.465616	0.0232904	0.0138652	0.0338803	0.00629654	0.00971952	0.0531119	0.0061596	-0.0384735	-0.0232753	-0.0189826	-0.0238106	-0.0262577	-0.0150246	0.0109533	-0.046472	BB	0.338431
143	UT564	202794570013_R04C02	H0699	BXD48a	HFD	F	2011-12-25	2013-06-20	543	45.04	0.70898	-4.81525	1.25448	-1.7855	2.53721	-0.0294376	-0.0191749	-0.129324	-0.041656	0.0422276	0.0100106	0.0194965	0.0834506	0.0943236	0.0150126	0.0623886	-0.0227982	0.0111559	0.00265667	-0.0455417	DD	0.436477
144	UT566	202794570013_R05C02	H0330	BXD77	HFD	F	2011-10-24	2013-10-16	723	45.46	0.560396	-0.144146	-0.347431	3.42666	0.147669	-0.0187681	-0.0134762	0.0236668	-0.000877382	0.0473812	-0.0612379	0.0151346	-0.020364	0.046885	0.134146	0.00325616	-0.0263744	-0.0226584	-0.00105136	0.0229427	BB	0.3423
145	UT567	202794570013_R06C02	H1216	B6D2F1	HFD	M	2013-03-15	2014-04-23	404	64.2	0.904819	5.21188	4.42517	-0.528545	0.596146	-0.0212975	0.0143938	0.0673176	0.0384134	-0.0230374	-0.0082616	-0.218876	-0.105122	-0.0501059	-0.0613688	-0.0564909	-0.0904515	-0.0825753	-0.0154684	0.00981903		0.315576
146	UT570	202794570002_R01C01	H2040	BXD40	CD	F	2014-10-04	2016-09-22	719	31.45	-0.33562	-0.805647	0.553378	1.5442	1.53799	-0.00106396	-0.00524699	-0.0100475	-0.00779375	0.0141874	0.0656572	0.0128125	0.010506	0.000236209	0.0675365	0.0194413	0.065759	-0.000481681	-0.0574499	-0.0306443	BB	0.361742
147	UT577	202794570002_R02C01	H0069	BXD48a	CD	F	2011-03-17	2012-05-09	419	24.04	0.350893	-1.52314	-0.580339	-1.73681	3.47199	0.00148134	0.0252994	-0.0100266	0.0115027	0.0408476	0.027089	0.0148798	0.0977417	0.0167675	-0.0167797	-0.0178664	0.027314	0.0181273	-0.0188518	0.023166	DD	0.385289
148	UT578	202794570002_R03C01	H1411	BXD65b	CD	F	2013-12-10	2016-09-22	1017	16.39	0.228312	-0.228683	0.0137127	3.34801	2.23574	0.115927	0.0274378	0.0272247	0.0124224	0.0838987	-0.059682	0.0160691	0.00141872	0.0164884	0.135699	0.0127041	0.0590668	-0.0598789	-0.0297492	0.0380162	BB	0.360377
149	UT579	202794570002_R04C01	H1217	B6D2F1	HFD	M	2013-03-15	2014-04-23	404	61.22	1.8558	4.019	4.21965	-0.456685	0.650432	-0.0273481	0.0064169	0.0421051	0.0149831	-0.0203727	-0.00855411	-0.204719	-0.0762121	-0.020727	-0.0251834	-0.0287052	-0.00780969	-0.00235238	0.00335546	-0.00940683		0.333833
150	UT580	202794570002_R05C01	H1169	D2B6F1	CD	F	2013-04-17	2014-04-22	370	38.63	1.0087	1.59406	-0.264876	-0.528624	0.515887	-0.0295021	0.0184536	0.0302778	0.0310082	-0.027199	-0.0223883	-0.000736939	-0.0492458	-0.0251815	-0.0412754	-0.0288893	0.00580036	0.0398704	-0.00116642	0.00941074	BD	0.34867
151	Fast2liver	202794570020_R06C02		BXD199	CD	F	2017-04-25	2018-09-10	503	22.5	-0.114512	-0.994349	-0.85024	0.275049	1.47105	-0.0502981	0.0217492	0.00528899	0.0755344	0.0630984	0.0551627	0.0203158	0.067091	-0.0489663	-0.00428236	-0.0471505	-0.0508923	-0.0770128	-0.0344994	0.116838		0.372686
152	Fast6liver	202794570004_R01C01		BXD176a	CD	F	2017-03-18	2018-09-10	541	26.1	0.147487	-1.4224	0.255592	0.494386	0.237635	-0.0222332	0.0276337	-0.0101327	0.00210558	-0.00985319	-0.0780593	0.0175536	0.0143232	-0.000482964	0.0449536	0.117084	0.0422467	-0.0316561	-0.0288401	0.105143		0.386095
153	Fast10liver	202794570004_R02C01		BXD219	CD	F	2017-02-28	2018-09-10	559	23.2	0.585447	1.53913	0.0279661	1.08107	1.64164	-0.0263022	0.0236074	0.045517	0.0378973	0.0211387	-0.0997322	-0.00777747	-0.0333153	-0.0231925	-0.000871493	-0.0275123	0.0432601	0.000825402	-0.0340352	0.0464317		0.343298
154	Fast11liver	202794570004_R03C01		BXD216	CD	F	2017-05-17	2018-09-10	481	21.6	0.810281	-0.593081	-0.0216767	2.16156	1.9847	-0.0287326	0.0314391	0.0117529	-0.0450058	0.0611235	0.0500685	0.0140081	0.0339133	0.193315	0.0650106	0.0254024	0.0186966	-0.00351448	-0.0190847	-0.0251		0.353982
155	Fast13liver	202794570004_R04C01		C57BL/6J	CD	F	2017-10-16	2018-10-08	357	22.1	1.33607	2.32806	-0.510641	-2.19928	0.292567	-0.0401794	0.0050167	0.047575	0.0402596	0.0633091	0.0491755	-0.00087801	-0.0435461	-0.0249417	-0.0700344	-0.0342502	-0.000631911	0.0435158	0.00746267	0.0688532		0.331734
156	Fast14liver	202794570004_R05C01		C57BL/6J	CD	F	2017-10-16	2018-10-08	357	22.3	0.742672	1.97674	-0.851391	-2.90789	0.716895	-0.0378412	0.0327106	0.0479788	0.0496038	0.0447295	0.0491993	0.00466256	-0.00302388	-0.0253607	-0.0822112	-0.0411011	0.0308898	0.0394289	-0.0128921	0.0945252		0.336209
157	Fast16liver	202794570004_R06C01		C57BL/6J	CD	F	2017-10-16	2018-10-08	357	29.4	1.00108	1.93201	0.426915	-1.76809	0.21773	-0.0434061	0.00392865	0.0282001	0.00933248	0.0602728	0.0622106	-0.00145872	-0.0563037	-0.0415264	-0.0671193	-0.0361951	-0.0140922	-0.00196207	-0.0018914	0.0131153		0.330948
158	Fast17liver	202794570004_R01C02		C57BL/6J	CD	F	2017-10-16	2018-10-08	357	23.5	0.325565	0.525296	0.352405	-3.77137	0.390157	-0.0343674	-0.0457813	-0.0189751	0.0449687	0.0391824	0.0237579	-0.0125341	-0.018545	-0.0220201	-0.1022	-0.0219778	0.0573233	0.064149	-0.0256604	0.0190652		0.361642
159	Fast18liver	202794570004_R02C02		C57BL/6J	CD	F	2017-10-16	2018-10-08	357	25.8	1.11404	2.61626	0.234564	-1.69277	0.353031	-0.0370741	-0.00379766	0.0433336	0.00358383	0.0629823	0.0578022	-0.0062391	-0.0681282	-0.027469	-0.0639434	-0.02555	0.0146402	0.0528277	-0.0087739	0.00248986		0.321322
160	UT15	203203210144_R01C01	H0927	C57BL/6J	CD	F	2011-06-17	2013-06-20	734	28.68	-0.269484	-1.55743	1.43584	0.370779	-1.17228	0.0177408	-0.0285031	-0.0589441	-0.0196411	0.0465367	0.0468061	0.0151838	-0.06714	0.0129499	0.045564	0.072285	-0.0244806	-0.0259104	0.00981697	0.0177937	BB	0.390492
161	UT16	203203210144_R02C01	H0583	BXD79	HFD	F	2011-11-26	2013-06-19	571	41.9	-0.329179	-1.84676	-0.290587	0.557103	-0.587761	0.0199602	0.0205956	-0.0336643	0.016194	0.0311461	0.0375372	0.0181369	0.0525477	0.00383534	0.0220492	0.028494	-0.0497105	-0.0237002	0.0146267	0.01825	DD	0.40291
162	UT24	203203210144_R03C01	H0170	BXD60	CD	F	2011-09-01	2013-02-12	530	43.42	0.209929	0.126275	0.135607	1.58037	-0.485303	0.0155294	0.00775286	0.0104208	-0.00616334	-0.0154907	0.0248584	0.000530938	-0.0199925	-0.00552709	0.044447	0.00698031	-0.0101886	-0.0122548	0.0190966	0.00702895	DD	0.365541
163	UT30	203203210144_R04C01	H0171	BXD60	CD	F	2011-09-01	2013-02-12	530	24.14	-0.317424	-8.6484	2.86381	-0.744585	-0.946182	-0.044079	-0.0658453	-0.267877	-0.0316446	-0.0032049	0.0348152	0.0280217	0.0806619	0.0447264	0.0673676	0.146541	-0.0343488	0.00332496	-0.00259348	-0.00551988	DD	0.498326
164	UT40	203203210144_R05C01	H0591	BXD69	CD	F	2011-12-09	2013-06-19	558	33.33	-0.369722	0.85628	0.294777	-0.00983989	-1.82722	0.0182471	0.0032317	0.00352174	0.00717195	-0.10347	-0.0751318	0.000120681	-0.0873433	0.00783214	-0.0124661	0.00308763	0.0187223	-0.0129327	-0.00501221	0.0287367	BB	0.365769
165	UT41	203203210144_R06C01	H0582	BXD79	HFD	F	2011-11-26	2013-06-19	571	55.97	-1.12098	-0.357136	-0.150752	1.2324	-0.281467	-0.00236725	0.0182092	-0.00055872	-0.0238523	0.0163967	0.0454256	0.0158723	0.0278158	-0.0127539	0.0249443	-0.00373584	0.0121568	-0.00469242	-0.0139299	-0.045077	DD	0.363114
166	UT48	203203210144_R01C02	H1301	C57BL/6J	HFD	F	2013-03-24	2013-10-17	207	31.83	0.00937244	0.795022	-0.369446	-2.30237	-1.41648	0.0981019	-0.0335487	-0.00302184	-0.00592465	0.0452921	0.0520741	0.0130315	-0.0194813	-0.0255596	-0.0764219	-0.0255434	-0.0291837	-0.047166	0.0251446	-0.0270712	BB	0.360413
167	UT58	203203210144_R02C02	H0469	BXD101	CD	F	2011-10-01	2012-05-11	223	26.54	0.705464	1.00911	-0.1928	-0.884789	-1.13935	0.169732	-0.0180811	0.00798892	-0.00774227	-0.029202	0.0368389	-0.00367391	-0.0110025	-0.0341015	-0.0447988	-0.0252004	-0.0378758	-0.0544754	0.0361555	-0.0366408	DD	0.360393
168	UT61	203203210144_R03C02	H0468	BXD101	CD	F	2011-10-01	2012-05-11	223	26.79	1.02345	1.17661	-0.0486471	-0.426773	-1.45013	0.15322	-0.0148113	0.0104869	-0.00884113	-0.0301131	0.0524605	-0.00671211	-0.0284312	-0.0233016	-0.0294179	-0.0161108	-0.0293637	-0.0202502	0.0441956	-0.0264641	DD	0.359379
169	UT63	203203210144_R04C02	H0549	BXD87	CD	F	2012-02-19	2012-09-06	200	21.8	0.231852	-0.211365	-1.92213	-1.48955	-1.92268	0.104915	-0.00138894	-0.00169514	0.0108064	-0.0297405	0.0417543	0.024128	0.037589	-0.0236889	-0.0643152	-0.0261085	-0.022126	-0.0279128	0.0353532	0.0257757	DD	0.377114
170	UT64	203203210144_R05C02	H0526	C57BL/6J	CD	F	2012-02-04	2012-09-06	215	22.8	0.446166	0.321317	-0.271527	-2.74857	-1.48158	0.0550148	-0.026541	-0.0141461	0.00933242	0.0437219	0.0484933	0.0170974	-0.0120323	-0.0251873	-0.0815357	-0.0297665	-0.0329445	-0.0240544	0.0305821	0.0164838	BB	0.372172
171	UT65	203203210144_R06C02	H0550	BXD87	CD	F	2012-02-19	2012-09-06	200	20.6	-1.63138	0.191887	-1.56642	-1.20031	-1.2793	0.165939	-0.00242377	0.00707654	0.00959094	-0.0269657	0.0372371	0.0226612	0.0308622	-0.0254567	-0.0674776	-0.0274877	0.0461366	-0.0114635	-0.0239654	-0.0211324	DD	0.366744
172	UT66	203203210104_R01C01	H0243	BXD87	HFD	F	2011-09-12	2012-05-10	241	34.91	0.188763	0.360039	-1.90299	-0.284281	-1.87009	0.0422418	0.00498951	0.0225034	0.0190642	-0.037443	0.0422088	0.0196823	0.0182355	-0.014825	-0.027286	-0.0281513	-0.039724	-0.0143033	0.0390499	0.0338879	DD	0.364127
173	UT67	203203210104_R02C01	H1512	BXD70	CD	F	2013-12-23	2014-12-15	357	23.91	0.355459	1.39958	-1.29651	0.189485	-0.0431469	0.205163	0.00559018	0.0446183	0.00772789	-0.0909499	0.0176016	0.0224313	-0.0156891	-0.0326453	-0.0265176	-0.0294152	0.0160996	-0.0423879	0.020242	-0.0555887	DD	0.342156
174	UT70	203203210104_R03C01	H1589	C57BL/6J	CD	M	2014-02-03	2015-01-30	361	30.42	1.6116	4.5785	4.85269	-2.54451	-1.13464	-0.0105877	-0.00721342	0.0246983	0.00955639	0.0387935	0.045986	-0.223356	-0.141773	-0.0140498	-0.074202	-0.0189909	-0.0211148	0.0857298	0.0237876	0.0274935		0.340993
175	UT73	203203210104_R04C01	H1406	BXD65b	HFD	F	2014-01-15	2015-01-30	380	79.2	0.781453	0.740819	0.104657	1.58817	-0.143971	-0.0340072	0.0188626	0.018115	0.0134326	0.0704779	-0.0760852	0.00140012	-0.0322639	0.0132296	0.0318972	-0.0187431	-0.0235971	0.00527604	0.0247135	0.0584945	BB	0.357468
176	UT75	203203210104_R05C01	H1593	BXD40	HFD	F	2013-12-22	2014-12-15	358	30.05	0.838826	-2.68103	-0.119881	-0.690232	-0.239878	0.0602288	0.0192305	-0.0646591	0.00560324	0.00612095	0.0498402	0.0269826	0.0601202	0.00748476	0.00700875	0.00335267	0.00222317	-0.0269084	0.0374302	0.0156828	BB	0.415514
177	UT79	203203210104_R06C01	H1733	BXD79	HFD	F	2014-05-27	2014-11-14	171	37.88	0.184248	0.0805897	-1.49063	-0.67192	-0.893761	0.0156025	0.00437631	0.0110355	-0.000642587	0.0242388	0.0367746	0.0169216	0.0565853	-0.0102408	-0.0345224	-0.024474	-0.0294911	-0.00435636	0.0280971	-0.0246492	DD	0.364883
178	UT81	203203210104_R01C02	H1781	BXD79	HFD	F	2014-01-14	2014-11-13	303	39.86	0.249515	0.384413	-1.29941	0.734206	-1.19487	-0.00416395	0.0249111	0.0275447	-0.0019958	0.018362	0.0452207	0.0187958	0.0335585	-0.00317344	0.0101705	-0.0142557	-0.0287967	-0.016361	0.0389222	0.00926503	DD	0.359489
179	UT84	203203210104_R02C02	H1683	BXD79	HFD	F	2014-04-30	2014-10-24	177	38.03	0.695235	0.395624	-1.1106	-0.609302	-1.17841	0.0678051	0.0145566	0.0091943	0.00104398	0.0171746	0.0467418	0.00967279	0.0248441	-0.0164467	-0.0433442	-0.0256529	-0.0609015	-0.0348064	0.0433398	-0.0251947	DD	0.371351
180	UT86	203203210104_R03C02	H1684	BXD79	HFD	F	2014-04-30	2014-10-24	177	43.95	0.666532	0.532949	-1.50423	-0.90854	-0.59214	0.0358245	0.0259833	0.0212692	0.0129797	0.019695	0.0312541	0.0131468	0.0429053	-0.0115602	-0.0483938	-0.0277261	-0.022513	-0.0043009	0.038027	-0.00698067	DD	0.367348
181	UT89	203203210104_R04C02	H1190	BXD100	CD	F	2013-04-25	2014-11-13	567	29.4	0.969486	-0.935817	-0.0846958	-0.495034	-1.33925	0.0542474	-0.000843251	-0.0291333	0.00661992	0.0134782	0.0262282	0.0132104	-0.030651	0.00558041	0.00133867	0.0119289	-0.0333741	-0.0305503	0.0320567	0.0186106	DD	0.389189
182	UT94	203203210104_R05C02	H1037	BXD29	HFD	F	2013-02-21	2014-11-13	630	46.02	0.382685	-2.00177	-0.526747	1.29608	0.00667724	0.0197215	0.0011774	-0.0292485	-0.000894527	0.0569571	0.0630773	0.0225373	0.0435576	0.0128256	0.084619	0.0361763	-0.0292268	-0.0230506	0.0218792	0.0442737	BB	0.390908
183	UT97	203203210104_R06C02	H1425	BXD101	CD	F	2013-11-30	2014-11-14	349	37.09	0.530518	0.455632	-0.31818	0.532941	-1.10462	0.46093	0.0163473	0.0118984	0.00394665	-0.0253644	0.0525872	0.00854242	-0.0305741	-0.0249631	0.0150618	-0.00995613	0.0898033	-0.0744011	0.0271794	0.0286789	DD	0.376481
184	UT98	203203210142_R01C01	H2127	BXD66	CD	F	2014-10-22	2015-04-24	184	27.36	-0.558622	2.11353	-1.08932	-0.119767	0.465463	-0.0199249	0.00601719	0.0531433	0.013135	0.0262104	-0.0601521	-0.00301744	0.00459736	-0.0297956	-0.0334854	-0.0354996	-0.0131001	0.0773557	-0.0229592	-0.0187959	BB	0.323198
185	UT99	203203210142_R02C01	H2128	BXD66	CD	F	2014-10-22	2015-04-24	184	29.16	0.734635	0.912484	-1.46688	-0.260917	-0.407449	-0.02047	0.0257616	0.0329091	0.0112384	0.0367476	-0.0560624	0.0135597	0.0234861	-0.0286221	-0.0212682	-0.0329026	-0.00731409	0.0142498	0.0268139	0.00252694	BB	0.346045
186	UT100	203203210142_R03C01	H1558	BXD66	CD	F	2013-12-26	2014-12-15	354	21.58	0.736359	-5.65474	0.889267	-1.40461	-0.480271	-0.047393	-0.912167	-0.175101	-0.0133529	0.0375609	-0.0491942	0.0229696	0.0860289	-0.00262439	0.0219641	0.014824	-0.0205884	0.0433038	0.024161	0.0252768	BB	0.445022
187	UT101	203203210142_R04C01	H0235	BXD60	CD	F	2011-09-17	2012-05-09	235	32.85	0.00747842	0.203038	-0.767139	-0.709346	0.510483	-0.0385661	0.008408	0.00970158	0.030868	-0.00938043	0.0273896	0.00833232	0.0303073	-0.00939336	-0.031284	-0.0273264	0.0039905	0.0587111	-0.0133062	0.0327664	DD	0.370507
188	UT102	203203210142_R05C01	H0224	BXD66	CD	F	2011-09-12	2012-05-10	241	19.25	-0.00732774	1.97611	-1.67114	-0.242608	0.288086	0.0346974	0.0315323	0.0665697	0.0288972	0.0349696	-0.0528611	0.00274532	0.0126117	-0.0210128	-0.0301339	-0.0382948	0.0928415	0.0815444	-0.0124904	0.0646194	BB	0.333468
189	UT105	203203210142_R06C01	H0222	BXD66	CD	F	2011-09-12	2012-05-10	241	23.98	-0.101846	2.05382	-1.04971	0.758913	-0.112121	-0.000573042	0.0209613	0.0582966	0.00322656	0.0246722	-0.0418864	0.00137769	-0.00886506	-0.0229861	-0.00679412	-0.0278694	0.039186	0.0655213	-0.0123883	-0.00556629	BB	0.325944
190	UT106	203203210142_R01C02	H0234	BXD60	CD	F	2011-09-17	2012-05-09	235	22.88	0.312969	1.515	-0.985083	0.522075	-0.454101	-0.0264775	0.0142167	0.0474318	0.0224816	-0.0145337	0.0290783	0.00201453	0.000738572	-0.022968	-0.0203215	-0.0290272	-0.00439562	0.0534224	0.0178035	0.0130389	DD	0.344803
191	UT117	203203210142_R02C02	H1187	BXD100	HFD	F	2012-11-18	2014-05-09	537	69.43	1.1868	-1.36052	0.317358	-0.169304	-1.6128	-0.0394119	-0.0369983	-0.0489249	-0.0285571	0.0166918	0.024428	0.0120115	-0.0319799	0.0160171	0.019	0.0434	-0.0460677	-0.00802463	0.0315083	-0.00354752	DD	0.388458
192	UT119	203203210142_R03C02	H1193	BXD100	HFD	F	2013-04-25	2014-04-23	363	82.47	1.32448	-0.383878	-0.0315916	-0.667921	-1.30506	-0.0341402	-0.011441	-0.0248643	-0.023128	0.0134636	0.0283906	0.0117309	-0.0339908	0.00907763	-0.00997655	0.0113546	-0.0204164	0.0514925	0.0368236	-0.0293473	DD	0.372245
193	UT128	203203210142_R04C02	H0480	BXD100	CD	F	2011-10-05	2013-10-17	743	25.26	1.34648	-1.72358	0.178831	0.261536	-1.67584	-0.0225014	-0.0318918	-0.0504518	-0.0332932	0.0237977	0.0357412	0.0230145	-0.0299555	0.0243653	0.0290958	0.0726684	-0.0255444	-0.012183	0.0384359	-0.0262181	DD	0.387896
194	UT129	203203210142_R05C02	H1147	DBA/2J	CD	F	2013-03-19	2013-10-17	212	29.18	1.01152	1.07875	-0.868751	1.55149	-0.695665	0.0420584	-0.0127858	0.0210679	-0.0124205	-0.0912224	-0.0737739	0.0117784	-0.0248082	-0.00594273	0.00020307	-0.0136902	0.00271462	0.00471401	0.0304961	-0.104453	DD	0.352661
195	UT130	203203210142_R06C02	H1297	BXD100	CD	F	2012-10-08	2013-10-17	374	34.3	0.083394	0.674088	-0.546831	-0.622602	-1.10662	0.0397732	-0.0083143	0.0087951	0.00132494	0.0194642	0.0283505	0.0132503	-0.033172	-0.0137167	-0.0353255	-0.0121659	0.0620253	0.0114856	-0.00538229	-0.0206959	DD	0.355745
196	UT131	203203210105_R01C01	H1213	BXD100	CD	F	2012-10-08	2013-10-17	374	35.23	0.860307	0.407657	-0.433669	-0.55266	-1.70415	-0.0355269	-0.0293498	-0.00502968	-0.0103691	0.0160881	0.0419203	0.0117531	-0.0404413	-0.0192364	-0.0297614	-0.00868088	-0.0524849	-0.00433505	0.0322554	-0.0241547	DD	0.359514
197	UT137	203203210105_R02C01	H1524	BXD98	CD	F	2014-01-11	2015-01-30	384	22.32	1.18755	1.81703	-0.85116	-0.14959	0.47272	-0.052589	-0.0057877	0.0435071	0.00551567	0.0351389	-0.0800767	0.00618074	-0.0105297	-0.0113593	-0.0413216	-0.0333303	-0.083991	0.030245	0.0383153	-0.0676712	DD	0.332209
198	UT138	203203210105_R03C01	H1095	BXD90	HFD	F	2012-12-22	2014-12-15	723	38.9	0.967343	-6.62611	2.44762	1.52016	-1.33642	-0.0614303	-0.0446597	-0.18839	-0.0684725	0.0359838	0.0469011	0.0252068	0.0252083	0.162135	0.136411	0.32195	-0.0364009	0.00627469	0.0210083	-0.0405238	BB	0.452111
199	UT139	203203210105_R04C01	H1916	BXD102	HFD	F	2013-12-14	2014-12-15	366	36.26	1.04833	-2.01613	-0.195233	-2.03106	-0.855599	-0.0509498	-0.0129474	-0.0627515	-0.0143313	-0.0882044	-0.0806215	0.0254403	0.044678	-0.0165739	-0.0391483	0.0161724	-0.052955	0.0306544	0.0340466	-0.0162126	BB	0.403082
200	UT144	203203210105_R05C01	H1594	BXD40	HFD	F	2013-12-22	2014-12-15	358	34.11	1.29096	-0.401063	-0.139316	0.162278	-0.581757	-0.00603281	-0.0113204	-0.0148522	-0.0155729	0.011911	0.0531358	0.0149968	0.00835957	0.00381033	0.00956169	0.00994654	-0.00422975	0.0266592	0.0386884	-0.0314744	BB	0.370504
201	UT147	203203210105_R06C01	H1143	DBA/2J	HFD	F	2013-03-19	2014-09-19	549	43.87	-0.0130734	-2.00892	-0.150434	2.77762	-0.0372578	-0.00399885	-0.032887	-0.0389941	-0.0202717	-0.0660373	-0.0657268	0.0280638	0.0296418	0.0222661	0.0995708	0.0433688	0.00117778	0.0181403	-0.0010371	-0.0787108	DD	0.38402
202	UT154	203203210105_R02C02	H2091	BXD63	HFD	F	2014-10-05	2016-10-26	752	50.21	0.676118	-7.07274	1.89214	-0.392383	-1.29353	-0.0696556	-0.0607754	-0.197314	-0.0705479	0.0363937	-0.0681044	0.0317067	0.0791482	0.0624718	0.092308	0.163236	-0.0581736	-0.0262255	0.0291625	-0.01861	DD	0.463497
203	UT155	203203210105_R03C02	H2494	BXD32	CD	F	2015-08-12	2016-09-01	386	30.88	0.959032	-0.814942	-0.661203	2.01784	-0.899034	-0.0540987	0.018305	-0.0132901	0.00691296	-0.10113	-0.0742522	0.0163733	-0.0105033	0.0263739	0.0791585	0.0119318	-0.0629874	0.0305561	0.0333014	0.0244802	DD	0.379191
204	UT156	203203210105_R04C02	H1741	BXD63	CD	F	2014-01-05	2014-12-15	344	29.24	1.5216	-0.46585	-0.157178	-1.1385	-2.03674	-0.0280094	-0.0465081	-0.0364485	-0.0120317	0.0123683	-0.0837231	0.0103487	-0.0209938	-0.00630449	-0.0264803	0.00113402	-0.0570588	0.00562963	0.0502957	-0.0360243	DD	0.37325
205	UT158	203203210105_R05C02	H1424	BXD101	CD	F	2013-11-30	2014-11-14	349	35.51	1.3911	-2.46726	0.9869	-0.338038	-1.37512	-0.0160302	-0.0376143	-0.0960674	-0.0253276	-0.0202727	0.0451748	0.00931671	-0.0159318	0.00588878	0.0133421	0.0339416	-0.0598828	-0.00398755	0.0427721	-0.0267071	DD	0.418309
206	UT159	203203210105_R06C02	H1818	DBA/2J	CD	F	2014-07-30	2016-09-01	764	24.57	0.487967	-2.55372	-0.0631478	2.77236	-0.916368	0.0046131	-0.020692	-0.0586776	-0.0189303	-0.0795855	-0.0703247	0.0231852	0.0113236	0.00927553	0.10655	0.0631339	-0.000953972	-0.0403799	0.0210099	-0.0531561	DD	0.404039
207	UT160	203524370005_R01C01	H1560	BXD66	HFD	F	2013-12-13	2014-12-15	367	53.39	0.379026	-1.05871	-1.13487	0.44847	0.412082	0.0249785	0.0116256	0.00103341	-0.00485959	0.0551035	-0.0488839	0.0188696	0.0691599	0.0129629	0.0488562	-0.00095931	0.12946	0.0439927	0.0132853	0.0273965	BB	0.372413
208	UT166	203524370005_R03C01	H1436	BXD62	CD	F	2013-12-27	2014-12-15	353	23.07	1.21809	-1.42391	-0.0945003	-1.30217	-0.392581	-0.00203149	-0.00885842	-0.0472958	-0.0267235	0.00557717	0.0295734	0.0146077	0.00598081	0.0144448	-0.0199824	0.0179835	0.0816458	0.0796929	0.030516	-0.0178535	DD	0.386127
209	UT174	203524370005_R04C01	H1713	BXD65b	HFD	F	2014-05-03	2014-10-24	174	38.95	1.04148	1.20725	-0.789962	-0.0112296	0.289392	0.0189138	0.0233251	0.0278017	-0.00102498	0.0652204	-0.0863461	0.0140739	-0.000695987	-0.0231165	-0.0301338	-0.0267431	0.0643655	0.00756722	0.0251213	0.00365266	BB	0.352341
210	UT176	203524370005_R05C01	H1843	BXD61	HFD	F	2014-07-09	2015-12-15	524	58.54	0.696785	0.263448	-0.124982	2.2155	1.12976	0.0114971	0.0101137	0.0254338	0.00505141	0.0525884	0.0575358	0.00565276	0.00195797	0.0118276	0.085893	0.00705843	0.126418	0.0305103	-0.00324206	-0.00409942	BB	0.350005
211	UT177	203524370005_R06C01	H2349	BXD29	HFD	F	2015-06-16	2015-12-15	182	29.07	-0.397353	1.18339	-1.98494	-0.396562	-0.0838104	0.0509285	0.014351	0.0466502	0.0222359	0.0525046	0.0494508	0.0198872	0.0125427	-0.0289896	-0.0316475	-0.0379754	0.126868	0.00754625	-0.00787354	0.059577	BB	0.342045
212	UT179	203524370005_R01C02	H2252	BXD98	CD	F	2014-07-03	2015-12-16	531	23.46	1.07685	-0.784599	-0.129377	0.887776	0.326181	-0.0289384	-0.0776549	-0.0184016	-0.01241	0.0403894	-0.0830001	0.0120801	0.0106105	0.0211198	0.0430541	0.0061241	0.0382884	0.0669977	0.0372536	-0.0321463	DD	0.375733
213	UT183	203524370005_R03C02	H2148	BXD61	HFD	F	2014-12-17	2015-12-16	364	47.55	2.21545	-2.15997	0.414302	0.352874	0.0991433	-0.0419852	-0.0356033	-0.0675467	-0.0221845	0.0575149	0.0481234	0.0120671	0.024633	0.0180127	0.0499822	0.0263821	-0.00191175	0.0707765	0.0656593	-0.0809478	BB	0.396609
214	UT185	203524370005_R04C02	H2076	BXD89	HFD	F	2014-09-28	2016-10-26	759	28.59	1.44627	-2.02365	-0.689704	2.46582	-0.700483	-0.0119308	-0.000596785	-0.0283874	-0.0387301	-0.0769032	0.0637926	0.0436109	0.0126991	0.037082	0.111934	0.034913	0.034902	0.0351325	0.0403108	-0.0395146	DD	0.380812
215	UT186	203524370005_R05C02	H1407	BXD65b	HFD	F	2014-01-15	2014-11-13	302	50	1.23481	1.61328	-0.298907	0.9944	0.379369	-0.0144443	0.0168352	0.0349697	0.0130233	0.0584943	-0.0864551	0.00348287	-0.0316581	-2.71e-05	0.00445899	-0.0192036	0.0285893	0.0484856	0.0300629	0.00398826	BB	0.34404
216	UT193	203524370005_R06C02	H2077	BXD89	CD	F	2014-09-28	2015-12-16	444	25.99	0.458106	0.667285	-0.810524	1.70163	-1.07587	0.00546095	0.00537004	0.022654	-0.0124421	-0.0780491	0.0570995	0.024651	-0.0420178	-0.00501717	0.0266243	0.00640987	0.030068	0.0170724	0.0157056	-0.0436203	DD	0.353166
217	UT194	203524370001_R01C01	H2149	BXD61	HFD	F	2014-12-17	2015-12-16	364	49.82	1.57196	0.613087	-0.435442	1.46902	0.479921	-0.0277697	0.00340388	0.0243357	-0.00662621	0.0534629	0.0495176	0.00818534	0.00252543	-0.00776775	0.0457926	-0.010139	0.0111341	0.023195	0.0496125	-0.0583945	BB	0.345906
218	UT199	203524370001_R02C01	H2145	BXD61	CD	F	2015-01-05	2015-12-16	345	30.37	2.18525	1.59458	-0.506805	1.93027	0.145769	-0.0141999	0.030522	0.0476309	0.00628686	0.0539304	0.0610912	0.00106602	-0.0545773	-0.000597227	0.0508871	-0.0145783	0.0170571	0.0155266	0.0586142	-0.0259919	BB	0.341465
219	UT200	203524370001_R03C01	H1801	BXD32	CD	F	2014-07-16	2015-12-15	517	32.17	1.76303	-0.526821	-0.865349	2.4678	-0.561667	-0.0165932	0.0424715	0.00754474	-0.0026435	-0.0736621	-0.078969	0.0205536	-0.0187788	0.0315908	0.089927	0.0137815	0.00919958	0.00941334	0.0544622	0.025095	DD	0.379408
220	UT202	203524370001_R04C01	H1728	BXD70	HFD	F	2014-05-17	2015-12-16	578	71.41	2.11124	-0.982975	0.605023	2.08101	0.106666	-0.0250495	-0.0172232	-0.0202365	-0.106318	-0.0762819	0.0409436	0.0206528	-0.0132264	0.0225401	0.0923267	0.0641226	0.0198759	0.0196978	0.0475986	-0.136686	DD	0.358612
221	UT203	203524370001_R05C01	H1481	BXD40	HFD	F	2014-02-02	2014-11-13	284	37.43	1.96729	-0.566515	-0.498676	-0.33224	0.0259352	-0.0175658	0.0185443	-0.0069452	-0.00818875	-0.00819538	0.0396567	0.0159919	0.0354228	0.00310322	0.00964896	-0.00615354	0.0320976	0.0261262	0.0557181	-0.0117669	BB	0.375928
222	UT205	203524370001_R06C01	H2063	BXD61	HFD	F	2014-10-03	2016-10-26	754	60.13	1.08009	-6.04308	2.11914	1.9717	0.0840485	-0.0336875	-0.0333094	-0.153864	-0.0691243	0.0674862	0.0495655	0.0181008	0.0630047	0.058745	0.177445	0.174361	0.00890326	-0.0160927	0.0222549	-0.0464211	BB	0.440336
223	UT206	203524370001_R01C02	H1322	BXD39	CD	F	2013-04-22	2014-10-24	550	18.09	0.544394	-1.16558	-2.37404	-0.746712	0.0749651	0.0292065	0.0511165	0.0211911	0.0380336	-0.0085917	-0.0872246	0.030833	0.0933836	0.00630164	0.0136412	-0.0200449	0.0725175	-0.000789073	0.0393085	0.136913	DD	0.387839
224	UT208	203524370001_R02C02	H1742	BXD95	CD	F	2013-04-21	2014-10-09	536	24.79	1.70086	-1.01381	-0.897337	2.53199	0.979157	-0.0567125	-0.00735313	0.00821319	-0.0297226	0.056519	0.060091	0.0275238	0.0487923	0.0447079	0.130963	0.0179992	-0.00597485	0.0249412	0.0504438	-0.0605425	BB	0.354939
225	UT209	203524370001_R03C02	H2078	BXD89	CD	F	2014-09-28	2015-12-16	444	25.56	1.89478	1.1364	-1.48186	1.94231	-1.64893	-0.0333398	0.0187343	0.0411761	-0.0137176	-0.0801963	0.0660586	0.0302311	-0.0489098	-0.0123487	0.03778	-0.0106966	0.00954802	0.0227294	0.0578393	-0.0147937	DD	0.339972
226	UT210	203524370001_R04C02	H2146	BXD61	CD	F	2015-01-05	2015-12-16	345	28.19	2.17458	1.0087	-0.708938	1.20434	0.255585	-0.0475246	0.00125405	0.0282834	0.00276343	0.0557093	0.0601654	0.00126248	-0.0250961	-0.00903617	0.0341664	-0.0124407	-0.0185787	0.0429243	0.0559599	-0.0390035	BB	0.346786
227	UT212	203524370001_R05C02	H1802	BXD32	CD	F	2014-07-16	2015-12-15	517	33.51	1.66032	0.0247286	-0.913296	2.50167	-1.29421	-0.0244601	0.026377	0.014782	-0.00213441	-0.0823677	-0.0863268	0.0143066	-0.0370993	0.0185301	0.0812685	0.0150936	-0.0153868	-0.0142992	0.0512496	0.0426156	DD	0.369874
228	UT213	203524370001_R06C02	H1689	BXD40	HFD	F	2014-04-27	2014-10-24	180	42.33	1.31555	-0.506697	-0.407259	-1.08337	-0.626013	-0.00851168	-0.0144796	-0.0244806	-0.0231981	0.00239862	0.0422092	0.0188378	0.0253451	-0.0188615	-0.0283396	-0.0113696	0.0118754	0.0144358	0.0398903	-0.0561564	BB	0.370721
229	UT215	203524370002_R01C01	H1420	BXD101	HFD	F	2013-11-30	2014-11-13	348	54.56	1.35049	-0.757412	0.531674	0.191803	-0.855118	-0.0278777	0.0109017	-0.0254189	-0.0203934	-0.0189086	0.0439098	0.00143192	0.00212699	-0.00963191	0.0265361	0.0342993	0.0384627	0.0219388	0.0373024	0.0049964	DD	0.380155
230	UT216	203524370002_R02C01	H1905	BXD70	HFD	F	2014-07-10	2015-12-16	524	47.9	1.2416	-6.04746	0.861123	-0.665248	0.0439959	0.00871428	0.0151955	-0.156584	-0.033751	-0.0700351	0.0336176	0.0419348	0.0862694	0.0521346	0.0603228	0.05515	0.0680225	-0.0052543	0.0327314	0.0243788	DD	0.464253
231	UT217	203524370002_R03C01	H2251	BXD98	CD	F	2014-07-03	2015-12-16	531	23.26	1.76036	-0.609553	-0.85705	1.1199	0.932076	-0.0294943	0.0459021	0.0183132	0.0159498	0.0517254	-0.0791847	0.0171727	0.0481543	-0.0137376	0.0548156	-0.0075773	0.0269364	0.0135279	0.0495625	0.0502754	DD	0.3716
232	UT224	203524370002_R06C01	H1565	BXD95	CD	F	2013-04-21	2014-10-09	536	20.76	0.590469	-2.00725	-0.529627	1.55444	1.73197	-0.0590468	0.0136472	-0.0118718	-0.010766	0.059126	0.0599345	0.024875	0.0841106	0.0518376	0.0975566	0.0373543	0.0263633	0.051826	0.00851913	-0.0089213	BB	0.376514
233	UT225	203524370002_R01C02	H1362	BXD102	HFD	F	2013-11-28	2014-11-14	351	43.07	0.542128	-0.997527	-0.0479192	-1.16705	-0.271037	-0.0279427	-0.0123462	-0.0373263	-0.0516998	-0.0918121	-0.0786731	0.0179251	0.0138031	-0.00141597	-0.0144152	0.0188741	0.0795276	0.0624813	0.00607712	-0.0245701	BB	0.373128
234	UT229	203524370002_R02C02	H1844	BXD62	CD	F	2014-07-09	2015-12-16	525	24.38	1.68177	-2.59079	0.977554	-0.152038	-0.738043	-0.0461119	-0.00577798	-0.0819919	-0.0520708	0.00204349	0.0249593	0.0183374	-0.0299025	0.0375442	0.0337653	0.0740583	-0.00807216	0.0517663	0.0410497	-0.018799	DD	0.402388
235	UT233	203524370002_R03C02	H2452	BXD86	CD	F	2015-10-16	2016-10-26	376	31.77	1.9115	0.554997	-1.4239	-0.654835	-1.60945	-0.0283329	0.026594	0.0232711	0.0243654	-0.0158959	-0.0840389	0.0168971	-0.00956162	0.00290673	-0.0156358	-0.00506509	0.0340092	0.0448993	0.0600543	0.107455	BB	0.360386
236	UT236	203524370002_R04C02	H1518	BXD51	CD	F	2014-01-09	2015-12-15	705	26.04	1.98019	-0.627688	0.00639438	1.66247	0.146646	0.0013406	0.00878363	-0.00277424	-0.00085925	0.0300593	0.0362271	0.00768392	-0.0393196	0.048819	0.0936286	0.0267411	0.0445682	0.0273051	0.0457926	0.0238407	DD	0.375659
237	UT238	203524370002_R05C02	H1320	BXD89	HFD	F	2013-04-18	2014-10-09	539	45.57	1.35616	0.372311	-0.849639	2.71119	-1.13293	-0.032675	0.0282377	0.0242315	-0.0154714	-0.0800092	0.0702486	0.0199807	-0.0517861	0.0190185	0.080202	0.0154344	0.0299411	0.0620475	0.0276966	0.022163	DD	0.350453
238	UT239	203524370002_R06C02	H1321	BXD89	HFD	F	2013-04-18	2014-10-09	539	46.04	0.1658	-4.27991	1.45349	2.11611	-1.28237	-0.0308421	-0.0181383	-0.119955	-0.0827042	-0.0777633	0.05248	0.0324837	-0.000954191	0.103954	0.098708	0.285079	0.0877493	0.0270371	-0.0164632	-0.0493333	DD	0.413246
239	UT240	203203210143_R01C01	H1688	BXD40	HFD	F	2014-04-27	2014-10-24	180	38.27	0.567694	-0.513737	-0.480862	-0.790573	-0.6882	-0.00257115	0.00553917	-0.013504	-0.00353249	0.0101468	0.0546268	0.0205021	0.033778	-0.030285	-0.0213205	-0.0222849	0.0338396	-0.0267892	0.0316356	-0.0197308	BB	0.377109
240	UT242	203203210143_R02C01	H1358	BXD102	HFD	F	2013-04-28	2014-10-24	544	52.31	1.09137	-0.918826	-0.583775	0.62965	-0.364193	0.0169571	0.0180292	-0.00266544	-0.0177615	-0.0799853	-0.0801531	0.022868	0.0191986	-0.0141262	0.0463624	0.000470638	0.0516341	-0.0635878	0.0370897	0.0259025	BB	0.379486
241	UT243	203203210143_R03C01	H1826	BXD45	CD	F	2014-07-26	2015-12-15	507	24.64	1.39335	-1.12138	-0.263386	-1.06999	-1.93969	-0.00109524	-0.00969015	-0.034922	0.00942823	-0.0947951	-0.0696259	0.0177579	-0.0205454	0.0156415	-0.0213008	0.057577	0.0258254	-0.0419208	0.0449264	0.0409759	DD	0.398707
242	UT244	203203210143_R04C01	H1840	BXD61	CD	F	2014-07-09	2015-12-15	524	38.28	1.6711	1.21484	-0.349588	2.36013	-0.204738	-0.0239215	0.0211398	0.0432131	0.0108468	0.0653608	0.0568866	0.000864564	-0.0516428	-0.00123107	0.0650794	0.00103203	0.0211757	-0.00964313	0.0420649	0.0111129	BB	0.344802
243	UT247	203203210143_R05C01	H1488	BXD40	HFD	F	2014-01-26	2014-11-13	291	35.89	0.627006	-0.625848	-0.292476	-0.180806	0.0485242	-0.0181156	0.0338616	-0.000969131	0.00642243	0.00302303	0.0516411	0.0130955	0.0392619	0.00632103	0.0161651	0.026717	0.077018	0.0384062	0.00717501	0.0454964	BB	0.374412
244	UT248	203203210143_R06C01	H1716	BXD63	HFD	F	2014-05-12	2014-11-14	186	42.04	0.624757	0.632349	-1.51671	-2.25441	-1.65453	-0.0145911	0.0100866	0.0208438	0.0373618	0.0294774	-0.0950761	0.0145595	0.0309926	-0.0376133	-0.0777604	-0.0440842	0.0234266	-0.0280394	0.0343472	0.0705245	DD	0.359969
245	UT253	203203210143_R01C02	H0186	BXD70	HFD	F	2011-09-14	2012-05-10	239	54.72	0.762859	-0.16157	-0.478252	0.146937	-0.403776	-0.0288187	-0.00294249	-0.00488357	-0.0201665	-0.0810612	0.0206139	0.0208007	0.000613536	-0.019842	-0.0165062	-0.0198652	0.062467	-0.02354	0.0332131	-0.0505349	DD	0.365887
246	UT263	203203210143_R02C02	H0474	BXD63	HFD	F	2011-10-06	2012-05-09	216	33.4	0.882149	0.742164	-1.15057	-1.99185	-1.34327	-0.0478653	0.0102696	0.0163275	0.0246475	0.0245741	-0.0825339	0.0136835	0.0100363	-0.033158	-0.0737465	-0.0338745	-0.0101126	0.0343402	0.0314088	0.0345713	DD	0.3558
247	UT269	203203210143_R03C02	H1800	BXD29	CD	F	2014-01-06	2015-04-29	478	23.15	0.919769	0.479184	-2.08448	0.557276	-0.223772	-0.0202646	0.032146	0.0482096	0.0388342	0.0480647	0.0609615	0.0206053	0.0390895	-0.0214114	0.022572	-0.0251802	0.066971	-0.0155677	0.0350664	0.109205	BB	0.349297
248	UT276	203203210143_R04C02	H1434	BXD62	HFD	F	2013-12-27	2015-04-29	488	38.88	0.945442	-1.56919	-0.263268	0.0114862	0.13759	-0.0462652	0.0374557	-0.0193857	-0.00136254	0.012288	0.0396294	0.0234245	0.0368869	0.058574	0.0382372	0.00570668	0.0156851	0.0336861	0.023741	0.062679	DD	0.381407
249	UT293	203203210143_R05C02	H1426	BXD101	CD	F	2013-11-30	2015-04-27	513	25.56	1.16521	-3.24895	2.02017	1.35876	-1.60864	0.0104325	-0.00161728	-0.0793218	-0.101338	0.00426228	0.0550095	0.00831372	-0.0213939	0.0195307	0.0912111	0.323292	0.0360615	-0.0361349	0.0229272	-0.0125785	DD	0.420791
250	UT296	203531420086_R01C01	H1422	BXD101	HFD	F	2013-12-20	2015-04-27	493	56.98	1.35643	-6.28433	2.6387	-0.649543	-0.891947	-0.0754857	-0.0521173	-0.203466	-0.108839	-0.00650927	0.0407914	0.0168131	0.0577643	0.058049	0.0696182	0.194908	-0.00694884	0.0320758	0.021715	-0.0497887	DD	0.455719
251	UT301	203531420086_R02C01	H0777	BXD27	CD	F	2012-01-22	2012-09-04	226	24.92	2.35292	1.2482	-0.704354	0.24849	0.165592	-0.0554892	-0.00481257	0.0238319	0.00108798	-0.0765717	0.0298011	0.00797838	-0.013976	-0.00867738	-0.00797323	-0.0151788	-0.00195127	0.0815084	0.0567066	-0.0749037	BB	0.345464
252	UT314	203531420086_R03C01	H1848	BXD62	CD	F	2014-08-10	2015-04-20	253	24.3	2.38342	-1.52187	-0.400479	-1.5307	-1.16826	-0.0427879	-0.0228905	-0.0546145	-0.029203	-0.000974351	0.0298436	0.0230495	-0.000182911	0.00932597	-0.0265549	0.00832261	-0.0146211	0.0404853	0.0709608	-0.0296731	DD	0.393168
253	UT321	203531420086_R04C01	H2035	BXD32	CD	F	2014-10-02	2015-04-20	200	21.1	1.9255	1.11061	-1.29528	0.22918	-0.842456	-0.0480849	0.00904295	0.02025	0.00370439	-0.0976185	-0.0867452	0.0105642	-0.0181969	-0.0159002	-0.0230824	-0.0225314	-0.00942418	0.0733279	0.0467452	-0.0132261	DD	0.351876
254	UT329	203531420086_R05C01	H2125	BXD66	HFD	F	2014-10-22	2015-04-24	184	36.85	1.73423	0.211928	-1.73263	-0.654293	0.354535	-0.0190697	0.0285499	0.0262988	0.00287565	0.0399578	-0.0503381	0.0180453	0.0579476	-0.013494	-0.013255	-0.0271777	0.0417703	0.0438602	0.0424845	-0.00261704	BB	0.357812
255	UT330	203531420086_R06C01	H1847	BXD62	CD	F	2014-08-10	2015-04-20	253	25	1.68436	-1.2582	-0.0987954	-1.33479	-0.975561	-0.0450406	-0.00575482	-0.0488109	-0.0106053	-0.00147585	0.0261573	0.0185015	-0.0120677	0.00109857	-0.0343975	0.00240827	0.0068301	0.0343497	0.0443267	-0.00603385	DD	0.390401
256	UT336	203531420086_R02C02	H2015	C57BL/6J	HFD	M	2014-09-19	2015-04-20	213	31.9	3.17783	4.21396	4.26718	-3.20095	-0.834562	-0.0611215	-0.00540018	0.0215803	-0.00491904	0.031528	0.040786	-0.20848	-0.0816813	-0.0255551	-0.0844886	-0.027278	-0.0242124	0.0605721	0.063434	0.000727564		0.339168
257	UT337	203531420086_R03C02	H2014	C57BL/6J	HFD	M	2014-09-19	2015-04-20	213	44.3	3.30744	4.06435	3.69488	-3.23635	-0.946999	-0.0544793	-0.0115282	0.0237934	-0.00219429	0.0341612	0.0463364	-0.189022	-0.0791556	-0.01729	-0.0840245	-0.021216	-0.00904512	0.073419	0.067161	0.00857002		0.338316
258	UT338	203531420086_R04C02	H1266	C57BL/6J	HFD	M	2013-03-11	2015-04-27	777	60.71	3.07307	-1.81811	7.46367	-1.55314	-0.507013	-0.0587758	-0.100601	-0.160641	-0.240725	0.0412654	0.0451435	-0.178887	-0.0390704	0.0460877	0.0455	0.126183	-0.0129769	0.0767397	0.0441255	-0.253128		0.388487
259	UT340	203531420086_R05C02	H1350	C57BL/6J	CD	M	2013-03-28	2015-04-20	753	30.3	3.22767	4.24877	5.51094	-1.59048	-1.32436	-0.0469191	-0.0162927	0.0141185	-0.0106908	0.0459272	0.0572689	-0.246736	-0.16926	0.0138882	-0.0209956	0.0122951	-0.0167653	0.0669517	0.0551252	0.0202429		0.347606
260	UT342	203531420086_R06C02	H2124	BXD66	HFD	F	2014-10-22	2015-04-24	184	36.52	1.39004	0.478615	-1.68459	-0.356837	-0.071339	-0.0198706	0.0147121	0.0300568	0.00932702	0.0392198	-0.0591205	0.0142012	0.050654	-0.0158692	-0.0111612	-0.0292258	0.0325136	0.0430447	0.0349194	0.0193671	BB	0.35438
261	UT346	203531420087_R01C01	H1855	BXD70	CD	F	2014-08-13	2015-05-01	261	25.97	2.04899	-0.214049	-0.891644	-0.63123	-0.23562	-0.0423901	-0.0118498	-0.00510893	-0.018725	-0.0893143	0.034308	0.0202018	0.0195515	-0.0174613	-0.0291283	-0.0094116	0.0066832	0.0311691	0.0557546	-0.0850713	DD	0.367647
262	UT354	203531420087_R02C01	H1598	BXD65b	HFD	F	2014-03-12	2015-05-01	415		1.62424	-0.676828	0.0784312	0.911408	0.696237	-0.0382408	0.0304585	-0.0126729	0.0200061	0.0643413	-0.0803129	0.00647504	0.010887	0.0317358	0.0407014	-0.00899085	0.0441052	0.0225796	0.0314653	0.0816439	BB	0.381927
263	UT356	203531420087_R03C01	H1487	BXD70	CD	F	2014-02-21	2015-05-01	434	34.51	2.26831	0.423767	-1.00507	0.144001	0.214425	-0.0484335	0.00308538	0.0188179	-0.0129522	-0.0910394	0.0285182	0.021976	-0.00861664	-0.00167286	-0.00270705	-0.00295698	0.028658	0.0674129	0.0521499	-0.0564131	DD	0.351367
264	UT358	203531420087_R04C01	H1936	BXD70	CD	F	2014-08-13	2015-05-01	261	24.67	1.82324	0.656837	-1.51345	-1.01081	0.603296	-0.013581	0.011054	0.028501	0.0029476	-0.0872884	0.0150239	0.0243956	0.0262709	-0.0246734	-0.0461891	-0.0262291	0.066505	0.0397113	0.0343976	-0.0454127	DD	0.352496
265	UT360	203531420087_R05C01	H1597	BXD65b	HFD	F	2014-03-12	2015-05-01	415	59.86	1.84291	0.0897001	-0.120822	1.25189	0.646081	-0.0167036	0.0371354	0.00979663	0.0186627	0.074726	-0.0798744	0.00552503	-0.00289413	0.00698726	0.0386528	-0.0155243	0.0774976	0.003346	0.0370531	0.0847749	BB	0.371519
266	UT361	203531420087_R06C01	H1491	BXD70	CD	F	2014-02-21	2015-05-01	434	20.89	1.98521	0.875936	-0.952294	0.57392	0.251476	-0.0206037	-0.00951933	0.0268222	-0.00814172	-0.0804268	0.026739	0.0184533	-0.0192155	-0.0101365	-0.00231183	-0.0113241	0.0248043	0.0270147	0.0472319	-0.0869724	DD	0.341821
267	UT362	203531420087_R01C02	H1885	DBA/2J	CD	F	2014-05-15	2015-04-24	344	26.02	1.43344	0.729098	-0.934161	1.79548	-0.269825	-0.0464331	0.0190835	0.0217118	0.0117958	-0.0958563	-0.0915178	0.00809059	-0.0212283	-0.00292429	0.0293247	-0.00717727	0.0334514	0.0527138	0.0300849	-0.0174698	DD	0.354873
268	UT364	203531420087_R02C02	H1886	DBA/2J	CD	F	2014-05-15	2015-04-24	344	26.01	2.23981	0.402155	-1.24717	1.55336	-0.754701	-0.0483788	0.00590428	0.0169816	-0.00497495	-0.088597	-0.0815875	0.0141611	-0.00799424	-0.00682253	0.0154188	-0.00668534	-0.0169473	-0.00351816	0.0631637	-0.0363174	DD	0.357675
269	UT365	203531420087_R03C02	H2085	BXD100	HFD	F	2014-10-30	2015-04-24	176	33.57	2.07907	0.611772	-1.07518	-2.00767	-1.34987	-0.0274124	0.00572752	0.00350675	-0.0161106	0.0108629	0.0199157	0.0137586	-0.0135355	-0.0204454	-0.0685793	-0.0189538	0.0445557	0.0549347	0.0497497	-0.00240037	DD	0.362339
270	UT369	203531420087_R04C02	H1486	BXD70	CD	F	2014-02-21	2015-05-01	434	25.38	2.11112	1.46682	-0.900409	0.443233	0.00165408	-0.033115	0.0186088	0.040985	0.00081337	-0.0989993	0.0161994	0.0112217	-0.0320517	-0.014067	-0.007394	-0.0159636	0.0470586	0.0572056	0.0405421	-0.0260884	DD	0.341575
271	UT374	203531420087_R05C02	H2086	BXD100	CD	F	2014-10-30	2015-04-24	176	22.81	2.08772	0.812967	-1.3646	-2.57445	-1.60787	-0.0208046	0.00449614	0.0125864	0.00903276	0.0102647	0.0218098	0.0126568	-0.00802041	-0.025514	-0.081889	-0.0310869	0.0338697	0.0405745	0.0541168	0.0380359	DD	0.360941
272	UT375	203531420087_R06C02	H1564	BXD95	CD	F	2013-07-26	2015-05-01	644	24.92	1.15057	-0.938369	-0.343851	2.64894	1.50724	-0.035822	-0.0103987	0.00582514	-0.0320074	0.0555104	0.0582549	0.0199897	0.0329774	0.0585712	0.130716	0.0454458	0.0844476	0.0639856	0.00593655	-0.0523857	BB	0.353119
273	UT381	203531420022_R02C01	H1799	BXD100	CD	F	2014-01-19	2015-04-27	463	23.46	1.84495	1.01098	-0.981959	-1.22967	-0.978913	-0.00991243	0.0171396	0.0251286	0.0149652	0.0034955	0.0105	0.00912906	-0.0380238	-0.00594061	-0.0392387	-0.0163328	0.0681579	0.0291931	0.0349721	0.043022	DD	0.3552
274	UT390	203531420022_R04C01	H0169	BXD60	CD	F	2011-10-02	2013-10-15	744	30.43	1.27882	-1.34622	0.354662	1.29604	0.53152	-0.0510983	-0.0013679	-0.0248239	0.00376471	-0.00493273	0.0286933	0.00417472	0.00736984	0.0339901	0.0881472	0.0579917	0.0597757	0.0571088	0.000958464	0.02977	DD	0.380194
275	UT397	203531420022_R06C01	H0756	BXD90	CD	F	2011-12-19	2013-06-20	549	25.52	0.628824	0.3641	0.00242083	1.57535	0.477735	0.0122643	0.00461111	0.0096091	0.00248811	0.049735	0.0539864	0.000264232	-0.030925	0.0014819	0.0343278	0.00057238	0.0756511	0.0559012	-0.0202617	0.0124936	BB	0.357566
276	UT401	203531420022_R01C02	H0554	BXD89	CD	F	2012-02-26	2012-09-06	193	22.7	1.48427	0.472952	-1.29059	0.204812	-1.46977	-0.0151875	-0.00353766	0.00316788	-0.0313115	-0.0815682	0.0527481	0.0296738	-0.020886	-0.0121207	-0.0254154	-0.0155569	0.0829063	0.0271434	0.0309954	-0.0676425	DD	0.355801
277	UT402	203531420022_R02C02	H0615	BXD86	CD	F	2011-08-18	2013-02-12	544	36.91	2.17175	0.148375	-0.769043	0.0865047	-1.50261	-0.0323888	0.0144712	0.00560027	0.00860703	-0.00658217	-0.0816344	0.0137063	-0.0505255	0.00293515	0.0127595	-0.000261511	0.0153112	0.0198078	0.054106	0.0992562	BB	0.372331
278	UT403	203531420022_R03C02	H0466	BXD101	HFD	F	2011-09-09	2012-09-06	363	36.7	2.70775	-1.2453	0.40423	0.276075	-1.31875	0.00425712	-0.0161792	-0.0385965	-0.0349632	-0.0204653	0.0421311	0.00457331	-0.00521236	0.0066822	0.033224	0.0603874	0.0398187	-1.08e-05	0.0706639	-0.0199045	DD	0.397031
279	UT405	203531420022_R04C02	H0848	BXD53	CD	F	2011-11-27	2013-06-20	571	35.47	2.46075	1.90046	0.948631	0.923312	-0.455066	-0.0230639	0.0118917	0.0289587	0.0053723	0.0413494	0.0302386	-0.0173957	-0.140611	0.021977	0.0308263	0.0108097	0.0329738	0.0911169	0.0406602	0.022141	DD	0.346577
280	UT410	203531420022_R05C02	H1376	C57BL/6J	HFD	M	2013-03-16	2014-09-05	538	59.2	3.01911	0.948765	5.56725	-2.29936	-0.84264	-0.0181391	-0.0507127	-0.0674144	-0.0776437	0.0419204	0.0436074	-0.191536	-0.0610762	-0.00553375	-0.0181783	0.0279737	0.0411535	0.0392949	0.0510344	-0.0453467		0.375464
281	UT411	203531420022_R06C02	H0514	C57BL/6J	HFD	F	2011-12-24	2013-06-20	544	76.17	1.16431	-1.55407	1.8842	-1.21835	0.0921276	-0.0101371	-0.030239	-0.0735041	-0.0847317	0.0458124	0.0456025	0.00557462	-0.02743	0.00689616	-0.00153446	0.0445279	0.0985665	0.0596799	-0.000537746	-0.0706909	BB	0.380992
282	UT413	203531420046_R01C01	H0087	BXD32	CD	F	2011-01-31	2013-02-11	742	24.95	1.20592	-1.59748	-0.712192	1.4414	-1.64676	-0.00247062	0.0245326	-0.0299758	0.0013175	-0.0787702	-0.0864942	0.0208493	-0.0158009	0.0274673	0.0557737	0.0226403	0.0664881	-0.0212759	0.038891	0.0774957	DD	0.404515
283	UT415	203531420046_R02C01	H0555	BXD89	CD	F	2012-02-26	2012-09-06	193	25.6	0.817693	-3.36016	-0.0438647	-1.01987	-0.946684	-0.0170343	-0.00625164	-0.109945	-0.00145611	-0.0760808	0.0539636	0.0320302	0.0296627	0.00632421	-0.0209194	-0.0123	0.097886	0.0445767	0.00256238	0.00805063	DD	0.424357
284	UT416	203531420046_R03C01	H0856	BXD95	HFD	F	2012-02-14	2013-02-12	364	53.61	1.94297	1.17306	-0.79843	1.43755	0.641943	-0.021987	0.0139081	0.0404978	0.00643595	0.0443213	0.0372821	0.0104401	-0.0102945	0.00571615	0.0342409	-0.00863684	0.0640767	0.0620939	0.035794	-0.00476624	BB	0.342048
285	UT422	203531420046_R04C01	H0548	BXD87	HFD	F	2012-02-19	2013-02-12	359	27.03	1.35874	1.239	-2.43729	-0.493472	-0.540324	-0.0317215	0.0433636	0.05933	0.0345697	-0.0426777	0.0220218	0.0149352	0.0331782	-0.00461156	-0.0221949	-0.0292062	0.0498019	0.0867948	0.0281235	0.0927041	DD	0.342348
286	UT426	203531420046_R05C01	H0819	BXD63	CD	F	2012-01-30	2012-09-04	218	28.1	1.56972	0.118172	-1.17746	-2.4674	-1.28779	0.0316072	-0.00111273	-0.00439939	0.0167388	0.0322539	-0.0788073	0.0160418	0.00899428	-0.0209241	-0.0688714	-0.0231058	0.084218	0.0355886	0.0353573	0.0397089	DD	0.372087
287	UT428	203531420046_R06C01	H1722	BXD61	HFD	F	2014-05-10	2014-11-14	188	38.92	1.74949	1.75603	-0.63943	0.31532	0.288589	-0.00418118	0.0057049	0.0392282	-0.00118179	0.0501984	0.0411404	-0.00320228	-0.0190352	-0.0214536	-0.0177522	-0.027996	0.0502375	0.0356138	0.0330708	-0.0402012	BB	0.339632
288	UT430	203531420046_R01C02	H0547	BXD87	HFD	F	2012-02-19	2013-02-12	359	38.47	0.913492	0.606112	-2.06716	0.0703396	-0.521294	-0.0062515	0.0293187	0.0419736	0.0218547	-0.0294692	0.03219	0.0164784	0.035069	0.00575041	0.000850143	-0.0167195	0.0839385	0.0514778	0.0210938	0.0635481	DD	0.352514
289	UT435	203531420046_R02C02	H1841	BXD61	CD	F	2014-07-09	2015-12-15	524	36.58	2.10542	1.69994	-0.331966	2.19277	0.58515	-0.00846283	0.0154096	0.0476948	0.0121798	0.0598853	0.0528313	-0.00303152	-0.068739	0.00236978	0.0641439	-0.00837811	0.0272832	0.0233437	0.0389486	-0.0164104	BB	0.338991
290	UT438	203531420046_R03C02	H1827	BXD45	CD	F	2014-07-26	2015-12-15	507	25.24	1.51715	-0.731125	-0.616021	-1.28857	-0.98132	0.0175889	-0.000406225	-0.023853	0.0159409	-0.0930462	-0.0682318	0.0219283	-0.00940232	0.0119265	-0.022589	0.0131196	0.0721798	0.0202343	0.0278561	0.0445513	DD	0.390751
291	UT439	203531420046_R04C02	H0465	BXD101	HFD	F	2011-09-09	2012-09-06	363	52.6	1.9844	-0.3279	0.0881319	0.536886	0.0470175	0.000947408	0.0109213	-0.00532549	-0.019075	-0.0112204	0.0582654	0.00456519	0.00757196	-0.00692386	0.0373238	0.00681825	0.0384605	0.0287481	0.0361579	0.00822988	DD	0.373698
292	UT440	203531420046_R05C02	H1812	DBA/2J	CD	F	2014-07-01	2015-12-15	532	23.02	1.95421	-0.492895	-1.34072	2.20155	-0.434382	0.0470477	0.0156542	0.0101962	-0.000356853	-0.0823142	-0.0751012	0.0230251	0.00612957	0.0223338	0.063418	0.0121976	0.0412742	-0.0141493	0.0510667	-0.0105174	DD	0.375782
293	UT446	203531420046_R06C02	H2092	BXD63	CD	F	2014-10-05	2016-10-26	752	22.4	1.38786	-0.31827	0.375394	0.301235	-1.18153	-0.0245531	-0.0119184	-0.0201959	-0.00403886	0.028146	-0.0882074	0.00275196	-0.065791	0.0276049	0.0347077	0.0462683	0.0671015	0.0536853	0.0179993	0.032124	DD	0.374606
294	UT447	203531420085_R01C01	H1181	BXD51	HFD	F	2013-03-18	2013-10-15	211	37.65	0.893515	-0.764019	-1.16345	-1.14006	-0.167365	0.180578	0.00941843	-0.0146374	-0.00665736	0.0419496	0.0264507	0.02851	0.0291899	-0.0154172	-0.0217447	-0.00667878	0.136784	-0.00515162	0.0347912	-0.00809078	DD	0.388427
295	UT449	203531420085_R02C01	H0737	BXD90	HFD	F	2011-11-28	2013-06-20	570	54.46	0.914868	-0.986478	-0.0797177	1.79037	0.568817	-0.0405389	0.0139855	-0.0122262	-0.0331747	0.0476464	0.0608957	0.0166169	0.0108858	0.0399939	0.0728918	0.0298518	0.0513927	0.0740308	0.0118286	-0.0352564	BB	0.367557
296	UT452	203531420085_R03C01	H1182	BXD51	HFD	F	2013-03-18	2013-10-15	211	31.97	1.57088	0.505246	-1.31683	-1.11666	0.162007	0.233035	0.014255	0.0225019	0.00408509	0.0499542	0.0340197	0.0177787	0.0119684	-0.0230638	-0.0368433	-0.0260633	0.116603	-0.0338169	0.0475459	-0.00895027	DD	0.369526
297	UT454	203531420085_R05C01	H0298	BXD87	CD	F	2011-11-16	2013-06-19	581	22.75	0.572944	0.49327	-1.26775	1.21189	-0.753573	-0.0312623	0.0248743	0.035936	0.0203845	-0.0230407	0.0348898	0.0108867	0.000626364	0.00160009	0.0337238	0.0157354	0.0636551	0.0848047	0.00742767	0.0620513	DD	0.349602
298	UT455	203531420085_R06C01	H0742	BXD29	CD	F	2011-11-25	2013-06-19	572	22.37	0.226361	-0.768417	-1.1415	0.815584	0.478071	-0.0289657	0.0316045	0.0115223	0.0334032	0.049176	0.0470019	0.0156387	0.0417707	0.000318286	0.0497887	0.034239	0.0418711	0.0398905	0.001651	0.107251	BB	0.37265
299	UT456	203531420085_R01C02	H0669	BXD29	HFD	F	2011-11-20	2013-06-19	577	49.83	0.531194	0.909334	-1.61597	1.75986	0.591153	-0.0501239	0.0346347	0.059865	0.0350577	0.0535743	0.0551815	0.00827144	0.0252345	0.000849255	0.0794688	-0.00925237	0.0336113	0.0803	0.0161155	0.0996014	BB	0.333413
300	UT457	203531420085_R02C02	H1093	BXD90	HFD	F	2013-03-12	2013-10-16	218	42.16	1.34978	0.951683	-0.835786	0.0105651	-0.397591	-0.0455769	0.0108885	0.020113	-0.00503966	0.0391521	0.0525064	0.00835438	-0.0148168	-0.000275779	-0.0175307	-0.00998353	0.0371189	0.112654	0.032248	-0.00755606	BB	0.34783
301	UT458	203531420085_R03C02	H0851	BXD53	CD	F	2012-01-19	2014-01-06	718	26.07	1.49276	-5.96182	3.37372	-0.0498603	-0.174249	-0.0496104	-0.0608313	-0.193891	-0.151191	0.0243768	0.0399735	0.0137178	0.0342834	0.0464937	0.0946337	0.153822	0.0185221	0.0998347	0.0231765	-0.157686	DD	0.437227
302	UT461	203531420085_R04C02	H0847	BXD53	CD	F	2011-11-27	2013-06-20	571	25.95	1.32704	1.11192	0.858871	0.52122	-0.0253138	-0.0404656	0.0294113	0.0178769	0.0246076	0.0492314	0.0301955	-0.0162512	-0.0721038	0.0149344	0.0223819	-0.000805078	0.0341585	0.121849	0.0126165	0.0819735	DD	0.356261
303	UT462	203531420085_R05C02	H0179	BXD89	HFD	F	2011-09-19	2012-09-05	352	38.6	1.41257	0.731971	-1.91164	1.0389	-1.12801	-0.00978927	0.0217325	0.0384085	0.0100447	-0.0858363	0.061781	0.0309427	-0.0112706	0.000404775	0.0147658	-0.0186841	0.0229397	0.0351588	0.0438663	0.00820732	DD	0.350563
304	UT463	203531420085_R06C02	H0221	BXD66	HFD	F	2011-09-12	2012-09-05	359	48.4	0.952947	-0.216105	-1.01427	0.874747	0.124456	-0.0436085	0.0166692	0.00981068	0.00463124	0.0418732	-0.0509618	0.0161941	0.0272705	-0.00600128	0.0398935	-0.010279	0.00811831	0.0572875	0.0251992	0.0224027	BB	0.359127
305	UT469	203531420036_R01C01	H0857	BXD95	HFD	F	2012-02-14	2013-02-12	364	41.86	1.29714	0.618409	-0.511236	1.23392	0.119852	-0.0389058	-0.0120423	0.0186112	-0.0107817	0.0478054	0.0465809	0.0103385	0.000234115	0.0119483	0.020132	0.0294252	0.00403051	0.0445609	0.0326476	-0.0433017	BB	0.34893
306	UT476	203531420036_R02C01	H0703	BXD51	CD	F	2012-02-29	2013-02-11	348	29.03	1.53215	-0.44067	-0.493806	-0.292872	0.0474568	-0.0202456	0.0104938	-0.0091996	0.0132535	0.036148	0.0274919	0.0121336	-0.0111849	-0.00142328	0.00287934	-0.00872353	0.00270929	0.0275637	0.042107	0.0209269	DD	0.383857
307	UT478	203531420036_R03C01	H0854	BXD53	CD	F	2012-01-19	2014-01-06	718	32.54	2.19771	-2.14862	1.59791	1.05494	-1.08899	-0.0354461	-0.0188389	-0.062482	-0.0327026	0.0524483	0.0442721	0.0129591	-0.0663984	0.019392	0.085449	0.135563	-0.00867951	0.000805488	0.0529491	0.00305498	DD	0.405957
308	UT479	203531420036_R04C01	H0818	BXD63	CD	F	2012-01-30	2012-09-04	218	28.3	1.88869	0.524346	-1.47637	-2.37501	-1.7647	-0.0387044	-0.000872253	0.00777172	0.0221759	0.0175485	-0.0888119	0.0151609	0.00694637	-0.0238375	-0.0707757	-0.0273343	-0.005167	0.0446882	0.0609907	0.0377574	DD	0.363046
309	UT483	203531420036_R05C01	H1522	BXD98	HFD	F	2014-01-11	2015-11-04	662	27.19	1.29157	-3.45526	0.160557	0.518352	1.40419	-0.0401563	0.0103032	-0.0591024	-0.0202356	0.0606392	-0.0648937	0.0231283	0.0926656	0.0903011	0.0858987	0.0558427	0.031106	0.0657315	0.0301119	0.0172269	DD	0.412429
310	UT484	203531420036_R06C01	H1098	BXD90	HFD	F	2013-01-28	2014-01-06	343	65.56	1.63304	0.909842	-0.761001	0.860107	-0.184186	-0.0451938	0.0129317	0.0287225	-0.0175099	0.0443433	0.0523669	0.00375916	0.00094717	-0.002543	0.011577	-0.0116898	-0.0155733	0.0976736	0.0419558	-0.0155687	BB	0.340672
311	UT489	203531420036_R01C02	H0532	DBA/2J	HFD	F	2012-02-17	2013-02-12	361	33.79	0.904578	0.481053	-1.80875	1.56651	0.428764	-0.0274673	0.013029	0.0375296	0.00184029	-0.0897822	-0.0767002	0.0259333	0.04315	0.00434049	0.0259557	-0.0143001	0.0416753	0.0764066	0.0247185	-0.0452411	DD	0.346066
312	UT492	203531420036_R02C02	H0704	BXD51	CD	F	2012-02-29	2013-02-11	348	28.57	1.53393	0.00784192	-0.423148	-0.304384	-0.279995	-0.0313241	-0.00934507	-0.00712732	-0.00775764	0.0291397	0.0262833	0.00340305	-0.0257734	0.00563363	-0.000248894	-0.00250523	-0.0158332	0.0783293	0.0405371	0.0108961	DD	0.370696
313	UT498	203531420036_R03C02	H0734	BXD29	HFD	F	2012-01-01	2014-01-06	736	43.7	1.42621	-0.764157	-1.30752	1.69286	0.0780613	-0.050079	0.000216635	0.0110551	0.00131176	0.0575744	0.0549131	0.0226472	0.0264558	0.0155559	0.106726	0.0259684	0.000214798	0.0696556	0.0427432	0.0674593	BB	0.361896
314	UT499	203531420036_R04C02	H0701	BXD62	HFD	F	2012-03-06	2013-02-12	343	35.15	1.85622	-2.23739	-0.259854	-0.890381	-0.446628	-0.0301627	-0.00600748	-0.0596944	-0.0277426	0.010023	0.0350629	0.0285241	0.031659	0.0193021	0.00923142	0.00877938	-0.0130501	0.04335	0.0549732	0.00139485	DD	0.402033
315	UT500	203531420036_R05C02	H0451	BXD70	HFD	F	2011-11-06	2013-10-16	710	32.35	1.80015	-6.92214	4.07467	1.3162	-0.795394	-0.0555121	-0.0974702	-0.221313	-0.712324	-0.0887441	0.0201763	0.0274078	0.0166948	0.143781	0.139804	0.312992	0.0127791	0.0752417	0.0284068	-0.280156	DD	0.433036
316	UT501	203531420036_R06C02	H1206	BXD62	CD	F	2013-02-20	2014-08-22	548	24.6	1.75841	-0.750518	0.443891	0.517087	-0.718703	-0.0338426	-0.00601949	-0.032964	-0.0199367	0.00570296	0.0320683	0.010339	-0.0565705	0.00412893	0.0352429	0.0243501	0.00465868	0.0824481	0.0437571	-0.0271475	DD	0.375124
317	UT507	203531420035_R01C01	H1724	BXD61	CD	F	2014-05-10	2014-11-14	188	28.51	1.41827	1.31744	-0.501463	0.276576	-0.112288	0.0516734	0.00339195	0.0244881	-0.00981806	0.0554367	0.0612439	-0.000872742	-0.0314287	-0.00996834	-0.00688755	-0.0194212	0.135018	0.0334698	0.0327096	-0.0366503	BB	0.35512
318	UT510	203531420035_R02C01	H0755	BXD90	CD	F	2011-12-19	2013-06-20	549	25.87	1.65561	-0.248364	0.278899	1.67138	-0.875548	0.035827	0.00655549	-0.0156554	-0.0512411	0.0325629	0.0647969	0.00111415	-0.0629114	0.0339389	0.0505077	0.0143748	0.0586968	0.0172551	0.0377403	-0.00970247	BB	0.368384
319	UT512	203531420035_R03C01	H0628	BXD98	HFD	F	2012-02-18	2013-02-12	360	47.98	1.48944	-0.956367	-0.545655	-0.161249	0.480197	-0.014633	0.0154897	-0.0128412	0.00405676	0.0393545	-0.0771198	0.0148165	0.0314773	0.00228049	0.010646	-0.00384028	0.0627073	0.0460585	0.0399829	0.0175239	DD	0.388339
320	UT513	203531420035_R04C01	H1751	BXD63	HFD	F	2014-01-05	2014-12-15	344	59.91	1.66789	1.49947	-1.1271	-0.545557	-0.825724	-0.0342912	0.0264689	0.0433895	0.0212064	0.0325542	-0.080732	0.0107811	-0.0232578	-0.00533281	-0.0125061	-0.0225981	0.0335526	0.0671812	0.0389466	0.0567935	DD	0.342768
321	UT515	203531420035_R05C01	H1315	BXD62	HFD	F	2013-02-20	2014-08-22	548	22.72	0.767418	-5.40125	1.72649	-1.4341	0.400851	-0.037519	-0.0191587	-0.148995	-0.0890897	0.0311894	0.0292006	0.0279543	0.078949	0.0141478	0.0359678	0.0568836	0.10182	0.096144	0.00253013	-0.0612187	DD	0.431001
322	UT520	203531420035_R06C01	H0629	BXD98	HFD	F	2012-02-18	2013-02-12	360	43.17	1.28102	-0.243753	-0.559741	0.495739	0.701116	-0.0192165	0.0297603	0.0114387	0.000354012	0.0494669	-0.0792361	0.0102253	0.0230082	0.000685595	0.0196209	-0.00901343	0.0575409	0.0507495	0.0314457	0.0132649	DD	0.369569
323	UT521	203531420035_R01C02	H0772	BXD29	CD	F	2012-01-23	2013-02-11	385	25.87	0.955683	2.10388	-1.51483	1.09803	0.193185	-0.0494111	0.0283738	0.0719973	0.0330049	0.0487973	0.0605471	0.000289343	-0.00921277	-0.00840187	0.0260041	-0.0129029	0.0333617	0.085659	0.0209326	0.0616283	BB	0.321135
324	UT523	203531420035_R02C02	H0223	BXD66	HFD	F	2011-09-12	2012-09-05	359	57.1	1.84232	0.0709064	-1.1203	1.17551	-0.0148537	-0.0381626	0.0165671	0.0237058	-0.00764989	0.0476355	-0.045438	0.0164562	0.0187291	-0.00112486	0.0549407	-0.00844066	0.0291873	0.0404956	0.0517888	0.014963	BB	0.352794
325	UT526	203531420035_R03C02	H0252	BXD86	CD	F	2011-10-16	2013-10-16	731	21.33	1.84279	-1.31571	-0.383013	0.292288	-1.50179	-0.0394379	0.0139515	-0.0229231	-0.022259	-0.0145463	-0.0759121	0.01735	-0.0211631	0.110069	0.0491814	0.0622841	0.0175975	0.0775714	0.0530474	0.0974006	BB	0.390676
326	UT527	203531420035_R04C02	H1043	BXD29	HFD	F	2013-04-18	2014-04-22	369	32.02	1.6732	0.137694	-2.22149	0.138703	-0.140179	-0.0399009	0.0229395	0.0331557	0.0186837	0.0551707	0.0529414	0.0224056	0.0440878	0.0011986	0.0207035	-0.0171099	0.00932675	0.0715603	0.0571383	0.0838293	BB	0.353928
327	UT528	203531420035_R05C02	H2519	BXD27	CD	F	2015-09-26	2016-09-22	362	27.78	1.62029	0.960203	-0.518509	-0.108727	-0.986463	-0.0376089	0.00881519	0.0198907	-0.00873923	-0.087225	0.0351202	0.002454	-0.0483503	-0.00340323	-0.00160717	-0.00426597	0.0369167	0.120737	0.0362875	0.0327971	BB	0.351047
328	UT535	203531420035_R06C02	H0778	BXD27	CD	F	2012-01-22	2012-09-04	226	23.9	1.68811	2.1835	-0.93601	1.12073	0.494801	-0.0301546	0.0141814	0.0573083	-0.0030892	-0.0674167	0.0484873	0.0120334	-0.0250412	-0.0101343	0.0104258	-0.0159689	0.00829348	0.138144	0.0388647	-0.0744086	BB	0.327991
329	UT538	203531420006_R01C01	H1361	BXD102	HFD	F	2013-11-28	2014-05-30	183	23.93	-0.0493956	-0.0104528	-1.40488	-2.29509	-1.19816	-0.00699382	-0.0150121	-0.00155975	-0.00901452	-0.106814	-0.0815399	0.0266724	0.0427017	-0.0238783	-0.0643404	-0.0202761	0.0323895	0.0312307	0.0306552	-0.0221863	BB	0.368328
330	UT546	203531420006_R02C01	H0254	BXD86	CD	F	2011-10-01	2013-10-16	746	34.15	-1.53411	-1.38691	0.253516	0.45928	-0.0311503	-0.0253165	0.0212824	-0.0268021	0.0377179	0.00498738	-0.0785001	0.0114594	-0.00228871	0.0269477	0.044567	0.00701867	0.0525108	0.0836036	-0.0469237	0.110131	BB	0.393261
331	UT553	203531420006_R03C01	H1271	BXD95	CD	F	2013-04-22	2014-04-23	366	26.97	0.887112	0.523514	-0.00659831	1.62708	-0.634122	-0.0164802	0.0130014	0.0132735	-0.00193581	0.0517881	0.0518571	0.00646961	-0.0393317	0.0313412	0.0344382	0.0423432	0.0295948	0.0088386	0.0359677	-0.0196062	BB	0.365441
332	UT554	203531420006_R04C01	H1275	BXD95	HFD	F	2013-03-17	2013-10-16	213	41.1	-0.302162	2.41269	-0.297596	0.544549	1.01537	-0.014908	0.00572571	0.0512149	0.000926597	0.0460463	0.0253267	-0.00324952	-0.0299688	-0.0138711	-0.0241899	-0.0238907	0.0353098	0.114103	-0.0209953	-0.0635139	BB	0.327785
333	UT558	203531420006_R06C01	H0821	BXD63	CD	F	2011-11-15	2013-06-19	582	27.92	0.471416	0.237054	0.353094	0.877421	-1.56459	-0.0376785	-0.00948767	-0.00439489	-0.00652488	0.0243677	-0.0792967	0.00437875	-0.0761613	0.000943074	0.0346771	0.011161	0.00335195	0.0429372	0.0264606	0.0062108	DD	0.361752
334	UT562	203531420006_R01C02	H1270	BXD95	CD	F	2013-04-22	2014-04-23	366	32.36	0.224288	0.194323	0.365788	1.86029	-0.856606	0.0106052	-0.0142129	-0.00229397	-0.0201695	0.0476065	0.0449353	0.0069095	-0.0544263	0.010821	0.0453789	0.0331026	0.0771278	-0.0184957	0.0241399	-0.0531447	BB	0.370351
335	UT565	203531420006_R02C02	H0820	BXD63	CD	F	2011-11-15	2013-06-19	582	23.12	-0.0870685	-5.13856	1.7004	-0.929265	-1.89372	-0.0459495	-0.0439311	-0.167451	-0.0452815	0.0296548	-0.0641658	0.0185403	0.0149156	0.0283442	0.0398281	0.106449	0.0133425	0.0474235	0.0151118	0.00513487	DD	0.449126
336	UT568	203531420006_R03C02	H0178	BXD89	HFD	F	2011-09-19	2012-09-05	352	29.4	0.275132	0.801486	-2.1347	0.767864	-1.33239	-0.0234847	0.0129274	0.0418481	0.011152	-0.0911993	0.0575207	0.0326393	0.0145187	-0.000145114	-0.00618399	-0.024417	0.0460192	0.0414356	0.0311397	0.0114195	DD	0.344503
337	UT573	203531420006_R04C02	H1903	BXD70	CD	F	2014-05-20	2016-09-22	856	18.11	0.651001	-2.27312	1.18695	1.54725	0.159679	-0.0394282	-0.04984	-0.0639187	-0.11778	-0.0807214	0.030151	0.0210675	0.0079848	0.0222714	0.0873944	0.0749359	0.0214085	0.0890468	0.0237491	-0.198289	DD	0.377265
338	UT574	203531420006_R05C02	H0770	BXD29	CD	F	2012-01-23	2012-09-04	225	23.7	0.434819	0.0997981	-1.64223	-0.594953	-0.816084	-0.0274577	-0.0094586	0.0111521	0.0209432	0.0517159	0.0543255	0.0183683	0.0269063	-0.00504134	-0.0180314	-0.0220115	0.00790723	0.040315	0.0423924	0.0368293	BB	0.364096
339	UT576	203531420006_R06C02	H0296	BXD87	CD	F	2011-11-16	2013-06-19	581	19.67	-0.552897	-3.57248	-0.532333	0.998605	-1.15772	-0.0272218	0.00470285	-0.0574397	-0.0261107	-0.0156285	0.04522	0.0353129	0.079324	0.0499417	0.0827391	0.157028	0.0316926	0.0691357	0.00428506	0.0346915	DD	0.405672

## Sheet: DataS2
Data S2: Genome-wide maximum meQTL LOD scores and WGCNA module membership
meQTL and WGCNA results for 27966 CpGs
All genomic cooridiates based on GRCm38/mm10
		Genome-wide peak meQTL marker location and LOD score							WGCNA results						Differential methylation EWAS results from PMID: 35389339																CoG annotations
		Negative LOD indicate B positive additive effect; positive LOD indicated D positive additive effect
Index	CGid	maxLODmarker	maxLOD_Chr	maxLOD_Mb	SignedMaxLOD	HighAllele	Distance_CpG_marker	meQTL_CisTrans	kTotal	kWithin	kOut	kDiff	moduleColors	moduleLabels	age.estimate	age.stEr	age.tval	age.p	ls.estimate	ls.stEr	ls.tval	ls.p	diet.estimate	diet.stEr	diet.tval	diet.p	bwF.estimate	bwF.stEr	bwF.tval	bwF.p	MeanDNAm	SYMBOL	GeneRegionID	seqnames	probeStart	probeEnd	CGstart	CGend	CpG_Chr.Bp	width	strand	seq	CpG Density (number of CGs in a 150bp window)	annotation	geneChr	geneStart	geneEnd	geneLength	geneStrand
1	cg05247547	rs36263502	6	143.933	2.91765	D	1663	trans	34.7458	11.1834	23.5624	-12.379	greenyellow	11	8.99e-05	1.22e-05	7.36174	1.65e-12	-2.84e-06	2.08e-05	-0.137046	0.891084	0.0557972	0.00607935	9.17816	6.37e-18	-0.00103376	0.000209068	-4.94459	1.25e-06	0.843556	Uty	Uty_threeUTR	Y	1129864	1129913	1129912	1129913		50	-	ACTTACTTAATCATTTCAAAAAGCTTTGGATCTGAGACTTTGATATTTCG	1	3' UTR	21	1096861	1245691	148831	2
2	cg06983110	rs31878001	5	20.9117	2.40578	D	434	trans	3.85109	1.64751	2.20358	-0.556068	turquoise	1	2.41e-06	2.12e-06	1.1397	0.255289	-9.35e-06	3.59e-06	-2.60025	0.00976164	0.00174147	0.00105319	1.65353	0.0992354	-2.55e-05	3.62e-05	-0.704947	0.481372	0.959289	Insr	Insr_Exon	8	3155961	3156010	3156009	3156010	8.3156	50	+	ATCTCCAGGAAGGTTGGCCTCATCTTGGGGTTGAATTGCCAGCACATGCG	2	Exon (Insr-201/Insr, exon 21 of 21)	8	3122061	3159555	37495	2
3	cg23012887	rs13481943	13	92.7239	2.22387	D	362	trans	562.262	559.272	2.98958	556.283	turquoise	1	-1.33e-06	1.72e-06	-0.768701	0.442656	5.18e-06	2.93e-06	1.76602	0.078377	0.0024892	0.000858498	2.89948	0.00400472	-6.75e-05	2.95e-05	-2.28537	0.0229659	0.960954	Scaf8	Scaf8_Exon	17	3159256	3159305	3159304	3159305	17.3159	50	+	GCACCCAGATTTAGTAATAACATCATTAGCACTTTCCAGAATTTATATCG	1	Exon (Scaf8-201/Scaf8, exon 4 of 20)	17	3114979	3198859	83881	1
4	cg00709542	rs29344484	10	74.6663	-2.50408	B	757	trans	2.22595	0.919071	1.30688	-0.387806	green	5	4.54e-05	4.35e-06	10.4199	5.39e-22	-1.48e-05	7.4e-06	-1.9992	0.0464591	0.00121803	0.00216693	0.562102	0.574453	0.000210336	7.45e-05	2.82252	0.00507266	0.874201	Scaf8	Scaf8_Exon	17	3197974	3198023	3197974	3197975	17.3198	50	-	CGGGTTTTTGATTATTTTGAAGGGGCCACTTCTCAACGAAAAGGTGATAA	4	Exon (Scaf8-201/Scaf8, exon 20 of 20)	17	3114979	3198859	83881	1
5	cg20907124	UNC21937304	12	114.222	2.18651	D	462	trans	1262.91	1258.01	4.89518	1253.11	turquoise	1	3.94e-06	4.17e-06	0.944421	0.34569	-8.34e-06	7.08e-06	-1.17715	0.240038	-0.00170199	0.00207516	-0.820174	0.412747	-4.27e-05	7.14e-05	-0.598035	0.550253	0.931214	Scaf8	Scaf8_Exon	17	3198010	3198059	3198010	3198011	17.3198	50	-	CGAAAAGGTGATAATGTGCCTCAGGTTAATGGTGAAAATACAGAGAGACA	3	Exon (Scaf8-201/Scaf8, exon 20 of 20)	17	3114979	3198859	83881	1
6	cg10092862	rs52547273	14	46.8299	3.66764	D	287	trans	19.9151	9.846	10.0691	-0.223076	greenyellow	11	-3.91e-05	5.72e-06	-6.83692	4.31e-11	-3.04e-05	9.72e-06	-3.12904	0.00192058	0.00775987	0.00284881	2.7239	0.0068175	-0.000266585	9.8e-05	-2.72108	0.00687445	0.850447	Scaf8	Scaf8_threeUTR	17	3198801	3198850	3198801	3198802	17.3199	50	+	CGTTTCAATGTTGGGTGAATTTTGTTTTTAGATGCCAATAAAACTTATTT	1	3' UTR	17	3114979	3198859	83881	1
7	cg12807727	rs31112062	1	163.339	-2.24282	B	541	trans	16.6948	16.3402	0.354646	15.9855	turquoise	1	-1.27e-05	4.21e-06	-3.00624	0.00286125	1.55e-05	7.16e-06	2.16807	0.0309137	-0.000509416	0.00209775	-0.242839	0.80829	-2.71e-05	7.21e-05	-0.375079	0.707858	0.544851	Gm18985	Gm18985_Intergenic_upstream	5	3199100	3199149	3199100	3199101	5.31991	50	-	CGCATTATTTCTACAGTTTGTGGAAAACATTAGGCAGCTGTAATAAAGTC	1	Distal Intergenic	5	3212335	3213694	1360	1
8	cg20846390	rs47865777	7	3.07824	2.48757	D	1006	trans	27.6771	25.9599	1.71724	24.2426	turquoise	1	-3.01e-06	1.51e-06	-1.99542	0.0468722	3.96e-06	2.56e-06	1.54345	0.123741	0.00112652	0.000750847	1.50034	0.134545	-2.24e-05	2.58e-05	-0.868701	0.385683	0.95308	Xkr4	Xkr4_threeUTR	1	3214444	3214493	3214492	3214493	1.32145	50	-	GTTATTCCACTCTGCACCAACTATAAAAAAATACTATCAAAGTTTGACCG	2	3' UTR	1	3205901	3216344	10444	2
9	cg03306705	rs31885358	1	44.4655	2.88388	D	154	trans	29.1542	15.6029	13.5513	2.05155	blue	2	-9.42e-06	2.77e-06	-3.40268	0.000754903	-7.91e-06	4.7e-06	-1.68329	0.0933264	-0.00168177	0.00137754	-1.22085	0.223072	-3.63e-05	4.74e-05	-0.765918	0.444308	0.950067	Fam171a1	Fam171a1_Exon	2	3223497	3223546	3223497	3223498	2.32235	50	-	CGTATCACACGGTGTTTCTTTTGGCCATTTTAGGAGGAATGGCTTTCATA	4	Exon (Fam171a1-202/Fam171a1, exon 7 of 8)	2	3114224	3227250	113027	1
10	cg08167303	rs218428157	13	111.763	-2.77649	B	1700	trans	20.1102	3.74513	16.3651	-12.6199	lightgreen	18	-1.53e-05	2.56e-06	-5.99775	5.57e-09	3.42e-06	4.35e-06	0.787505	0.431588	-0.00306417	0.00127318	-2.40671	0.0166816	-7.1e-07	4.38e-05	-0.0162124	0.987075	0.927776	Fam171a1	Fam171a1_Exon	2	3223506	3223555	3223506	3223507	2.32235	50	-	CGGTGTTTCTTTTGGCCATTTTAGGAGGAATGGCTTTCATACTTTTGGTT	3	Exon (Fam171a1-202/Fam171a1, exon 7 of 8)	2	3114224	3227250	113027	1
11	cg07141917	rs3712722	5	97.8105	2.25744	D	1538	trans	4.81455	2.62474	2.18981	0.434931	turquoise	1	2.99e-05	7.01e-06	4.26194	2.69e-05	1.19e-05	1.19e-05	0.997685	0.31921	-0.0046155	0.00348951	-1.32268	0.186918	-4.75e-05	0.000120004	-0.395841	0.692495	0.738941	Crem	Crem_threeUTR	18	3268022	3268071	3268070	3268071	18.3268	50	-	TTGAGTTCCTCAATGAGAGTCTTGTTTTGGTTTTCAAGCACAGCCACACG	3	3' UTR	18	3266048	3327591	61544	2
12	cg19891210	rs3722245	5	75.8474	2.02248	D	1560	trans	27.7797	22.3832	5.39643	16.9868	turquoise	1	2.11e-06	2.51e-06	0.841373	0.400787	-2.64e-06	4.27e-06	-0.619497	0.536044	-0.00128905	0.00125045	-1.03087	0.303406	-1.26e-05	4.3e-05	-0.293422	0.769396	0.869949	Crem	Crem_threeUTR	18	3268061	3268110	3268109	3268110	18.3268	50	-	ACAGCCACACGATTTTCAAGACATTTGACATATTCTTTCTTCTTCCTGCG	3	3' UTR	18	3266048	3327591	61544	2
13	cg22025436	Affy_PC_Myo1d	11	80.5865	2.60186	D	715	trans	158.604	146.309	12.2951	134.014	turquoise	1	2.54e-06	3.47e-06	0.732276	0.464554	-7.17e-06	5.9e-06	-1.21517	0.225226	-0.00485127	0.00172912	-2.80562	0.0053394	3.45e-05	5.95e-05	0.579893	0.562408	0.824662	Crem	Crem_threeUTR	18	3268070	3268119	3268118	3268119	18.3268	50	+	CGATTTTCAAGACATTTGACATATTCTTTCTTCTTCCTGCGACACTCCCG	3	3' UTR	18	3266048	3327591	61544	2
14	cg17523042	rs46128598	1	173.634	2.93507	D	1371	trans	22.7348	13.6061	9.12862	4.47752	green	5	5.32e-05	5.86e-06	9.06921	1.41e-17	-3.15e-05	9.96e-06	-3.1633	0.00171453	0.00353587	0.00291683	1.21223	0.226348	0.000127386	0.00010031	1.26992	0.205064	0.67851	Patz1	Patz1_fiveUTR	11	3294436	3294485	3294484	3294485	11.3294	50	-	ACTCTCTGCCCTTTTTCCAGGTGTGGGTTGGGAGCAGCAGCGGCCTGCCG	3	5' UTR	11	3289167	3309083	19917	1
15	cg13286426	rs4165440	16	24.1757	2.49332	D	174	trans	0.575264	0.362092	0.213172	0.14892	turquoise	1	6.86e-06	4.29e-06	1.59794	0.111075	1.16e-05	7.3e-06	1.58453	0.114094	0.00140832	0.00213758	0.658839	0.510488	-5.64e-05	7.35e-05	-0.766568	0.443922	0.910771	Crem	Crem_threeUTR	18	3295050	3295099	3295050	3295051	18.3295	50	+	CGTGCTAGTCTGATATATGCTAGTTGGTACTGCCATGGTAGCAATACTAG	1	3' UTR	18	3266048	3327591	61544	2
16	cg23597596	rs13482129	14	33.0932	2.04684	D	396	trans	25.6577	22.27	3.38764	18.8824	blue	2	-3.32e-06	5.12e-06	-0.64816	0.517361	-1.83e-05	8.7e-06	-2.10199	0.0363608	-0.00572397	0.00254826	-2.24623	0.0253931	0.000255448	8.76e-05	2.91493	0.00381681	0.883321	Patz1	Patz1_Exon	11	3299058	3299107	3299058	3299059	11.3299	50	+	CGAGACCGTCTGCGCTCCCACCTGGCCTGTCATGAAGACAAGGTGCCCTG	5	Exon (Patz1-204/Patz1, exon 3 of 4)	11	3289167	3309083	19917	1
17	cg10443965	rs37227876	7	6.01149	-2.4545	B	533	trans	0.284174	0.00592351	0.278251	-0.272327	grey	0	5.04e-06	3.14e-06	1.60789	0.108878	-3.86e-06	5.33e-06	-0.724905	0.469057	-0.00119806	0.00156089	-0.767547	0.443341	6.68e-05	5.37e-05	1.24506	0.214051	0.922485	Patz1	Patz1_Exon	11	3299064	3299113	3299064	3299065	11.3299	50	+	CGTCTGCGCTCCCACCTGGCCTGTCATGAAGACAAGGTGCCCTGCCAGGT	5	Exon (Patz1-204/Patz1, exon 3 of 4)	11	3289167	3309083	19917	1
18	cg03810004	rs46778113	5	118.918	-2.43087	B	724	trans	0.170349	0.00906947	0.161279	-0.15221	grey	0	2.68e-06	2.33e-06	1.15173	0.250321	-8.22e-06	3.95e-06	-2.08048	0.0383022	-0.00179416	0.00115796	-1.54941	0.122303	4.72e-06	3.98e-05	0.118538	0.905718	0.931098	Patz1	Patz1_Exon	11	3299070	3299119	3299070	3299071	11.3299	50	+	CGCTCCCACCTGGCCTGTCATGAAGACAAGGTGCCCTGCCAGGTGTGTGG	5	Exon (Patz1-204/Patz1, exon 3 of 4)	11	3289167	3309083	19917	1
19	cg01438021	rs49293270	5	98.0899	2.40473	D	745	trans	1.65572	1.07634	0.579387	0.496948	turquoise	1	9.75e-06	3.16e-06	3.08446	0.00222289	-1.22e-05	5.37e-06	-2.27733	0.0234475	-0.00313497	0.00157265	-1.99343	0.0470905	7.78e-05	5.41e-05	1.43929	0.151078	0.899659	Patz1	Patz1_Exon	11	3306221	3306270	3306269	3306270	11.3306	50	+	AGGTTTCTCCTCTGCCTCCTACTTAAAGGTCCATGTTAAAACCCACCACG	1	Exon (Patz1-205/Patz1, exon 4 of 5)	11	3289167	3309083	19917	1
20	cg08620960	rs29514307	5	143.513	3.15799	D	700	trans	5.42175	3.77343	1.64832	2.1251	turquoise	1	4.32e-06	2.9e-06	1.49	0.137241	-1.72e-05	4.93e-06	-3.49222	0.000548656	-0.00385359	0.00144435	-2.66804	0.00803062	0.000102835	4.97e-05	2.07031	0.039251	0.908919	Patz1	Patz1_Exon	11	3306318	3306367	3306366	3306367	11.3306	50	-	GGGGGAGCAGCGTTCCACTGCGCCAGGACCTATGGCAACAAAGGCAAGCG	4	Exon (Patz1-207/Patz1, exon 5 of 6)	11	3289167	3309083	19917	1
21	cg22623934	rs51945231	11	65.7568	-2.53029	B	62	trans	56.6426	53.2507	3.39195	49.8587	turquoise	1	3.4e-06	2.23e-06	1.52832	0.127452	-2.37e-06	3.78e-06	-0.626383	0.531525	-0.00193772	0.0011086	-1.7479	0.0814709	8.95e-05	3.81e-05	2.34725	0.0195416	0.889524	Patz1	Patz1_Exon	11	3306348	3306397	3306396	3306397	11.3306	50	-	TATGGCAACAAAGGCAAGCGACCCCTTGCTCTGCACTTTGCTTCTCTGCG	4	Exon (Patz1-207/Patz1, exon 5 of 6)	11	3289167	3309083	19917	1
22	cg18160025	rs28262081	2	164.947	1.44498	D	1182	trans	2.73779	1.22397	1.51382	-0.289856	turquoise	1	-4.88e-06	1.95e-06	-2.50599	0.0127229	-1.61e-06	3.31e-06	-0.486477	0.626973	-0.000953076	0.000968559	-0.984014	0.325876	9.19e-06	3.33e-05	0.27604	0.782701	0.951407	Patz1	Patz1_Exon	11	3306368	3306417	3306416	3306417	11.3306	50	+	ACCCCTTGCTCTGCACTTTGCTTCTCTGCGCAGACTGTGTTGTGGGGGCG	5	Exon (Gm12592-201/Gm12592-201, exon 2 of 2)	11	3289167	3309083	19917	1
23	cg24315543	rs13481636	12	107.548	2.60291	D	104	trans	36.0739	33.8866	2.18729	31.6993	turquoise	1	3.65e-06	1.34e-06	2.71883	0.00692024	-2.52e-06	2.28e-06	-1.10656	0.269344	-0.00117731	0.000668356	-1.76151	0.0791383	3e-05	2.3e-05	1.30692	0.192208	0.0249845	Rab10	Rab10_fiveUTR	12	3309373	3309422	3309373	3309374	12.3309	50	-	CGATCAGGAGCAGCTTGAAAAGCAGGTCGTACGTCTTCTTCGCCATTGGG	9	Promoter (<=1kb)	12	3247428	3309969	62542	2
24	cg15548222	rs13483378	18	57.2939	-1.57792	B	723	trans	46.8395	35.5004	11.3391	24.1612	turquoise	1	-7.81e-07	4.53e-07	-1.72484	0.0855535	-6.51e-07	7.69e-07	-0.84689	0.39771	0.00017282	0.000225279	0.767139	0.443583	-1.15e-05	7.75e-06	-1.48309	0.139066	0.013497	Rab10	Rab10_Exon	12	3309365	3309414	3309413	3309414	12.3309	50	-	GGAATCCCCGATCAGGAGCAGCTTGAAAAGCAGGTCGTACGTCTTCTTCG	11	Promoter (<=1kb)	12	3247428	3309969	62542	2
25	cg22599383	rs219855098	15	69.2758	2.26302	D	435	trans	39.0239	31.8454	7.17848	24.6669	magenta	9	-2.37e-07	4.63e-07	-0.513067	0.60827	-1.32e-06	7.86e-07	-1.67982	0.0939992	0.000264046	0.000230389	1.14609	0.252644	-1.21e-05	7.92e-06	-1.52833	0.127452	0.0124503	Rab10	Rab10_fiveUTR	12	3309380	3309429	3309428	3309429	12.3309	50	+	GAGCAGCTTGAAAAGCAGGTCGTACGTCTTCTTCGCCATTGGGAGGAGCG	10	Promoter (<=1kb)	12	3247428	3309969	62542	2
26	cg10241757	rs13483561	19	21.1311	2.77178	D	1742	trans	203.715	79.8596	123.855	-43.9956	green	5	3.91e-05	3.45e-06	11.3317	3.88e-25	-1.51e-05	5.86e-06	-2.5784	0.0103871	0.00188026	0.00171785	1.09454	0.274567	-0.000120411	5.91e-05	-2.03821	0.0423773	0.12527	Cdk6	Cdk6_Promoter	5	3342421	3342470	3342421	3342422	5.33424	50	-	CGGCTGCAGCCTTTGTAGTCGCGGAGGAATGCGGAAATGTTGAAGCACTA	5	Promoter (<=1kb)	5	3341485	3344453	2969	1
27	cg07336259	rs29733222	5	115.434	4.41909	D	851	trans	272.293	148.601	123.692	24.9093	blue	2	0.000189313	1.15e-05	16.422	4.86e-44	-6.31e-06	1.96e-05	-0.322093	0.7476	0.0231954	0.0057376	4.0427	6.67e-05	-2.48e-05	0.000197316	-0.125442	0.900255	0.317302	Kif3c	Kif3c_fiveUTR	12	3365978	3366027	3366026	3366027	12.3366	50	-	AAGATGGCCAGTAAGACCAAGGCCAGCGAGGCCCTCAAGGTGGTGGCCCG	3	Promoter (<=1kb)	12	3365132	3404064	38933	1
28	cg20323457	rs48387725	14	46.4444	3.43494	D	1249	trans	1153.17	1146.84	6.33294	1140.5	turquoise	1	6.87e-06	3.18e-06	2.15993	0.0315442	-3.12e-06	5.4e-06	-0.577573	0.563972	0.00118902	0.00158321	0.751017	0.453212	2.47e-05	5.44e-05	0.453846	0.650257	0.933044	Cdk6	Cdk6_Intron	5	3395235	3395284	3395283	3395284	5.33953	50	+	GATTTGTCTCATCTTTGCAGGACACAGAGCAAATTAACATGAAAATATCG	2	Intron (Cdk6-202/Cdk6, intron 3 of 7)	5	3343893	3531008	187116	1
29	cg24877944	rs29566735	5	77.7798	2.45607	D	1650	trans	28.813	14.7196	14.0934	0.626205	black	7	-6.05e-06	2.51e-06	-2.41336	0.0163859	5.21e-06	4.26e-06	1.22491	0.221539	0.00725307	0.00124729	5.81508	1.51e-08	-0.000181216	4.29e-05	-4.22473	3.15e-05	0.934414	Ppp6r3	Ppp6r3_Exon	19	3473803	3473852	3473803	3473804	19.3474	50	+	CGTTGAAGCCAAACTGGTCAATAAAATTGGACGTCATTTGTTGCATCTGA	3	Exon (Ppp6r3-201/Ppp6r3, exon 15 of 23)	19	3454928	3575720	120793	2
30	cg22036407	rs27976967	2	70.7165	-1.87845	B	2161	trans	653.822	651.731	2.09085	649.64	turquoise	1	-6.47e-06	6.6e-06	-0.980178	0.327762	9.54e-06	1.12e-05	0.85042	0.395748	0.00864223	0.0032861	2.62994	0.00896625	-0.000403721	0.000113009	-3.57248	0.000409841	0.852502	Ppp6r3	Ppp6r3_Exon	19	3478308	3478357	3478308	3478309	19.3478	50	-	CGTTTCTTTAAAGTCAATTTCATCATCACTGGATGAATGAATATGGCAGG	1	Exon (Ppp6r3-202/Ppp6r3, exon 15 of 24)	19	3454928	3575720	120793	2
31	cg07129960	rs33228399	2	80.3275	2.66716	D	1267	trans	34.3909	13.3945	20.9964	-7.60189	turquoise	1	-3.7e-06	4.49e-06	-0.823526	0.410842	2.89e-06	7.63e-06	0.379292	0.704731	-0.00204117	0.00223465	-0.913416	0.361734	-4.84e-05	7.68e-05	-0.629774	0.529307	0.793116	Pla2g3	Pla2g3_Exon	11	3490194	3490243	3490194	3490195	11.349	50	-	CGTGGCCTTCTTCAACGTGCTGGAGATCCCCTGCTTTGTGCTGGAGGAGC	3	Exon (Pla2g3-202/Pla2g3, exon 3 of 7)	11	3488284	3494166	5883	1
32	cg16109955	rs46161522	14	46.9762	-2.29731	B	1569	trans	790.081	786.069	4.01242	782.057	turquoise	1	4.44e-06	4.79e-06	0.926394	0.354962	5.76e-06	8.14e-06	0.707514	0.479779	0.00397951	0.00238459	1.66884	0.096158	-8.15e-05	8.2e-05	-0.99345	0.321265	0.070583	Hnf4g	Hnf4g_Promoter	3	3507975	3508024	3508023	3508024	3.3508	50	-	TGGTTACTGTTTAACGTCCCCACCCACGTTTCAGTTTGTTTAGTAAATCG	4	Promoter (<=1kb)	3	3508030	3657844	149815	1
33	cg18472228	rs37227876	7	6.01149	-2.03512	B	1326	trans	23.3176	18.7208	4.59684	14.1239	turquoise	1	-4.55e-06	1.98e-06	-2.29766	0.022247	8.83e-06	3.37e-06	2.6224	0.00916257	0.00175598	0.000986131	1.78068	0.0759441	-2.57e-05	3.39e-05	-0.75703	0.449607	0.0678098	Bambi	Bambi_fiveUTR	18	3508205	3508254	3508205	3508206	18.3508	50	+	CGTCAATGGATCGCCACTCCAGCTACATCTTCATCTGGCTGCAGCTGGAG	10	Promoter (<=1kb)	18	3507923	3516404	8482	1
34	cg10247647	rs47865777	7	3.07824	-2.46211	B	1328	trans	16.7813	15.6584	1.12293	14.5355	turquoise	1	-2.57e-06	1.87e-06	-1.37764	0.169308	6.56e-06	3.17e-06	2.07011	0.0392697	0.000366186	0.000928326	0.394458	0.693514	-1e-05	3.19e-05	-0.313906	0.753804	0.0503639	Bambi	Bambi_Exon	18	3508216	3508265	3508216	3508217	18.3508	50	+	CGCCACTCCAGCTACATCTTCATCTGGCTGCAGCTGGAGCTCTGCGCCAT	10	Promoter (<=1kb)	18	3507923	3516404	8482	1
35	cg00985561	rs30464161	14	30.9577	-2.94306	B	399	trans	79.1737	12.6455	66.5282	-53.8827	lightgreen	18	1.55e-05	2.33e-06	6.63252	1.47e-10	-2.64e-06	3.97e-06	-0.666058	0.505869	0.00208408	0.00116166	1.79406	0.0737787	-3.62e-05	3.99e-05	-0.904974	0.366182	0.0699809	Bambi	Bambi_Exon	18	3508212	3508261	3508260	3508261	18.3508	50	-	GGATCGCCACTCCAGCTACATCTTCATCTGGCTGCAGCTGGAGCTCTGCG	6	Promoter (<=1kb)	18	3507923	3516404	8482	1
36	cg02930279	rs13475991	1	94.5232	2.03294	D	1062	trans	3.36346	2.2318	1.13166	1.10014	blue	2	3.83e-06	1.84e-06	2.08544	0.0378467	-2.73e-06	3.12e-06	-0.873784	0.382912	-0.00177815	0.000913657	-1.94619	0.0525351	4.73e-05	3.14e-05	1.50639	0.132986	0.957144	Mcoln1	Mcoln1_Exon	8	3511738	3511787	3511786	3511787	8.35118	50	+	CTGCTGCGTGGCTGTCATCTACCTGGGCTACTGCTTCTGTGGCTGGATCG	1	Exon (Mcoln1-201/Mcoln1, exon 11 of 14)	8	3500457	3515232	14776	1
37	cg08665685	rs228445231	5	118.918	2.85612	D	725	trans	22.9863	13.0381	9.94821	3.08986	turquoise	1	1.73e-05	4.82e-06	3.59181	0.000381735	-8.76e-07	8.2e-06	-0.106875	0.914957	0.00348989	0.00240106	1.45348	0.147102	-3.61e-05	8.26e-05	-0.436842	0.66253	0.11549	Smtn	Smtn_threeUTR	11	3517731	3517780	3517731	3517732	11.3518	50	+	CGACTGCACATAGGTGAAGACACACTTGGGGTCAGGCTTCTTGCCCATGA	8	3' UTR	11	3517523	3527937	10415	2
38	cg08477399	rs219116007	8	77.4414	2.36249	D	315	trans	1.31093	0.334473	0.97646	-0.641987	magenta	9	-4.04e-06	1.06e-06	-3.80268	0.000172374	2.38e-08	1.81e-06	0.0131948	0.989481	-0.000317899	0.000529058	-0.600878	0.54836	-1.25e-06	1.82e-05	-0.0689006	0.945113	0.973862	Smtn	Smtn_threeUTR	11	3520767	3520816	3520815	3520816	11.3521	50	-	AGGGGTTAGGACTTTTTGGTTTTTACCAGCCCCTTCTGGACCAGACAGCG	4	3' UTR	11	3517523	3527937	10415	2
39	cg24357559	UNC050233090	5	139.528	2.35243	D	704	trans	23.6294	8.66132	14.9681	-6.30681	turquoise	1	-2.13e-05	2.81e-06	-7.6001	3.54e-13	-8.25e-06	4.77e-06	-1.73162	0.0843356	-0.00283744	0.00139621	-2.03224	0.0429812	-4.61e-05	4.8e-05	-0.959575	0.338017	0.942332	Smtn	Smtn_Exon	11	3520787	3520836	3520835	3520836	11.3521	50	+	TTTTACCAGCCCCTTCTGGACCAGACAGCGGTAGAATTCCTGGATGTACG	5	Exon (Smtn-201/Smtn, exon 8 of 9)	11	3517523	3527937	10415	2
40	cg27369572	rs36719894	19	38.0371	2.3029	D	919	trans	3.10652	1.36082	1.7457	-0.384886	turquoise	1	-9.9e-06	2.4e-06	-4.12595	4.75e-05	2.89e-07	4.08e-06	0.0708108	0.943594	-0.000806369	0.0011948	-0.6749	0.500243	4.1e-05	4.11e-05	0.997837	0.319137	0.923361	Smtn	Smtn_Exon	11	3520795	3520844	3520843	3520844	11.3521	50	+	GCCCCTTCTGGACCAGACAGCGGTAGAATTCCTGGATGTACGTGTACACG	5	Exon (Smtn-201/Smtn, exon 8 of 9)	11	3517523	3527937	10415	2
41	cg20128261	rs13483561	19	21.1311	-2.64999	B	902	trans	24.1548	14.4442	9.71063	4.73359	turquoise	1	-6.64e-06	1.68e-06	-3.95735	9.4e-05	6.83e-07	2.85e-06	0.23965	0.81076	-0.00193499	0.000834994	-2.31738	0.0211344	2.87e-05	2.87e-05	0.998726	0.318706	0.97378	Smtn	Smtn_Exon	11	3520815	3520864	3520863	3520864	11.3521	50	+	CGGTAGAATTCCTGGATGTACGTGTACACGCACTTCCAGTCAGGCTCTCG	7	Exon (Smtn-201/Smtn, exon 8 of 9)	11	3517523	3527937	10415	2
42	cg17230964	rs3659084	9	34.8386	2.69853	D	227	trans	7.12349	4.40696	2.71653	1.69043	turquoise	1	-9.48e-06	4.2e-06	-2.25857	0.0246047	-1.93e-05	7.13e-06	-2.70437	0.00722149	-0.00487467	0.00208921	-2.33326	0.0202738	-3.18e-05	7.18e-05	-0.441981	0.658811	0.89071	Smtn	Smtn_Exon	11	3520869	3520918	3520869	3520870	11.3521	50	-	CGCACCATGTCCTCTGTATCCAGGAGCTGCGGGCAGTCCGCATGGGTCCT	6	Exon (Smtn-201/Smtn, exon 8 of 9)	11	3517523	3527937	10415	2
43	cg24605853	rs218428157	13	111.763	-2.95312	B	741	trans	122.114	86.485	35.6291	50.8559	blue	2	-3.86e-05	5.43e-06	-7.09564	8.8e-12	-1.22e-05	9.23e-06	-1.32612	0.185778	-0.0051476	0.00270483	-1.90311	0.0579522	-2.93e-05	9.3e-05	-0.314535	0.753326	0.896059	Camsap3	Camsap3_Exon	8	3600360	3600409	3600360	3600361	8.36004	50	-	CGCAATTGCCTTCTGTTTGAAGGAGTCGGGGAGCAAACCCCCCATGGTAA	4	Exon (Camsap3-203/Camsap3, exon 5 of 18)	8	3587293	3609075	21783	1
44	cg16855841	rs48295845	10	115.872	-2.75167	B	812	trans	32.3497	19.3092	13.0405	6.26872	blue	2	-1.85e-05	7.32e-06	-2.52923	0.011927	-1.69e-05	1.24e-05	-1.35651	0.175925	0.000418831	0.00364441	0.114924	0.90858	9.35e-06	0.000125331	0.074595	0.940585	0.862425	Gm50090	Gm50090_Intergenic_downstream	18	3600990	3601039	3600990	3600991	18.3601	50	-	CGTTTGTTAATTGGTTGTTCGTTGGACTGTATATGAGGGAAAATTATTGC	4	Distal Intergenic	18	3558675	3560037	1363	1
45	cg08037763	rs30759937	6	63.7871	-3.11979	B	750	trans	11.7197	6.88704	4.83262	2.05442	turquoise	1	3.02e-06	1.93e-06	1.56274	0.119134	-3.58e-06	3.28e-06	-1.08923	0.276898	-0.00145193	0.000961754	-1.50967	0.132147	4.81e-05	3.31e-05	1.45289	0.147267	0.939546	Dtnb	Dtnb_Exon	12	3617613	3617662	3617613	3617614	12.3618	50	-	CGAGGCAAGTTGACGGTATTTTCAGTTAAAGCTATGTTAGCAACCATGTG	2	Exon (Dtnb-210/Dtnb, exon 5 of 20)	12	3572381	3781796	209416	1
46	cg26056026	rs29733222	5	115.434	2.54264	D	1612	trans	45.4138	30.7208	14.693	16.0278	blue	2	4.17e-05	2.02e-05	2.06908	0.0393668	-6.12e-05	3.43e-05	-1.786	0.075077	0.00353585	0.0100389	0.352216	0.724916	-0.00188969	0.000345236	-5.47361	9.11e-08	0.354101	Lrp5	Lrp5_Intron	19	3641972	3642021	3641972	3641973	19.3642	50	+	CGGTCCATGGCTGAGAACAGCAGCTGCCTTCTGTTTGCAAAGTCAACGCC	2	Intron (Lrp5-201/Lrp5, intron 5 of 22)	19	3584828	3686556	101729	2
47	cg02551882	rs31241164	19	35.5739	-2.43346	B	916	trans	35.7961	26.5945	9.20157	17.393	turquoise	1	-6.87e-07	5.85e-07	-1.17522	0.240809	-1.33e-06	9.93e-07	-1.34365	0.180044	-0.000419312	0.000290937	-1.44125	0.150525	1.34e-05	1e-05	1.33584	0.182581	0.0162218	Tug1	Tug1_Exon	11	3648816	3648865	3648816	3648817	11.3649	50	+	CGCCCCAAGAGCTGGATGCCAGAGCAGGAGAAAGAGCCGCCAACCGATCG	17	Promoter (<=1kb)	11	3646840	3649042	2203	2
48	cg12844569	rs48136808	9	51.223	2.07055	D	210	trans	298.921	295.34	3.58119	291.759	turquoise	1	-2.08e-05	2.04e-05	-1.01912	0.308943	2.75e-05	3.46e-05	0.793785	0.427928	0.00618627	0.0101425	0.609934	0.542352	-0.000149266	0.0003488	-0.42794	0.668992	0.657884	Morc2a	Morc2a_Exon	11	3650399	3650448	3650447	3650448	11.365	50	-	GCAGTCTGAATCGAGCTCAGCTAACCTTTGAATATCTGCACACAAATTCG	2	Exon (Morc2a-202/Morc2a, exon 1 of 26)	11	3649191	3690477	41287	1
49	cg03225524	rs30849862	19	38.0728	2.28651	D	1454	trans	9.74764	8.72965	1.018	7.71165	turquoise	1	-3.56e-06	3.06e-06	-1.1626	0.245886	-4.71e-07	5.2e-06	-0.09071	0.927782	0.000804849	0.00152273	0.528558	0.59749	-7.51e-05	5.24e-05	-1.43414	0.15254	0.927808	Cnot3	Cnot3_Exon	7	3651285	3651334	3651285	3651286	7.36513	50	-	CGCGAACCAGAAAGAAAAGTATGAGGCTGACCTAAAGAAGGAGATTAAGA	2	Promoter (<=1kb)	7	3651309	3655827	4519	1
50	cg01584043	rs29221520	5	12.255	-2.35999	B	296	trans	3.70085	3.52266	0.178183	3.34448	turquoise	1	-3.62e-06	1.82e-06	-1.98703	0.0477991	-5.11e-06	3.1e-06	-1.65045	0.0998631	-0.00077057	0.000906871	-0.849702	0.396147	-5.94e-06	3.12e-05	-0.190522	0.849025	0.949146	Cnot3	Cnot3_threeUTR	7	3653179	3653228	3653227	3653228	7.36532	50	+	TGGCCCTGGGCTCGCCAGCAGAAGCAGGACCGGATTGAGGGCTTGAAGCG	6	3' UTR	7	3645290	3661108	15819	1
51	cg14597600	rs37227876	7	6.01149	4.21241	D	2	cis	4.99824	2.57503	2.42321	0.151825	turquoise	1	4.22e-07	3.61e-06	0.11694	0.906983	-5.42e-06	6.13e-06	-0.884846	0.376925	-0.00251399	0.00179533	-1.4003	0.162424	-2.45e-05	6.17e-05	-0.397541	0.691242	0.837632	Cnot3	Cnot3_threeUTR	7	3658709	3658758	3658757	3658758	7.36588	50	-	GAGACACTCTTCTTCATCTTCTACTATCTGGAGGTACAGCAGGGCCCCCG	6	3' UTR	7	3645290	3661108	15819	1
52	cg27277235	rs31326828	7	17.2228	3.0814	D	14	trans	23.4214	22.8247	0.596688	22.2281	turquoise	1	-3.18e-07	4.15e-06	-0.0765182	0.939056	-1.78e-05	7.06e-06	-2.51599	0.0123747	-0.00253965	0.00206764	-1.22829	0.220271	-0.000103545	7.11e-05	-1.4562	0.146349	0.858453	Cnot3	Cnot3_threeUTR	7	3658720	3658769	3658768	3658769	7.36588	50	+	CTTCATCTTCTACTATCTGGAGGTACAGCAGGGCCCCCGGGGCAGCCTCG	6	3' UTR	7	3645290	3661108	15819	1
53	cg24094229	rs30915467	6	60.5914	-2.69176	B	630	trans	28.7968	11.0549	17.7419	-6.68706	green	5	-3.64e-05	4.18e-06	-8.7068	1.89e-16	-1.23e-05	7.1e-06	-1.73601	0.0835565	0.00426906	0.00207918	2.05324	0.0408885	-0.000332059	7.15e-05	-4.64399	5.06e-06	0.865556	Morc2a	Morc2a_Exon	11	3668788	3668837	3668788	3668789	11.3669	50	-	CGAGGAGGATTTATGCTTTGCTTTTTGGATGATGGAGCAGGAATGGATCC	3	Exon (Morc2a-202/Morc2a, exon 4 of 26)	11	3649191	3690477	41287	1
54	cg15312434	rs36606069	5	117.79	-2.84559	B	726	trans	125.527	104.611	20.9159	83.6955	blue	2	-2.65e-05	7.94e-06	-3.33964	0.0009413	1.1e-05	1.35e-05	0.81743	0.41431	-0.00799148	0.00394971	-2.02331	0.0438995	-0.000101738	0.00013583	-0.749005	0.454422	0.690781	Morc2a	Morc2a_Exon	11	3676697	3676746	3676697	3676698	11.3677	50	-	CGGATGAGGATCTTCATCCATGGGCACAAGGTGCAGACCAAGAGGCTCTC	4	Exon (Morc2a-202/Morc2a, exon 9 of 26)	11	3649191	3690477	41287	1
55	cg07010211	rs32818171	8	95.7624	-2.34943	B	1181	trans	137.368	96.8258	40.5424	56.2834	blue	2	5.89e-05	6.39e-06	9.21572	4.84e-18	-2.59e-05	1.09e-05	-2.39067	0.0174142	0.00857321	0.00317957	2.69634	0.00739368	-0.000324747	0.000109345	-2.96992	0.00321138	0.0857439	Lrp5	Lrp5_Promoter	19	3685603	3685652	3685651	3685652	19.3686	50	-	TGCTTGAAAAACCACATGGCAATCTCCAAATTAAAAGAACATGTGTAGCG	4	Promoter (<=1kb)	19	3584828	3686556	101729	2
56	cg03124868	Affy_5606639etal	12	98.8	2.50963	D	1058	trans	47.2326	32.6934	14.5392	18.1542	greenyellow	11	2.89e-05	9.98e-06	2.89198	0.00409892	-8.28e-05	1.7e-05	-4.88468	1.66e-06	0.0408665	0.00496601	8.22924	5.28e-15	-0.00119826	0.000170781	-7.01635	1.44e-11	0.847186	Ankib1	Ankib1_Exon	5	3701925	3701974	3701925	3701926	5.37019	50	-	CGAAGGTAAGGCCTATTGACTTTCTGGGCAAGGTCTTCAGTGACCATTTC	2	Exon (Ankib1-201/Ankib1, exon 16 of 20)	5	3690000	3802925	112926	2
57	cg13954984	rs48585113	6	76.5426	-2.41069	B	1311	trans	25.2592	15.0989	10.1604	4.93854	turquoise	1	-1.63e-05	7.39e-06	-2.20303	0.0283278	1.5e-05	1.26e-05	1.19241	0.234013	0.00272938	0.00367688	0.742309	0.458462	-0.000128862	0.000126448	-1.0191	0.308952	0.851055	Nox3	Nox3_Promoter	17	3702393	3702442	3702393	3702394	17.3702	50	+	CGTTTTCCTGCCACAACAACTAAATATTGAAGACACATATTTGTGATGAG	1	Promoter (6-7kb)	17	3635240	3696261	61022	2
58	cg24360837	rs3690259	10	114.557	-2.77299	B	718	trans	5.14626	2.17837	2.96789	-0.789517	turquoise	1	1.44e-05	1.11e-05	1.29742	0.195452	-1.62e-06	1.88e-05	-0.0861766	0.931382	0.0134323	0.00550587	2.43963	0.0152627	-0.000473452	0.000189346	-2.50045	0.0129195	0.734526	Nox3	Nox3_Intergenic_upstream	17	3733157	3733206	3733205	3733206	17.3733	50	-	CATTATTTACATTTTATCCAAAAACATTTACCTGAGAAAAGGTCATGACG	1	Distal Intergenic	17	3635240	3696261	61022	2
59	cg12649486	rs13482605	15	62.2214	-1.90187	B	1391	trans	358.835	357.534	1.30161	356.232	turquoise	1	-1.17e-06	1.9e-06	-0.616664	0.537909	2.57e-06	3.23e-06	0.796638	0.426271	0.000562214	0.000945492	0.594625	0.552528	-3.07e-05	3.25e-05	-0.944468	0.345666	0.952618	Ankib1	Ankib1_Exon	5	3734124	3734173	3734124	3734125	5.37341	50	+	CGTTGGCAGCAGTTCTCCGGGTTGGACATCCAAGCTTCAAGTAATTTCTC	1	Exon (Ankib1-201/Ankib1, exon 6 of 20)	5	3690000	3802925	112926	2
60	cg00249744	rs27337237	2	156.926	4.53448	D	1191	trans	43.0859	37.4515	5.63448	31.817	green	5	8.42e-05	6.1e-06	13.8193	3.57e-34	-3.29e-05	1.04e-05	-3.17818	0.00163157	-0.00786099	0.00303356	-2.59134	0.0100126	-0.000287129	0.000104324	-2.75229	0.00626669	0.127965	Osbp2	Osbp2_Intron	11	3761942	3761991	3761990	3761991	11.3762	50	-	CACTAACCCTTCTTAAATTTATTCAGGCAGCCGGAGCTGCAGAAGGAGCG	8	Intron (Osbp2-201/Osbp2, intron 2 of 13)	11	3703731	3863903	160173	2
61	cg09555320	rs3669236	19	26.3678	2.22754	D	23	trans	8.18215	3.05012	5.13204	-2.08192	magenta	9	-6.01e-06	2.2e-06	-2.73171	0.00666173	-2.96e-06	3.74e-06	-0.790949	0.429579	0.000929791	0.00109545	0.848774	0.396662	-2.56e-05	3.77e-05	-0.678888	0.497715	0.951043	Kmt5b	Kmt5b_Exon	19	3804399	3804448	3804399	3804400	19.3804	50	-	CGAAATGACAAAATAGAATTACTGGTGGGTTGTATTGCCGAACTTTCAGA	2	Exon (Kmt5b-202/Kmt5b, exon 8 of 11)	19	3767421	3808829	41409	1
62	cg14125174	rs3689326	9	53.9193	2.40688	D	1092	trans	7.86724	6.03485	1.83238	4.20247	turquoise	1	-4.6e-06	1.3e-06	-3.53362	0.000472322	-4.96e-06	2.21e-06	-2.24341	0.0255765	-0.000952493	0.000647654	-1.47068	0.142391	-3.3e-05	2.23e-05	-1.48081	0.139674	0.961833	Kmt5b	Kmt5b_threeUTR	19	3804437	3804486	3804437	3804438	19.3804	50	+	CGAACTTTCAGAAATTGAGGAGAACATGCTACTTAGACATGGAGAAAACG	4	3' UTR	19	3767421	3808829	41409	1
63	cg05703789	rs30835965	14	46.5645	2.47722	D	475	trans	7.27221	4.02784	3.24436	0.783478	greenyellow	11	2.99e-06	2.04e-06	1.46598	0.143668	-9.85e-06	3.46e-06	-2.84558	0.00472836	0.0040495	0.00101409	3.99322	8.15e-05	-0.000111368	3.49e-05	-3.19338	0.00155068	0.952456	Kmt5b	Kmt5b_threeUTR	19	3807266	3807315	3807266	3807267	19.3807	50	+	CGCCTGCTCCTGTTATCAATAGCAAATATGGACTCAGAGAAACAGATAAA	4	3' UTR	19	3767421	3808829	41409	1
64	cg10288441	rs48387725	14	46.4444	3.93708	D	475	trans	5.79165	2.75106	3.04059	-0.289523	black	7	-4.63e-06	3.15e-06	-1.46777	0.14318	-1.3e-05	5.36e-06	-2.42311	0.0159606	0.00344591	0.0015701	2.19471	0.0289262	-0.000266548	5.4e-05	-4.93647	1.3e-06	0.914615	Chka	Chka_threeUTR	19	3871018	3871067	3871018	3871019	19.3871	50	-	CGTGCCTGGAGCACTCTGGTTTCCAGGTGACAGACACGATTCACGGTATA	4	3' UTR	19	3851773	3894365	42593	1
65	cg17809467	rs48387725	14	46.4444	3.87655	D	475	trans	13.6741	7.23703	6.4371	0.79993	black	7	-1.33e-05	4.35e-06	-3.04812	0.00250106	-1.65e-05	7.4e-06	-2.22806	0.0265937	0.0078197	0.00216724	3.60813	0.000359415	-0.000317551	7.45e-05	-4.26064	2.71e-05	0.923606	Chka	Chka_threeUTR	19	3871006	3871055	3871054	3871055	19.3871	50	-	TGTCCATGCGATCGTGCCTGGAGCACTCTGGTTTCCAGGTGACAGACACG	4	3' UTR	19	3851773	3894365	42593	1
66	cg06601257	rs46140950	14	33.7188	3.56212	D	201	trans	90.9714	56.4744	34.497	21.9774	blue	2	-2.59e-05	5.71e-06	-4.53562	8.22e-06	-9.93e-06	9.71e-06	-1.02346	0.306887	-0.000949723	0.00284374	-0.33397	0.738628	-5.93e-05	9.78e-05	-0.606199	0.544826	0.847888	Gm20695	Gm20695_Exon	16	3894420	3894469	3894420	3894421	16.3894	50	-	CGCCTCCTCTGCCACGATGACATAGACACTGTGAAGCACCTGTGTGGCGA	5	Exon (Naa60-207/Naa60, exon 2 of 5)	16	3884648	3919517	34870	1
67	cg00206304	rs33339883	5	104.242	2.39787	D	863	trans	193.033	188.226	4.80677	183.419	turquoise	1	-1.06e-07	8.89e-07	-0.119125	0.905254	2.72e-06	1.51e-06	1.80143	0.072607	0.000762947	0.000442305	1.72493	0.0855361	-1.04e-05	1.52e-05	-0.683244	0.494963	0.980911	Dnmt3a	Dnmt3a_threeUTR	12	3901626	3901675	3901674	3901675	12.3902	50	-	GTGGGCATGGTGCGGCACCAGGGGAAGATCATGTACGTCGGGGACGTCCG	9	3' UTR	12	3807030	3914443	107414	1
68	cg09611799	rs48262135	16	26.4222	-2.33428	B	497	trans	2.32468	1.62567	0.69901	0.926662	turquoise	1	-4.2e-06	2.33e-06	-1.79983	0.0728589	1.07e-06	3.96e-06	0.268811	0.788254	0.000573813	0.00116078	0.494332	0.621422	-4.6e-05	3.99e-05	-1.15341	0.24963	0.927849	Dnmt3a	Dnmt3a_threeUTR	12	3902666	3902715	3902714	3902715	12.3903	50	+	AGGGCACTGGCCGGCTCTTCTTTGAGTTCTACCGCCTCCTGCATGATGCG	5	3' UTR	12	3807030	3914443	107414	1
69	cg19346456	rs48141726	14	33.0908	2.61751	D	272	trans	8.68159	2.59602	6.08558	-3.48956	turquoise	1	-7.88e-06	2.33e-06	-3.38024	0.000816888	1.54e-07	3.96e-06	0.0387579	0.969108	-0.00114094	0.00116099	-0.982735	0.326504	-2.84e-06	3.99e-05	-0.0712351	0.943257	0.9563	Dnmt3a	Dnmt3a_threeUTR	12	3902730	3902779	3902778	3902779	12.3903	50	+	AGATGATCGCCCCTTCTTCTGGCTCTTTGAGAATGTGGTGGCCATGGGCG	5	3' UTR	12	3807030	3914443	107414	1
70	cg08863388	rs30435603	9	54.6484	2.37187	D	791	trans	30.8255	30.302	0.523554	29.7784	turquoise	1	4.8e-07	1.17e-06	0.410893	0.681435	3.62e-06	1.99e-06	1.82495	0.0689705	8.78e-05	0.000581552	0.150911	0.880144	-2.81e-06	2e-05	-0.140462	0.888386	0.965171	Plag1	Plag1_threeUTR	4	3904882	3904931	3904882	3904883	4.39049	50	-	CGGTGAAACATTTTCTCACAATAATTACACTTGTGGGTTTTCTCAGGAGA	1	3' UTR	4	3900996	3938382	37387	2
71	cg10455019	rs29885390	9	67.0227	1.89533	D	803	trans	45.6901	16.5811	29.109	-12.528	turquoise	1	-8.15e-06	1.73e-06	-4.70095	3.9e-06	1.29e-06	2.95e-06	0.438333	0.66145	0.000912851	0.000863174	1.05755	0.291084	-8.2e-05	2.97e-05	-2.76213	0.00608524	0.958121	Plag1	Plag1_threeUTR	4	3905567	3905616	3905615	3905616	4.39056	50	-	TTGTCACACAGTTGGCAAGGAAAGTTTTTTCTTGGTTTGGTTTCACCACG	2	3' UTR	4	3900996	3938382	37387	2
72	cg25682618	rs51978362	7	105.601	1.9841	D	564	trans	25.2708	19.2622	6.00857	13.2537	turquoise	1	-2.21e-05	5.94e-06	-3.71424	0.000241665	-1.54e-05	1.01e-05	-1.52533	0.128196	-0.00498859	0.00295626	-1.68747	0.0925189	-3.12e-05	0.000101665	-0.306543	0.759397	0.867785	Plag1	Plag1_threeUTR	4	3905621	3905670	3905621	3905622	4.39056	50	-	CGTTTCCCTGAAGGGACTTTCTGGGTATCTCTTACTTCTGACAAATCACC	2	3' UTR	4	3900996	3938382	37387	2
73	cg23393100	rs4140265	12	113.316	3.18285	D	109	trans	17.4216	11.8053	5.61632	6.18897	turquoise	1	-9.76e-07	9.43e-07	-1.03547	0.301257	-1.46e-06	1.6e-06	-0.908459	0.364342	-0.000179964	0.000469219	-0.38354	0.701582	2.15e-05	1.61e-05	1.33175	0.183921	0.980583	Dnmt3a	Dnmt3a_threeUTR	12	3907642	3907691	3907690	3907691	12.3908	50	-	CAACATGAGCCGCTTGGCGAGGCAGAGACTGCTGGGCCGGTCATGGAGCG	9	3' UTR	12	3807030	3914443	107414	1
74	cg07190960	rs29733222	5	115.434	-3.45717	B	42	trans	225.497	188.411	37.086	151.325	blue	2	-7.29e-05	1.53e-05	-4.77748	2.74e-06	2.15e-05	2.59e-05	0.831014	0.406605	-0.021429	0.00759325	-2.82211	0.00507913	0.00041633	0.000261131	1.59433	0.111881	0.734486	Tfpi2	Tfpi2_Intergenic_downstream	6	3926358	3926407	3926358	3926359	6.39264	50	-	CGATTGTCTGTGGCAGTGGGGAAATGAAACTGTCACATGAATTACAAAAG	2	Distal Intergenic	6	3962595	3968376	5782	2
75	cg00894554	rs13478563	5	141.387	2.14023	D	296	trans	309.003	305.722	3.28135	302.441	turquoise	1	3.15e-05	8.49e-06	3.70586	0.000249444	-2.36e-05	1.44e-05	-1.63528	0.103005	-0.00633074	0.00422406	-1.49873	0.13496	0.000448185	0.000145265	3.08529	0.00221685	0.167591	Plag1	Plag1_Intron	4	3937200	3937249	3937200	3937201	4.39372	50	-	CGTTTTCTCATTGTCGGTTGAGTTATAAAAGGCTTTTGCCCTTCGAAAGT	3	Intron (Plag1-201/Plag1, intron 1 of 5)	4	3900996	3938382	37387	2
76	cg19329807	rs6319445	5	141.606	2.57975	D	296	trans	246.341	241.851	4.48974	237.361	turquoise	1	9.24e-06	1.09e-05	0.847575	0.397329	-1.33e-05	1.85e-05	-0.717802	0.47342	-0.00858865	0.00542848	-1.58215	0.114636	0.000421854	0.000186685	2.25971	0.024533	0.364706	Plag1	Plag1_Intron	4	3937214	3937263	3937214	3937215	4.39372	50	-	CGGTTGAGTTATAAAAGGCTTTTGCCCTTCGAAAGTTTTAAAAAATAAAT	3	Intron (Plag1-201/Plag1, intron 1 of 5)	4	3900996	3938382	37387	2
77	cg18278083	rs47788372	3	140.374	3.1022	D	25	trans	1028.4	1023.27	5.12827	1018.14	turquoise	1	1.4e-05	3.24e-06	4.3274	2.04e-05	8.45e-07	5.51e-06	0.153317	0.878248	-9.7e-05	0.00161502	-0.0600403	0.952162	8.68e-05	5.55e-05	1.5632	0.119026	0.0577163	Plag1	Plag1_Intron	4	3937195	3937244	3937243	3937244	4.39372	50	-	TTTCACGTTTTCTCATTGTCGGTTGAGTTATAAAAGGCTTTTGCCCTTCG	3	Intron (Plag1-201/Plag1, intron 1 of 5)	4	3900996	3938382	37387	2
78	cg24330736	rs27947458	2	46.1958	2.05233	D	303	trans	80.8497	78.0336	2.81603	75.2176	turquoise	1	1.49e-05	1.96e-06	7.594	3.68e-13	-4.16e-06	3.33e-06	-1.24754	0.213143	-0.00093638	0.000976456	-0.958958	0.338327	3.47e-05	3.36e-05	1.03239	0.302695	0.0543493	Plag1	Plag1_Intron	4	3937268	3937317	3937316	3937317	4.39373	50	+	ATTAACTCCTTGGTCCCTGCAAAGTCAAAATGGACTTCAGGGGAAAGGCG	4	Intron (Plag1-201/Plag1, intron 1 of 5)	4	3900996	3938382	37387	2
79	cg08492897	rs29202009	5	14.2295	-1.0935	B	168	trans	3.28692	3.26274	0.0241797	3.23856	turquoise	1	8.4e-06	7.9e-06	1.06261	0.288788	-5.18e-06	1.34e-05	-0.38592	0.69982	-0.00257831	0.0039341	-0.655375	0.512712	-2.07e-06	0.000135294	-0.0152791	0.987819	0.0555412	Plag1	Plag1_Promoter	4	3937338	3937387	3937338	3937339	4.39373	50	-	CGAGAAAAGGGGGAGCATCCCGGATTTTTAGGGATTTTTTGCGATTTTTT	5	Promoter (<=1kb)	4	3900996	3938382	37387	2
80	cg16696711	rs48912331	2	57.8025	2.4069	D	292	trans	116.972	114.442	2.52996	111.912	turquoise	1	1.33e-05	1.65e-06	8.06892	1.57e-14	-2.17e-06	2.8e-06	-0.773541	0.439792	-2.27e-05	0.000821527	-0.0276486	0.97796	6.33e-06	2.83e-05	0.224195	0.822754	0.0562012	Plag1	Plag1_Promoter	4	3937426	3937475	3937474	3937475	4.39375	50	+	CATTTTGGTTGTTTATGATACTGACAACAAGCTGTCCCTGCTCTGTGCCG	5	Promoter (<=1kb)	4	3900996	3938382	37387	2
81	cg19268153	rs228445231	5	118.918	-1.82971	B	273	trans	9.30519	9.16781	0.137387	9.03042	turquoise	1	5.99e-06	1.87e-06	3.20628	0.00148496	-2.48e-06	3.17e-06	-0.780747	0.435547	-0.000917802	0.000930108	-0.986769	0.324525	6.31e-06	3.2e-05	0.197153	0.843837	0.0430426	Plag1	Plag1_Promoter	4	3937727	3937776	3937727	3937728	4.39377	50	+	CGGGATGTTTTGGTGGAAAATGCGGAGAGTTTACTCTCAAAACTGAATTT	9	Promoter (<=1kb)	4	3900996	3938382	37387	2
82	cg16317742	rs30958336	19	15.2925	2.00624	D	1894	trans	14.968	10.9437	4.02431	6.91939	magenta	9	3.29e-07	1.89e-06	0.173959	0.862011	-3.84e-06	3.22e-06	-1.19479	0.233081	0.00114156	0.000942601	1.21107	0.226792	-5.86e-05	3.24e-05	-1.80899	0.0714208	0.0412627	Plag1	Plag1_Promoter	4	3937800	3937849	3937800	3937801	4.39378	50	+	CGGGTCTCTAATGTCTTCCGCTCTCGCTGCTGCCGCTGCCGCTGTCACAA	5	Promoter (<=1kb)	4	3900996	3938382	37387	2
83	cg06878766	rs32179786	5	27.2853	2.78954	D	181	trans	126.303	108.416	17.8871	90.5287	green	5	0.000252921	1.05e-05	24.0321	8.71e-73	-3.59e-05	1.79e-05	-2.01003	0.0452938	-0.0120352	0.00523804	-2.29766	0.0222472	0.000346554	0.000180136	1.92385	0.055289	0.164448	Plag1	Plag1_Promoter	4	3937770	3937819	3937818	3937819	4.39378	50	+	TGAATTTATATTAATTTTTCCCTTATTTTTCGGGTCTCTAATGTCTTCCG	5	Promoter (<=1kb)	4	3900996	3938382	37387	2
84	cg05698015	rs32385258	7	111.68	2.59658	D	570	trans	123.785	70.3863	53.3984	16.988	turquoise	1	1.69e-05	1.36e-06	12.3745	7.43e-29	2.24e-06	2.31e-06	0.969748	0.332928	0.000365437	0.000678081	0.538928	0.590323	1.16e-05	2.33e-05	0.498472	0.618505	0.0341812	Plag1	Plag1_Promoter	4	3937785	3937834	3937833	3937834	4.39378	50	+	TTTTCCCTTATTTTTCGGGTCTCTAATGTCTTCCGCTCTCGCTGCTGCCG	4	Promoter (<=1kb)	4	3900996	3938382	37387	2
85	cg11046678	rs50120872	12	34.6036	1.85265	D	1152	trans	0.680891	0.326383	0.354508	-0.0281245	purple	10	-7.1e-07	1.22e-06	-0.580725	0.561848	8.15e-07	2.08e-06	0.392646	0.694851	0.000428298	0.00060842	0.703951	0.481992	2.95e-06	2.09e-05	0.141016	0.887949	0.0527978	Plag1	Plag1_Promoter	4	3938130	3938179	3938178	3938179	4.39382	50	+	CTCGGCTAGTCCCATAATTTAAATAACCCTGATATTTCTCCCGCTAAACG	9	Promoter (<=1kb)	4	3900996	3938382	37387	2
86	cg21948029	rs248506740	7	68.324	-2.08814	B	527	trans	27.0968	15.7524	11.3444	4.40797	tan	12	-6.04e-06	2.21e-06	-2.73	0.00669562	-3.99e-06	3.76e-06	-1.05993	0.290002	3.11e-05	0.00110172	0.0282686	0.977466	-4.2e-05	3.79e-05	-1.10791	0.268758	0.0550788	Plag1	Plag1_fiveUTR	4	3938307	3938356	3938307	3938308	4.39383	50	+	CGCGGCGGGCCTGGAAATTGTTTCCTTACGCCTCTTTCCAGCAGCCATTG	8	Promoter (<=1kb)	4	3900996	3938382	37387	2
87	cg22969999	rs13481629	12	105.251	-1.74984	B	1223	trans	44.5167	34.9685	9.54824	25.4203	magenta	9	-1.42e-07	2.32e-07	-0.612365	0.540745	1.33e-07	3.94e-07	0.337267	0.736144	0.000253669	0.000115412	2.19794	0.0286924	-8.59e-06	3.97e-06	-2.16419	0.0312128	0.010934	Plag1	Plag1_fiveUTR	4	3938261	3938310	3938309	3938310	4.39383	50	+	CGCCCGCGGAATTTCTAATAATTTTTTTCTCATATTTCGGGCTGGACGCG	8	Promoter (<=1kb)	4	3900996	3938382	37387	2
88	cg04573180	rs28157390	4	94.5765	-3.19836	B	91	trans	73.4819	31.6091	41.8728	-10.2638	tan	12	-5.82e-06	2.74e-06	-2.12872	0.0340654	-7.65e-06	4.65e-06	-1.64634	0.100707	-0.00121804	0.00136184	-0.894408	0.371797	-7.17e-05	4.68e-05	-1.53024	0.126976	0.0455522	Plag1	Plag1_fiveUTR	4	3938335	3938384	3938335	3938336	4.39383	50	+	CGCCTCTTTCCAGCAGCCATTGTAGTGTATGCGCTGCCCCTGCAGCCCAA	6	Promoter (<=1kb)	4	3900996	3938382	37387	2
89	cg11321895	rs4173870	16	36.9467	2.50365	D	1629	trans	160.189	123.933	36.2562	87.6768	turquoise	1	-5.14e-06	1.67e-06	-3.07568	0.00228731	4.27e-06	2.84e-06	1.50556	0.133199	0.0010519	0.000831558	1.26497	0.206831	-2.56e-05	2.86e-05	-0.895995	0.37095	0.0679963	Plag1	Plag1_fiveUTR	4	3938318	3938367	3938366	3938367	4.39384	50	+	TGGAAATTGTTTCCTTACGCCTCTTTCCAGCAGCCATTGTAGTGTATGCG	9	Promoter (<=1kb)	4	3900996	3938382	37387	2
90	cg22146484	rs32571301	1	153.97	2.26401	D	393	trans	102.819	79.5346	23.2842	56.2504	turquoise	1	-5.99e-06	1.47e-06	-4.06374	6.13e-05	6.09e-08	2.51e-06	0.0242951	0.980633	0.000529809	0.00073397	0.721839	0.470937	-4.4e-05	2.52e-05	-1.74411	0.0821314	0.0776836	Plag1	Plag1_fiveUTR	4	3938348	3938397	3938396	3938397	4.39384	50	+	CAGCCATTGTAGTGTATGCGCTGCCCCTGCAGCCCAACTTGCAGCTGCCG	16	Promoter (<=1kb)	4	3900996	3938382	37387	2
91	cg00750099	rs30550511	19	42.4267	-2.02807	B	799	trans	5.8651	4.37801	1.48708	2.89093	green	5	7.96e-05	8.95e-06	8.89518	4.94e-17	-3.15e-06	1.52e-05	-0.207092	0.836074	0.00417849	0.00445583	0.937759	0.349098	0.000436417	0.000153235	2.84801	0.00469324	0.104977	Pomc	Pomc_Exon	12	3960115	3960164	3960115	3960116	12.396	50	+	CGCGAGGGCAAGCGCTCCTACTCCATGGAGCACTTCCGCTGGGGCAAGCC	8	Exon (Pomc-204/Pomc, exon 4 of 4)	12	3954951	3960573	5623	1
92	cg18031544	rs38588530	19	15.3286	3.08947	D	772	trans	78.0146	73.1328	4.88185	68.251	turquoise	1	4.31e-06	5.87e-06	0.733879	0.463577	8.01e-06	9.97e-06	0.803524	0.422288	0.00740943	0.00292093	2.53666	0.0116817	-0.000238718	0.000100451	-2.37647	0.0180862	0.425194	Pomc	Pomc_Exon	12	3960117	3960166	3960117	3960118	12.396	50	+	CGAGGGCAAGCGCTCCTACTCCATGGAGCACTTCCGCTGGGGCAAGCCGG	8	Exon (Pomc-204/Pomc, exon 4 of 4)	12	3954951	3960573	5623	1
93	cg09576259	rs51930445	9	33.4347	3.14952	D	1113	trans	13.0832	0.514589	12.5686	-12.054	grey	0	-1.03e-05	4.09e-06	-2.51154	0.0125288	-2.12e-05	6.95e-06	-3.05101	0.00247786	-0.001103	0.0020348	-0.542065	0.588163	-0.00013441	7e-05	-1.92079	0.055675	0.783305	Doc2g	Doc2g_threeUTR	19	4004577	4004626	4004577	4004578	19.4005	50	-	CGGGTGCCCCTGAGGAAGCTGGTGCCAAACCGAGCCAGGAGCTTTGACAT	8	3' UTR	19	4003313	4007005	3693	1
94	cg07237739	rs3668922	13	111.771	-2.33522	B	532	trans	3.74895	0.443518	3.30543	-2.86192	lightgreen	18	-7.24e-06	3.44e-06	-2.10311	0.0362616	3.94e-06	5.85e-06	0.673125	0.501369	-0.000925395	0.0017139	-0.539937	0.589628	-3.09e-05	5.89e-05	-0.524279	0.600459	0.903695	Doc2g	Doc2g_threeUTR	19	4004592	4004641	4004640	4004641	19.4005	50	-	AAGCTGGTGCCAAACCGAGCCAGGAGCTTTGACATCTGTCTGGAGAAGCG	2	3' UTR	19	4003313	4007005	3693	1
95	cg05149797	rs32656013	8	28.1421	2.70017	D	364	trans	280.759	278.091	2.66713	275.424	turquoise	1	-3.24e-06	1.49e-06	-2.17099	0.0306903	5.21e-08	2.53e-06	0.0205565	0.983613	-0.000492151	0.000741804	-0.663452	0.507534	-2.14e-05	2.55e-05	-0.837473	0.402972	0.951051	Sec14l3	Sec14l3_Exon	11	4067950	4067999	4067998	4067999	11.4068	50	-	GCCCAGGTGATCCAGAAGTACATGCCTGGGGGCCTGTGTGGCTATGACCG	1	Exon (Sec14l3-201/Sec14l3, exon 5 of 12)	11	4064841	4077736	12896	1
96	cg10960724	rs3712722	5	97.8105	2.10195	D	1344	trans	61.9317	56.0431	5.88864	50.1544	turquoise	1	-1.6e-05	2.62e-06	-6.10353	3.1e-09	-5.25e-06	4.45e-06	-1.18081	0.238584	0.000332289	0.00130355	0.254911	0.798961	-6.71e-05	4.48e-05	-1.49671	0.135485	0.941052	Crebbp	Crebbp_Exon	16	4084396	4084445	4084444	4084445	16.4084	50	+	GGCCTGTGGCTGTCCTGAGAGCATGTGTTGCTGGGGGCTCATGGGGTTCG	1	Exon (Crebbp-201/Crebbp, exon 31 of 31)	16	4081328	4213997	132670	2
97	cg10967140	rs29332628	10	9.50017	-2.0053	B	724	trans	339.739	338.49	1.24893	337.241	turquoise	1	-2.3e-06	1.91e-06	-1.20086	0.230722	5.94e-06	3.25e-06	1.82684	0.068685	0.00248321	0.000952121	2.60808	0.00954614	-8.14e-05	3.27e-05	-2.4853	0.0134714	0.947306	Crebbp	Crebbp_Exon	16	4137377	4137426	4137377	4137378	16.4137	50	-	CGCTTGTCACTGGCATTTTTCAAAGGGAGGCAAACAGGACAGTCATGTCG	3	Exon (Crebbp-201/Crebbp, exon 5 of 31)	16	4081328	4213997	132670	2
98	cg19782140	rs31647919	5	84.5413	1.99648	D	1357	trans	12.5997	11.8913	0.708387	11.1829	turquoise	1	6.75e-06	2.93e-06	2.3014	0.0220322	-2.87e-06	4.98e-06	-0.575592	0.565309	0.000722726	0.00146003	0.495006	0.620946	-4.71e-05	5.02e-05	-0.938323	0.348809	0.921102	Crebbp	Crebbp_Exon	16	4137425	4137474	4137425	4137426	16.4137	50	+	CGTGTGCAGTTCTTCCAATGAGAGATGATTTGTCGTGAAGATGCACAATG	3	Exon (Crebbp-201/Crebbp, exon 5 of 31)	16	4081328	4213997	132670	2
99	cg13054171	rs29416734	11	106.666	2.01728	D	495	trans	593.187	590.321	2.86629	587.454	turquoise	1	-3.05e-06	3.77e-06	-0.808979	0.419147	1.01e-05	6.41e-06	1.57058	0.1173	0.00520071	0.00187684	2.77099	0.00592606	-0.000149975	6.45e-05	-2.32359	0.020794	0.925031	Crebbp	Crebbp_Exon	16	4137458	4137507	4137458	4137459	16.4137	50	+	CGTGAAGATGCACAATGGGCAACTATGACCAGAAAAACAACGAGATGTTA	3	Exon (Crebbp-201/Crebbp, exon 5 of 31)	16	4081328	4213997	132670	2
100	cg23717490	rs29221520	5	12.255	-2.80365	B	1429	trans	9.67102	1.90072	7.7703	-5.86959	lightgreen	18	-8.52e-06	2.77e-06	-3.07457	0.00229561	-7.11e-06	4.71e-06	-1.51076	0.131869	-0.00288267	0.00137854	-2.0911	0.0373333	-3.22e-05	4.74e-05	-0.679876	0.49709	0.92683	Crebbp	Crebbp_Exon	16	4137450	4137499	4137498	4137499	16.4137	50	+	TGATTTGTCGTGAAGATGCACAATGGGCAACTATGACCAGAAAAACAACG	3	Exon (Crebbp-201/Crebbp, exon 5 of 31)	16	4081328	4213997	132670	2
101	cg00976917	rs47275793	1	16.1066	2.53008	D	2127	trans	2.29981	0.393205	1.90661	-1.5134	magenta	9	-6.24e-06	2.29e-06	-2.72881	0.00671912	-5.31e-06	3.88e-06	-1.36822	0.172234	0.00442504	0.00113766	3.88961	0.000122893	-0.000129666	3.91e-05	-3.31425	0.00102781	0.941541	Crebbp	Crebbp_Exon	16	4137475	4137524	4137523	4137524	16.4138	50	-	GGCAACTATGACCAGAAAAACAACGAGATGTTATTTTTCTATCCAAATCG	2	Exon (Crebbp-201/Crebbp, exon 5 of 31)	16	4081328	4213997	132670	2
102	cg27201505	rs36365158	5	116.413	4.73693	D	1325	trans	314.5	284.957	29.5425	255.415	blue	2	2.76e-05	9.11e-06	3.02961	0.00265475	-1.09e-05	1.55e-05	-0.706441	0.480444	0.0124292	0.00453318	2.74183	0.00646467	-0.00045555	0.000155896	-2.92214	0.00373185	0.164902	Crebbp	Crebbp_Exon	16	4138742	4138791	4138790	4138791	16.4139	50	+	TACCTTGGCAGGCTTTCCCAGCCTGACAATGCGTCATGTGATTCAAAACG	3	Exon (Crebbp-201/Crebbp, exon 4 of 31)	16	4081328	4213997	132670	2
103	cg24468708	rs3691210	2	157.995	2.76809	D	503	trans	16.5395	12.4407	4.09881	8.34185	green	5	0.000100843	1.06e-05	9.54947	4.12e-19	-9.13e-05	1.79e-05	-5.09108	6.19e-07	-0.0255244	0.00525585	-4.85639	1.9e-06	0.000489396	0.000180748	2.70761	0.0071529	0.712286	Bet1	Bet1_Intergenic_upstream	6	4140803	4140852	4140851	4140852	6.41409	50	+	AGTCATGTCAATCAAAAAGTCATTTCCTTTTGTTTGCGTTTTAACATTCG	1	Distal Intergenic	6	4080318	4086972	6655	2
104	cg06035247	rs13465325	5	91.6264	2.40793	D	594	trans	0.124934	0.0333508	0.0915828	-0.058232	grey	0	-2.41e-06	1.64e-05	-0.14696	0.883259	1.38e-05	2.78e-05	0.494851	0.621056	-0.000531686	0.0081559	-0.0651903	0.948065	-0.000349918	0.000280481	-1.24756	0.213132	0.126122	Frmd4a	Frmd4a_Intron	2	4153362	4153411	4153410	4153411	2.41534	50	-	TAGACAGCCATATTTTAGCAGGATTTCCAGTCACTCTTGCTTTGGGGCCG	2	Intron (Frmd4a-208/Frmd4a, intron 1 of 1)	2	4017717	4167006	149290	1
105	cg14347559	Affy_4809913	18	62.994	2.34737	D	728	trans	18.7079	7.03771	11.6702	-4.63246	blue	2	2.81e-06	5.23e-06	0.537291	0.591452	-6.89e-06	8.89e-06	-0.774963	0.438952	-0.000595244	0.00260375	-0.22861	0.819323	-9.51e-05	8.95e-05	-1.06179	0.289157	0.852202	Adcy3	Adcy3_Exon	12	4194358	4194407	4194358	4194359	12.4194	50	-	CGAGATGCTGAAAGACATGAAGAAAGACGAGAGCCAGAAGGACCAGCAGC	4	Exon (Adcy3-208/Adcy3, exon 4 of 21)	12	4133103	4213525	80423	1
106	cg23028577	rs29678115	5	5.40189	2.35196	D	962	trans	84.3271	81.4119	2.91526	78.4966	turquoise	1	-3.45e-06	3.8e-06	-0.907227	0.364992	4.13e-06	6.45e-06	0.640487	0.522329	0.00288053	0.00189	1.52409	0.128506	-0.000204176	6.5e-05	-3.14132	0.00184424	0.917176	Adcy3	Adcy3_Exon	12	4194383	4194432	4194431	4194432	12.4194	50	+	GACGAGAGCCAGAAGGACCAGCAGCAGTTCAACACCATGTACATGTACCG	7	Exon (Adcy3-208/Adcy3, exon 4 of 21)	12	4133103	4213525	80423	1
107	cg23003631	rs29733222	5	115.434	2.84941	D	1425	trans	250.9	171.053	79.8477	91.2051	turquoise	1	8.92e-05	1.48e-05	6.0182	4.97e-09	-1.55e-05	2.52e-05	-0.616829	0.5378	0.0216599	0.00737398	2.93734	0.00355848	-0.000461247	0.00025359	-1.81886	0.0698969	0.484839	Nox3	Nox3_Intergenic_upstream	17	4197300	4197349	4197348	4197349	17.4197	50	-	CTGCAAATGCATTGTGCAATTACTGTTAAGATGGGCGAACATTTGGCCCG	2	Distal Intergenic	17	3635240	3696261	61022	2
108	cg10106561	rs33907797	7	63.6855	-1.86306	B	599	trans	1.26131	0.800944	0.460369	0.340575	turquoise	1	-1.36e-06	1.97e-06	-0.693328	0.488623	-4.03e-06	3.34e-06	-1.20655	0.228526	-0.00139877	0.000978737	-1.42916	0.153964	2.85e-05	3.37e-05	0.84747	0.397387	0.959925	Adcy3	Adcy3_Exon	12	4206481	4206530	4206481	4206482	12.4206	50	+	CGCCACCATCATGCTGGTGCAGGTCAGCCACATGGTGAAGCTCACGCTCA	4	Exon (Adcy3-208/Adcy3, exon 14 of 21)	12	4133103	4213525	80423	1
109	cg08362637	rs50122585	5	5.39111	2.58071	D	962	trans	3.439	2.45477	0.984228	1.47054	turquoise	1	-7.5e-07	3.8e-06	-0.197419	0.843629	2.01e-06	6.46e-06	0.312067	0.7552	0.002405	0.00189143	1.27152	0.204495	-1.02e-05	6.5e-05	-0.157243	0.875155	0.92836	Adcy3	Adcy3_Exon	12	4206490	4206539	4206538	4206539	12.4207	50	-	CATGCTGGTGCAGGTCAGCCACATGGTGAAGCTCACGCTCATGCTGCTCG	5	Exon (Adcy3-208/Adcy3, exon 14 of 21)	12	4133103	4213525	80423	1
110	cg13563035	rs30113154	6	149.174	2.38097	D	1238	trans	10.1773	3.56716	6.61009	-3.04293	turquoise	1	1.96e-06	2e-06	0.97897	0.328358	-1.6e-06	3.4e-06	-0.47087	0.638064	-0.00118213	0.000996157	-1.1867	0.236256	-2.59e-05	3.43e-05	-0.75529	0.450648	0.944813	Nox3	Nox3_Intergenic_upstream	17	4222064	4222113	4222112	4222113	17.4222	50	-	AACAGAAATCTAAGTCATTTTCCCCTGCAGTATCATATCAGCAGTAACCG	1	Distal Intergenic	17	3635240	3696261	61022	2
111	cg04752582	rs51936870	3	72.9065	-3.39638	B	1214	trans	21.8012	15.9703	5.83089	10.1394	blue	2	-2.6e-05	7.87e-06	-3.31001	0.00104298	-1.53e-06	1.34e-05	-0.114758	0.908711	-0.0105643	0.00391669	-2.69725	0.00737391	0.000484285	0.000134695	3.59543	0.000376677	0.788211	Ncoa1	Ncoa1_threeUTR	12	4249858	4249907	4249906	4249907	12.425	50	+	CACCACAGAGAAGAACTCTTCTGTCTTCTTGTCCTACAAAAAGAAAATCG	1	3' UTR	12	4247362	4477182	229821	2
112	cg18843288	rs47259742	5	114.599	-3.07858	B	1614	trans	52.1712	36.4798	15.6914	20.7884	blue	2	-2.76e-05	8.52e-06	-3.24553	0.00130049	1.56e-05	1.45e-05	1.07769	0.282012	-0.00736073	0.00423945	-1.73625	0.0835137	0.000145731	0.000145794	0.999564	0.318301	0.855506	Grk2	Grk2_threeUTR	19	4286019	4286068	4286067	4286068	19.4286	50	+	AAAAACGCATAGTCTCATTTTTCACTCTTTAAAATCACATTCAAAAATCG	3	3' UTR	19	4286001	4305955	19955	2
113	cg25756252	rs218428157	13	111.763	-2.86522	B	532	trans	127.974	90.3224	37.6515	52.6709	blue	2	-3.41e-05	7.34e-06	-4.65155	4.89e-06	7.68e-06	1.25e-05	0.615741	0.538517	-0.00613445	0.00365291	-1.67933	0.0940949	6e-05	0.000125623	0.478011	0.632979	0.851168	Grk2	Grk2_threeUTR	19	4286030	4286079	4286078	4286079	19.4286	50	+	GTCTCATTTTTCACTCTTTAAAATCACATTCAAAAATCGGCAAAGAAACG	2	3' UTR	19	4286001	4305955	19955	2
114	cg08670658	rs27475809	4	119.382	2.51546	D	1767	trans	297.219	295.694	1.52509	294.169	turquoise	1	-7.3e-07	7.62e-07	-0.958041	0.338789	5.77e-07	1.3e-06	0.445748	0.65609	0.000427616	0.000379422	1.12702	0.260606	5.52e-06	1.3e-05	0.422959	0.672618	0.973615	Grk2	Grk2_threeUTR	19	4286961	4287010	4287009	4287010	19.4287	50	-	AGGCTGGGGCCACGGGAAATCACAATAATTACAAAATAAAACCTTTTCCG	2	3' UTR	19	4286001	4305955	19955	2
115	cg03804622	rs46140950	14	33.7188	3.71162	D	489	trans	26.3169	16.5877	9.7292	6.85845	blue	2	-4.94e-06	3.94e-06	-1.25336	0.211021	-1.55e-06	6.69e-06	-0.231278	0.817252	-0.00311292	0.00196008	-1.58816	0.11327	1.92e-05	6.74e-05	0.284582	0.776154	0.882659	Grk2	Grk2_Exon	19	4287613	4287662	4287613	4287614	19.4288	50	+	CGCCGCTGCCACTGGGTCAGGAAGGGGTTGCCCATCTTGGACATGTAGCC	5	Exon (Grk2-201/Grk2, exon 20 of 22)	19	4286001	4305955	19955	2
116	cg18897599	rs33146097	2	159.228	-2.10049	B	2073	trans	1.79339	1.02511	0.768277	0.256834	blue	2	-1.72e-06	4.94e-06	-0.348855	0.727435	1.1e-05	8.39e-06	1.30935	0.191384	0.00110399	0.00245944	0.448879	0.653833	-0.000108463	8.46e-05	-1.28238	0.200669	0.868465	Grk2	Grk2_Exon	19	4287616	4287665	4287616	4287617	19.4288	50	-	CGCTGCCACTGGGTCAGGAAGGGGTTGCCCATCTTGGACATGTAGCCATG	5	Exon (Grk2-201/Grk2, exon 20 of 22)	19	4286001	4305955	19955	2
117	cg11560663	rs29909458	13	93.0939	2.49449	D	722	trans	1444.5	1437	7.50559	1429.49	turquoise	1	1.22e-06	1.99e-06	0.614531	0.539315	3.52e-06	3.38e-06	1.04095	0.298712	0.00235543	0.000989824	2.37964	0.0179342	-9.18e-05	3.4e-05	-2.69543	0.0074134	0.947741	Elavl1	Elavl1_threeUTR	8	4289426	4289475	4289474	4289475	8.42895	50	+	ACCTTCTCACTTCTCATTCAGACAAAGACAAACACTTGTGAAAATTGGCG	1	3' UTR	8	4285382	4325413	40032	2
118	cg21536129	rs32818171	8	95.7624	2.49938	D	91	trans	30.9378	30.4114	0.526375	29.8851	turquoise	1	-4.96e-06	1.74e-06	-2.85511	0.00459232	3.46e-07	2.95e-06	0.117248	0.906739	0.000967397	0.000864366	1.1192	0.263922	-1.65e-05	2.97e-05	-0.553626	0.580234	0.948922	Elavl1	Elavl1_threeUTR	8	4289596	4289645	4289596	4289597	8.42896	50	-	CGAGTTATTTGTGGGACTTGTTGGTTTTGAAGGAAACCTGTAAGATTTTG	1	3' UTR	8	4285382	4325413	40032	2
119	cg00274492	rs31048374	14	49.0893	2.07767	D	800	trans	26.2728	10.2892	15.9835	-5.69429	turquoise	1	-2.59e-06	2.9e-06	-0.892722	0.372698	-7.4e-06	4.92e-06	-1.50321	0.133804	-0.00312022	0.0014423	-2.16337	0.0312764	4.58e-06	4.96e-05	0.0922409	0.926566	0.941379	Elavl1	Elavl1_Exon	8	4295474	4295523	4295522	4295523	8.42955	50	+	GGGGGTTTATGACCATTGAAACTGGTAATTGCCTCTTCTGCCTCCGACCG	2	Exon (Elavl1-201/Elavl1, exon 5 of 6)	8	4285382	4325413	40032	2
120	cg02620380	rs51417856	5	146.682	1.98434	D	309	trans	32.244	20.546	11.698	8.848	turquoise	1	-1.03e-06	7.14e-07	-1.44011	0.150846	-3.78e-07	1.21e-06	-0.312045	0.755216	-0.000646257	0.000355258	-1.81912	0.0698576	3.75e-06	1.22e-05	0.306851	0.759162	0.976884	Elavl1	Elavl1_Exon	8	4295486	4295535	4295534	4295535	8.42955	50	+	CCATTGAAACTGGTAATTGCCTCTTCTGCCTCCGACCGTTTGTCAAACCG	2	Exon (Elavl1-201/Elavl1, exon 5 of 6)	8	4285382	4325413	40032	2
121	cg13742657	rs13480728	10	100.238	2.22953	D	159	trans	1224.94	1218.75	6.18856	1212.56	turquoise	1	-1.72e-07	2.12e-06	-0.0813897	0.935185	4.26e-06	3.6e-06	1.18414	0.237265	0.00302836	0.00105392	2.87344	0.00434065	-0.000101815	3.62e-05	-2.80915	0.00528278	0.948491	Ncoa1	Ncoa1_Exon	12	4297555	4297604	4297555	4297556	12.4298	50	-	CGCTAAGCATTGTCCCATCATTCAATATGAATCTATAGGAGGGGCTGGAG	1	Exon (Ncoa1-201/Ncoa1, exon 11 of 23)	12	4247362	4477182	229821	2
122	cg14780346	rs46019551	4	114.788	3.00033	D	1584	trans	1164.13	1159.42	4.71436	1154.7	turquoise	1	-1.87e-05	5.7e-06	-3.28052	0.00115422	2.38e-05	9.69e-06	2.45728	0.0145468	0.00871023	0.00283747	3.06971	0.00233215	-0.000333098	9.76e-05	-3.41357	0.000726415	0.8628	Gm49780	Gm49780_Intergenic_downstream	17	4301555	4301604	4301603	4301604	17.4302	50	+	ATCTCATTTAGTGCAACTGTTGCAATATTAATAAACTGAACTTATGATCG	3	Distal Intergenic	17	4792646	4792959	314	2
123	cg27356290	rs30619193	6	37.7504	3.22748	D	1537	trans	32.6423	17.8632	14.7791	3.08404	greenyellow	11	3.65e-05	8.56e-06	4.26185	2.69e-05	-5.89e-05	1.45e-05	-4.04965	6.49e-05	0.0101835	0.00425891	2.39111	0.0173939	-0.000316943	0.000146464	-2.16397	0.03123	0.885048	Kdm2a	Kdm2a_threeUTR	19	4317824	4317873	4317872	4317873	19.4318	50	+	AGTGCAAAAAGCTCTCTGCTGCCCTAGAGAGAGGATCTTTGGACAGGCCG	2	3' UTR	19	4314419	4398285	83867	2
124	cg14444871	Affy_PC2_176	2	176	1.87184	D	2056	trans	1342.43	1331.94	10.4938	1321.45	turquoise	1	-1.03e-05	3.84e-06	-2.6842	0.00766123	2.04e-05	6.52e-06	3.13079	0.0019095	0.00391959	0.00191045	2.05166	0.0410425	-0.000124201	6.57e-05	-1.89043	0.0596329	0.881729	Kdm2a	Kdm2a_threeUTR	19	4319161	4319210	4319209	4319210	19.4319	50	-	TCTGAGATGAAGTGCTCGCAGGCTTTTCGAGTGATCTGCTTGCATCCTCG	3	3' UTR	19	4314419	4398285	83867	2
125	cg03139948	rs36967426	5	116.413	3.1616	D	1612	trans	26.1839	13.7965	12.3874	1.40907	greenyellow	11	-1.8e-06	8.61e-06	-0.209079	0.834524	-5.56e-05	1.46e-05	-3.79772	0.000175703	0.00498075	0.00428604	1.16209	0.246094	-0.000504666	0.000147397	-3.42386	0.000700423	0.598906	Kdm2a	Kdm2a_threeUTR	19	4320930	4320979	4320930	4320931	19.4321	50	+	CGAATTTGAGGGTCCTTGATTCCTACTGCCCACCGAAGATCAAGGGTCCT	2	3' UTR	19	4314419	4398285	83867	2
126	cg13719093	rs31254634	7	68.2158	2.22304	D	1356	trans	0.448809	0.212992	0.235817	-0.0228248	turquoise	1	-3.53e-06	1.4e-06	-2.51957	0.0122524	2.12e-07	2.38e-06	0.0890876	0.92907	0.000268172	0.000698124	0.384132	0.701144	-2.72e-05	2.4e-05	-1.13183	0.258579	0.967156	Kdm2a	Kdm2a_Exon	19	4324361	4324410	4324361	4324362	19.4324	50	+	CGCATACATTCACAAAGTTCTCTGCGGCTGAGGTAGCGGAAGACAGACAT	3	Exon (Kdm2a-201/Kdm2a, exon 17 of 21)	19	4314419	4398285	83867	2
127	cg22241443	rs13478122	5	19.1422	2.1965	D	1709	trans	0.517511	0.0214188	0.496092	-0.474674	grey	0	-4.38e-06	2.89e-06	-1.51454	0.130908	-6.47e-06	4.91e-06	-1.3172	0.188744	-0.00276827	0.00143856	-1.92434	0.0552274	6.14e-05	4.95e-05	1.24045	0.215748	0.941366	Kdm2a	Kdm2a_Exon	19	4324385	4324434	4324385	4324386	19.4324	50	-	CGGCTGAGGTAGCGGAAGACAGACATCCAGACCTCCCGCTGCATCCAGCT	4	Exon (Kdm2a-201/Kdm2a, exon 17 of 21)	19	4314419	4398285	83867	2
128	cg22452485	rs13482225	14	64.7059	1.93236	D	458	trans	10.7915	10.6133	0.178198	10.4351	turquoise	1	-5.33e-08	1.19e-06	-0.0447189	0.96436	6.84e-07	2.02e-06	0.338238	0.735412	0.000933226	0.000592676	1.5746	0.116369	-2.9e-05	2.04e-05	-1.42342	0.155621	0.965505	Kdm2a	Kdm2a_Exon	19	4324397	4324446	4324397	4324398	19.4324	50	-	CGGAAGACAGACATCCAGACCTCCCGCTGCATCCAGCTTTCGTCTCCATC	5	Exon (Kdm2a-201/Kdm2a, exon 17 of 21)	19	4314419	4398285	83867	2
129	cg05401971	rs49131857	3	126.966	-2.14848	B	1921	trans	24.8964	24.3747	0.52165	23.8531	turquoise	1	-1.14e-06	2.33e-06	-0.490855	0.623877	-2.56e-06	3.95e-06	-0.647158	0.518008	0.000483098	0.00115858	0.416974	0.676986	-4.95e-05	3.98e-05	-1.24169	0.215288	0.930237	Kdm2a	Kdm2a_Exon	19	4324373	4324422	4324421	4324422	19.4324	50	+	CAAAGTTCTCTGCGGCTGAGGTAGCGGAAGACAGACATCCAGACCTCCCG	5	Exon (Kdm2a-201/Kdm2a, exon 17 of 21)	19	4314419	4398285	83867	2
130	cg01494784	rs3716547	12	67.5681	2.35532	D	698	trans	0.530899	0.20563	0.325269	-0.11964	turquoise	1	-5.95e-06	2.52e-06	-2.35771	0.0190089	-4.47e-06	4.29e-06	-1.04264	0.297926	-0.00294497	0.00125579	-2.34513	0.0196511	9.76e-05	4.32e-05	2.26048	0.0244848	0.94163	Kdm2a	Kdm2a_Exon	19	4324437	4324486	4324437	4324438	19.4324	50	+	CGTCTCCATCCTGAGCCCAACTGCCCCGGCCATTCAGCCTGGCTGCACCC	4	Exon (Kdm2a-201/Kdm2a, exon 17 of 21)	19	4314419	4398285	83867	2
131	cg20119248	rs232499489	11	50.5245	2.56985	D	838	trans	5.57015	0.64311	4.92704	-4.28393	purple	10	1.76e-05	4.4e-06	3.99628	8.05e-05	-1.96e-05	7.47e-06	-2.61708	0.00930335	-0.000434867	0.00218918	-0.198644	0.842672	-0.000129313	7.53e-05	-1.71763	0.0868623	0.798898	Kdm2a	Kdm2a_Exon	19	4324633	4324682	4324633	4324634	19.4325	50	+	CGTGATGGCCTGCAGCTTGGGCACAATGGATGTCCCGTGGAGCTCTTTGG	5	Exon (Kdm2a-201/Kdm2a, exon 17 of 21)	19	4314419	4398285	83867	2
132	cg27275768	rs33632997	9	34.5748	2.17947	D	1112	trans	1143.29	1138.4	4.8862	1133.51	turquoise	1	-9.17e-07	2.04e-06	-0.450482	0.652678	-4.81e-06	3.46e-06	-1.39094	0.165242	-0.000907572	0.00101291	-0.896006	0.370945	3.44e-05	3.48e-05	0.988127	0.323861	0.961457	Kdm2a	Kdm2a_Exon	19	4324663	4324712	4324711	4324712	19.4325	50	+	TGTCCCGTGGAGCTCTTTGGTGGGCCTCTGTAGCGTGACAGTGAGGTACG	4	Exon (Kdm2a-201/Kdm2a, exon 17 of 21)	19	4314419	4398285	83867	2
133	cg03590466	rs29672857	18	31.5562	2.09916	D	64	trans	1.46414	0.771128	0.693011	0.0781174	blue	2	-4.52e-07	2.49e-06	-0.181479	0.85611	-3.73e-06	4.23e-06	-0.881133	0.378928	-0.00147201	0.00123868	-1.18837	0.235596	9.92e-05	4.26e-05	2.32824	0.0205421	0.951472	Kdm2a	Kdm2a_Exon	19	4324670	4324719	4324718	4324719	19.4325	50	+	TGGAGCTCTTTGGTGGGCCTCTGTAGCGTGACAGTGAGGTACGATCCCCG	4	Exon (Kdm2a-201/Kdm2a, exon 17 of 21)	19	4314419	4398285	83867	2
134	cg14793277	rs228487255	7	40.2823	2.1434	D	1384	trans	18.1303	15.3275	2.80276	12.5248	turquoise	1	3.13e-05	5.77e-06	5.43256	1.13e-07	-2.26e-05	9.8e-06	-2.30668	0.0217319	-0.00545668	0.0028699	-1.90135	0.0581832	0.000150592	9.87e-05	1.52582	0.128073	0.847835	Kdm2a	Kdm2a_Exon	19	4324710	4324759	4324758	4324759	19.4325	50	+	ACGATCCCCGGATCTTGGCTTTCTCAACTTCAGACAGCTCCTTTTTGCCG	6	Exon (Kdm2a-201/Kdm2a, exon 17 of 21)	19	4314419	4398285	83867	2
135	cg01975510	D16Mit12	16	39.118	-2.24106	B	252	trans	3.81232	1.73186	2.08046	-0.348594	blue	2	-9.75e-07	4.86e-06	-0.200625	0.841123	-1.58e-05	8.26e-06	-1.91337	0.0566214	-0.00346869	0.00241968	-1.43353	0.152713	5.61e-05	8.32e-05	0.674239	0.500662	0.85482	Kdm2a	Kdm2a_Exon	19	4324733	4324782	4324781	4324782	19.4325	50	-	TCAACTTCAGACAGCTCCTTTTTGCCGCTGGGATTGTTCTCCTTTTCCCG	7	Exon (Kdm2a-201/Kdm2a, exon 17 of 21)	19	4314419	4398285	83867	2
136	cg06160315	rs31564288	5	12.26	2.00026	D	1716	trans	0.552039	0.407377	0.144662	0.262715	turquoise	1	-4.07e-06	3.09e-06	-1.31654	0.188967	-1.01e-05	5.25e-06	-1.91525	0.0563812	-0.00177912	0.00153823	-1.1566	0.248326	3.8e-05	5.29e-05	0.717467	0.473627	0.940274	Kdm2a	Kdm2a_Exon	19	4324745	4324794	4324793	4324794	19.4325	50	-	AGCTCCTTTTTGCCGCTGGGATTGTTCTCCTTTTCCCGTACCATGGTGCG	8	Exon (Kdm2a-201/Kdm2a, exon 17 of 21)	19	4314419	4398285	83867	2
137	cg02911492	rs13481636	12	107.548	2.76409	D	658	trans	712.05	709.702	2.34774	707.354	turquoise	1	-1.54e-07	1.02e-06	-0.150613	0.880379	-1.17e-06	1.74e-06	-0.672706	0.501636	-0.000762386	0.000509644	-1.49592	0.135692	9.88e-06	1.75e-05	0.563482	0.573514	0.972609	Kdm2a	Kdm2a_Exon	19	4324763	4324812	4324811	4324812	19.4325	50	+	GGATTGTTCTCCTTTTCCCGTACCATGGTGCGCTCTGTGGCCTGCAGCCG	8	Exon (Kdm2a-201/Kdm2a, exon 17 of 21)	19	4314419	4398285	83867	2
138	cg17410301	UNC20091679	11	89.5519	2.43131	D	799	trans	9.21662	3.54356	5.67307	-2.12951	blue	2	-4.27e-06	5.25e-06	-0.814447	0.416014	-5.94e-06	8.91e-06	-0.666143	0.505815	-0.00540779	0.0026105	-2.07155	0.0391342	0.000113081	8.98e-05	1.2596	0.20876	0.862035	Kdm2a	Kdm2a_Exon	19	4324856	4324905	4324904	4324905	19.4325	50	+	TGGTGGTCGCTGGGGCCAGCCCCAGGGGATGACCGAGTCACCATACCCCG	5	Promoter (<=1kb)	19	4317706	4324865	7160	2
139	cg25995968	rs47010034	19	4.2627	2.5009	D	0	cis	38.7481	25.1794	13.5687	11.6108	blue	2	5.03e-05	1.39e-05	3.62052	0.000343304	-5.06e-05	2.36e-05	-2.14231	0.032947	0.0309281	0.00691541	4.47235	1.09e-05	-0.000788541	0.00023782	-3.3157	0.00102268	0.723377	Kdm2a	Kdm2a_Exon	19	4328942	4328991	4328990	4328991	19.4329	50	+	AGATCACTCACTGCCAAGCACTGTCGGAGGACACAGGACTGCTTCATGCG	3	Exon (Kdm2a-201/Kdm2a, exon 14 of 21)	19	4314419	4398285	83867	2
140	cg06897048	rs36967426	5	116.413	4.47406	D	1612	trans	65.567	24.1336	41.4335	-17.2999	greenyellow	11	7.57e-05	1.92e-05	3.94699	9.8e-05	-4.75e-05	3.26e-05	-1.45874	0.145649	0.0253533	0.00954326	2.65667	0.00830016	-0.000572861	0.000328192	-1.74551	0.0818878	0.704535	Kdm2a	Kdm2a_Exon	19	4331194	4331243	4331242	4331243	19.4331	50	-	TTTTTGGCCACTGTACTATAGGAACTCCAGTGAGGGCTAACTTGGGATCG	1	Exon (Kdm2a-201/Kdm2a, exon 13 of 21)	19	4314419	4398285	83867	2
141	cg03389662	rs50179665	15	70.3773	2.20674	D	326	trans	5.53557	4.37004	1.16553	3.2045	magenta	9	7.54e-07	1.98e-06	0.380968	0.703488	-3.8e-06	3.36e-06	-1.13167	0.258649	0.000586265	0.000984767	0.595334	0.552054	-5.9e-05	3.39e-05	-1.74324	0.0822824	0.0493108	Kdm2a	Kdm2a_fiveUTR	19	4333891	4333940	4333891	4333892	19.4334	50	+	CGCGGCTTCCTGTGCCTGCGAACAATGCTGCTGCGTCACCCACATGCAGC	5	Promoter (<=1kb)	19	4329191	4333919	4729	2
142	cg15842967	rs33115352	7	68.5393	-2.01464	B	1355	trans	116.667	22.5847	94.0825	-71.4978	tan	12	-6.29e-06	2.21e-06	-2.8467	0.0047121	-2.18e-07	3.75e-06	-0.0580539	0.953743	-0.000928395	0.00109983	-0.844123	0.399252	-5.49e-05	3.78e-05	-1.45189	0.147544	0.0408913	Kdm2a	Kdm2a_fiveUTR	19	4333893	4333942	4333893	4333894	19.4334	50	-	CGGCTTCCTGTGCCTGCGAACAATGCTGCTGCGTCACCCACATGCAGCTC	5	Promoter (<=1kb)	19	4329191	4333919	4729	2
143	cg01047218	rs13479903	8	88.3289	-2.12438	B	1189	trans	234.45	214.156	20.294	193.862	turquoise	1	-5.39e-06	1.85e-06	-2.90775	0.00390314	2.64e-06	3.15e-06	0.838239	0.402542	-8.25e-05	0.000921997	-0.0894552	0.928778	-5.87e-05	3.17e-05	-1.85054	0.0651869	0.0409759	Kdm2a	Kdm2a_fiveUTR	19	4333909	4333958	4333909	4333910	19.4334	50	+	CGAACAATGCTGCTGCGTCACCCACATGCAGCTCCCAGAAATGCTTTGCA	4	Promoter (<=1kb)	19	4329191	4333919	4729	2
144	cg12069073	rs29645355	9	98.6606	2.02853	D	1048	trans	40.4168	20.575	19.8419	0.733102	tan	12	-3.67e-06	1.21e-06	-3.02389	0.00270397	-2.55e-06	2.06e-06	-1.23642	0.217237	-0.00107688	0.000603755	-1.78364	0.0754605	-2.48e-05	2.08e-05	-1.19295	0.2338	0.0337471	Kdm2a	Kdm2a_fiveUTR	19	4333924	4333973	4333924	4333925	19.4334	50	+	CGTCACCCACATGCAGCTCCCAGAAATGCTTTGCAACGGAAGATGGCAGG	5	5' UTR	19	4314419	4398285	83867	2
145	cg21082139	Affy_PC14_25	14	24	-2.85115	B	498	trans	150.41	40.1261	110.284	-70.1576	purple	10	-3.04e-06	1.39e-06	-2.18055	0.0299683	3.56e-06	2.37e-06	1.50287	0.133891	0.0013189	0.000694012	1.9004	0.0583076	-1.89e-05	2.39e-05	-0.791706	0.429138	0.0663304	Kdm2a	Kdm2a_fiveUTR	19	4333912	4333961	4333960	4333961	19.4334	50	+	ACAATGCTGCTGCGTCACCCACATGCAGCTCCCAGAAATGCTTTGCAACG	5	Promoter (<=1kb)	19	4329191	4333919	4729	2
146	cg10882631	rs3674260	14	107.951	1.95812	D	414	trans	219.92	217.269	2.65152	214.617	turquoise	1	-1.21e-05	6.12e-06	-1.97542	0.0491067	2.1e-05	1.04e-05	2.01977	0.044267	0.000425781	0.0030455	0.139806	0.888904	-9.35e-05	0.000104735	-0.892455	0.372841	0.865573	Kdm2a	Kdm2a_Exon	19	4350170	4350219	4350218	4350219	19.435	50	-	TGCTTACCTGAGGGAATGACGAAGGTATAGCCCTGCTTGAGCTCAATGCG	3	Exon (Kdm2a-201/Kdm2a, exon 9 of 21)	19	4314419	4398285	83867	2
147	cg15702079	rs29484786	11	107.422	-2.39776	B	781	trans	4.45392	3.30626	1.14766	2.1586	turquoise	1	-7.86e-07	2.91e-06	-0.269664	0.787598	-9.91e-06	4.95e-06	-2.00298	0.0460503	-0.0015156	0.00145014	-1.04514	0.296775	7.51e-05	4.99e-05	1.5054	0.133239	0.933553	Kdm2a	Kdm2a_Exon	19	4350237	4350286	4350285	4350286	19.435	50	+	GGTCACCCAGAAAGATGTCTCCCTGTTTCCCTGACAGCAGCCAATTCTCG	2	Exon (Kdm2a-201/Kdm2a, exon 9 of 21)	19	4314419	4398285	83867	2
148	cg10194942	rs29250801	13	101.49	1.60705	D	542	trans	1.91597	0.222563	1.69341	-1.47084	purple	10	-1.4e-06	9.88e-07	-1.41883	0.156954	-2.62e-06	1.68e-06	-1.56314	0.119039	-0.000450384	0.000491922	-0.91556	0.360609	2.15e-05	1.69e-05	1.27205	0.204308	0.964253	Kdm2a	Kdm2a_Exon	19	4351762	4351811	4351810	4351811	19.4352	50	-	CAAACAGAGGTACCACCAAAGTCCACATGGAAGTCAGTATAGCAGCCTCG	1	Exon (Kdm2a-201/Kdm2a, exon 8 of 21)	19	4314419	4398285	83867	2
149	cg16084679	rs3671398	14	117.038	2.15351	D	405	trans	1221.18	1217.48	3.70408	1213.78	turquoise	1	-1.6e-05	7.68e-06	-2.079	0.0384397	3.31e-05	1.31e-05	2.53952	0.0115889	0.00861342	0.00382379	2.25259	0.0249843	-0.000265853	0.0001315	-2.0217	0.0440661	0.83608	Kdm2a	Kdm2a_Exon	19	4356869	4356918	4356917	4356918	19.4357	50	+	GTCATTTCAATGCCTTTCTGTGTGTTCACGTCCATGACATCCACCATGCG	2	Exon (Kdm2a-201/Kdm2a, exon 6 of 21)	19	4314419	4398285	83867	2
150	cg05569203	rs30961206	6	98.0139	-1.89455	B	1085	trans	988.864	980.352	8.51199	971.84	turquoise	1	5.4e-06	1.1e-05	0.493128	0.622272	-1.53e-05	1.86e-05	-0.819944	0.412878	-0.00873929	0.0054532	-1.6026	0.110042	0.000374257	0.000187535	1.99566	0.0468456	0.191612	Plcxd3	Plcxd3_fiveUTR	15	4375549	4375598	4375597	4375598	15.4376	50	-	GAATAATTATTAAAATTAGCATGTGTCTGCGCCATCCTGTGGGTGTGGCG	5	Promoter (<=1kb)	15	4375491	4520414	144924	1
151	cg13157685	rs33269219	9	107.639	-2.44279	B	103	trans	1024.17	1021.38	2.79152	1018.59	turquoise	1	-7.13e-06	2.19e-06	-3.25722	0.00124982	6e-06	3.72e-06	1.61409	0.107526	0.000619308	0.00108991	0.568217	0.570299	-6.39e-05	3.75e-05	-1.70382	0.0894164	0.944349	Gria4	Gria4_Intron	9	4424226	4424275	4424226	4424227	9.44242	50	-	CGGTTCCATATACGTTGTAACCTTCTCTATAGGTTGCTAAATTCTGGGTA	3	Intron (Gria4-202/Gria4, intron 16 of 16)	9	4417896	4796142	378247	2
152	cg06474943	rs48594855	10	111.615	-2.41078	B	233	trans	9.73245	2.592	7.14045	-4.54844	lightgreen	18	-1.23e-05	4.39e-06	-2.80826	0.00529691	1.38e-05	7.45e-06	1.8502	0.0652366	0.000939245	0.00218304	0.430247	0.667315	-7.64e-05	7.51e-05	-1.01721	0.309845	0.91468	Gria4	Gria4_Intron	9	4424238	4424287	4424238	4424239	9.44242	50	+	CGTTGTAACCTTCTCTATAGGTTGCTAAATTCTGGGTATTCTGCGAGGAA	3	Intron (Gria4-202/Gria4, intron 16 of 16)	9	4417896	4796142	378247	2
153	cg11326474	rs13476709	2	114.197	-3.22864	B	976	trans	11.4044	2.09838	9.30606	-7.20768	lightgreen	18	-1.2e-05	6.2e-06	-1.94054	0.0532201	1.38e-05	1.05e-05	1.31321	0.190084	-0.00265536	0.00308693	-0.860196	0.390346	3.61e-05	0.000106159	0.340242	0.733905	0.880918	Gria4	Gria4_Exon	9	4424281	4424330	4424281	4424282	9.44243	50	+	CGAGGAAGTTGGGTTAAAAGTCTGTGCACTCTTTGCCACCTTCATTCTCT	2	Exon (Gria4-202/Gria4, exon 16 of 17)	9	4417896	4796142	378247	2
154	cg02905739	rs27076650	11	90.1276	1.87964	D	344	trans	40.994	17.3488	23.6453	-6.29652	blue	2	6.82e-06	5.44e-06	1.25488	0.210466	-7.29e-06	9.24e-06	-0.789425	0.430467	-0.00406472	0.00270569	-1.50229	0.134041	-1.85e-05	9.3e-05	-0.199048	0.842356	0.811707	Gria4	Gria4_Exon	9	4424284	4424333	4424332	4424333	9.44243	50	+	GGAAGTTGGGTTAAAAGTCTGTGCACTCTTTGCCACCTTCATTCTCTTCG	1	Exon (Gria4-202/Gria4, exon 16 of 17)	9	4417896	4796142	378247	2
155	cg01464821	rs27426466	2	115.506	-2.60714	B	975	trans	1.29212	0.116254	1.17587	-1.05961	grey	0	4.08e-06	5.95e-06	0.685449	0.493573	-1.41e-05	1.01e-05	-1.39413	0.164276	-0.00367959	0.00295975	-1.24321	0.21473	2.06e-05	0.000101786	0.202055	0.840006	0.817367	Gria4	Gria4_Exon	9	4424367	4424416	4424415	4424416	9.44244	50	-	AAGCCACCAGCATTGCCAAGCCCAAGCCGCCAACCAGAATGTAGAAGACG	4	Exon (Gria4-202/Gria4, exon 16 of 17)	9	4417896	4796142	378247	2
156	cg19414994	rs30611941	6	126.791	2.45692	D	306	trans	13.2253	7.78836	5.43699	2.35137	turquoise	1	1.04e-05	5.15e-06	2.02496	0.0437281	6.16e-07	8.76e-06	0.070338	0.94397	-0.00112799	0.00256502	-0.439758	0.660419	-8.48e-05	8.82e-05	-0.961604	0.336998	0.795627	Gria4	Gria4_Exon	9	4424398	4424447	4424446	4424447	9.44244	50	-	AACCAGAATGTAGAAGACGCCTGCTACATTGCTCAGGCTCAAGGCACTCG	3	Exon (Gria4-202/Gria4, exon 16 of 17)	9	4417896	4796142	378247	2
157	cg16448185	rs32816121	4	57.83	-3.17623	B	687	trans	13.7487	10.8305	2.91824	7.91223	blue	2	4.41e-05	1.2e-05	3.65928	0.000297175	-1.94e-05	2.05e-05	-0.948438	0.343645	-0.00133721	0.0059971	-0.222976	0.823701	7.8e-05	0.00020624	0.378285	0.705478	0.715777	Gria4	Gria4_Exon	9	4427022	4427071	4427022	4427023	9.4427	50	-	CGACTGACCTTGCTTCCAGAGTCCTTGGGTCCACATTCACCTTTATCGTA	6	Exon (Gria4-202/Gria4, exon 15 of 17)	9	4417896	4796142	378247	2
158	cg07784624	rs33426963	2	99.8792	-3.19421	B	990	trans	6.36988	5.13598	1.2339	3.90208	turquoise	1	7.17e-06	5.75e-06	1.24543	0.213916	5.33e-06	9.78e-06	0.545599	0.585734	-0.00156042	0.00286394	-0.544851	0.586248	0.000131231	9.85e-05	1.33243	0.183699	0.803274	Gria4	Gria4_Exon	9	4427068	4427117	4427068	4427069	9.44271	50	-	CGTACCACCATTTGTTTTTCAGCTTGTCTAAGACGCCTGCCTCACTGAGT	4	Exon (Gria4-202/Gria4, exon 15 of 17)	9	4417896	4796142	378247	2
159	cg12776790	rs32816121	4	57.83	-2.743	B	687	trans	10.841	5.31756	5.52346	-0.205905	turquoise	1	1.27e-05	1.01e-05	1.252	0.211513	-3.13e-05	1.72e-05	-1.82002	0.0697207	-0.00668419	0.00503072	-1.32868	0.184932	-5.42e-05	0.000173006	-0.313374	0.754208	0.760922	Gria4	Gria4_Exon	9	4427101	4427150	4427101	4427102	9.44271	50	-	CGCCTGCCTCACTGAGTTTCAAAACGGCAAGGTTTACAGGAGTTCTTCAC	4	Exon (Gria4-202/Gria4, exon 15 of 17)	9	4417896	4796142	378247	2
160	cg24901288	rs30607904	3	129.506	-2.43407	B	777	trans	229.742	226.374	3.36759	223.007	turquoise	1	1.8e-06	3.29e-06	0.548345	0.58385	-3.4e-06	5.58e-06	-0.609446	0.542675	0.000151946	0.00163556	0.0929017	0.926042	1.33e-05	5.62e-05	0.23715	0.812697	0.938167	Gria4	Gria4_Exon	9	4427077	4427126	4427125	4427126	9.44271	50	+	ATTTGTTTTTCAGCTTGTCTAAGACGCCTGCCTCACTGAGTTTCAAAACG	3	Exon (Gria4-202/Gria4, exon 15 of 17)	9	4417896	4796142	378247	2
161	cg13165311	rs33228399	2	80.3275	-2.1726	B	1010	trans	2.72377	0.171619	2.55216	-2.38054	grey	0	-1.1e-05	1.57e-05	-0.698235	0.485553	2.22e-05	2.67e-05	0.831863	0.406127	-0.00204787	0.00781651	-0.261993	0.793501	-0.000155974	0.000268809	-0.580239	0.562175	0.575035	Gria4	Gria4_Exon	9	4427102	4427151	4427150	4427151	9.44271	50	+	GCCTGCCTCACTGAGTTTCAAAACGGCAAGGTTTACAGGAGTTCTTCACG	3	Exon (Gria4-202/Gria4, exon 15 of 17)	9	4417896	4796142	378247	2
162	cg06598302	rs30507350	3	129.51	-2.24722	B	777	trans	2.28691	0.128471	2.15844	-2.02997	grey	0	7.27e-06	6.43e-06	1.13077	0.259027	-9.44e-06	1.09e-05	-0.86411	0.388196	-0.00548628	0.00320032	-1.71429	0.0874741	6.14e-05	0.000110059	0.557512	0.57758	0.833253	Gria4	Gria4_Exon	9	4432748	4432797	4432748	4432749	9.44327	50	+	CGCTTTTGGTGACATTGAGGCTAACCTTGGAGTCACCTCCCCCGCTGCCA	2	Exon (Gria4-204/Gria4, exon 14 of 16)	9	4417896	4796142	378247	2
163	cg16498914	rs32980875	4	143.19	-2.65135	B	601	trans	1.86376	1.04781	0.815952	0.231859	turquoise	1	-2.07e-06	4.17e-06	-0.496082	0.620188	5.29e-06	7.08e-06	0.746538	0.455908	0.000395722	0.00207455	0.19075	0.848846	-4.48e-05	7.13e-05	-0.627671	0.530682	0.89745	Gria4	Gria4_Exon	9	4432742	4432791	4432790	4432791	9.44328	50	+	TTTACCCGCTTTTGGTGACATTGAGGCTAACCTTGGAGTCACCTCCCCCG	3	Exon (Gria4-204/Gria4, exon 14 of 16)	9	4417896	4796142	378247	2
164	cg06096603	rs33861236	3	76.5798	-5.4268	B	830	trans	2.7134	1.24679	1.46661	-0.219812	turquoise	1	3.71e-05	1.27e-05	2.92801	0.00366409	-2.78e-05	2.15e-05	-1.29263	0.1971	-0.0138199	0.00631184	-2.18953	0.0293037	0.000237194	0.000217064	1.09274	0.275357	0.635903	Gria4	Gria4_Exon	9	4432763	4432812	4432811	4432812	9.44328	50	-	TGAGGCTAACCTTGGAGTCACCTCCCCCGCTGCCACATTCTCCTTTGTCG	2	Exon (Gria4-204/Gria4, exon 14 of 16)	9	4417896	4796142	378247	2
165	cg21885075	rs48248491	2	134.462	-2.73749	B	956	trans	4.00366	1.20218	2.80148	-1.5993	black	7	-1.26e-05	7.22e-06	-1.74214	0.0824761	3.85e-05	1.23e-05	3.13617	0.00187586	0.00765973	0.00359259	2.13209	0.0337853	-0.000260639	0.000123549	-2.1096	0.0356942	0.863078	Gria4	Gria4_Exon	9	4432847	4432896	4432895	4432896	9.44329	50	+	CTTGTTCATTCAGTTTTAAAACTGCGAGGTTAACAGCATTTCTTGAAACG	2	Exon (Gria4-204/Gria4, exon 14 of 16)	9	4417896	4796142	378247	2
166	cg14553781	rs3708146	2	116.006	-2.55782	B	974	trans	11.3595	4.02601	7.33346	-3.30745	turquoise	1	-5.98e-06	5.93e-06	-1.00907	0.313726	-5.61e-06	1.01e-05	-0.557072	0.57788	0.00523567	0.00295081	1.77432	0.0769917	-0.000317684	0.000101478	-3.13057	0.00191086	0.902005	Gria4	Gria4_Exon	9	4455977	4456026	4456025	4456026	9.4456	50	+	TGTTATATTGTTATACTATTCCACCCACCTTAATGAGGAACCCTTGGGCG	3	Exon (Gria4-202/Gria4, exon 14 of 17)	9	4417896	4796142	378247	2
167	cg19063085	16p_no_data	16	3.5	-1.613	B	854	trans	0.211019	0.107689	0.10333	0.00435931	magenta	9	3.6e-06	4.94e-06	0.728151	0.467071	-6.83e-06	8.39e-06	-0.814169	0.416173	-0.00222922	0.00245731	-0.907177	0.365018	1.03e-06	8.45e-05	0.0122229	0.990256	0.464055	Gria4	Gria4_Exon	9	4456158	4456207	4456158	4456159	9.44562	50	+	CGAGCTACTCCCTCAGCTGTAGTCCTAGTGAATACTGATGGCTCTGCTGA	5	Exon (Gria4-202/Gria4, exon 14 of 17)	9	4417896	4796142	378247	2
168	cg06475639	rs29514307	5	143.513	2.71117	D	701	trans	12.4644	2.21708	10.2473	-8.03021	magenta	9	-9.88e-06	3.78e-06	-2.61042	0.00948229	-2e-05	6.43e-06	-3.11292	0.00202521	-0.001444	0.00188382	-0.766526	0.443947	-3.25e-07	6.48e-05	-0.00502212	0.995996	0.883042	Mtmr3	Mtmr3_threeUTR	11	4481084	4481133	4481132	4481133	11.4481	50	-	TAAGAGCTGCAAGCATTTATTCACACTGTACATCAGACCCAAGAAACCCG	1	3' UTR	11	4480868	4594815	113948	2
169	cg07397105	rs52547273	14	46.8299	2.92281	D	409	trans	4.07944	1.72843	2.35101	-0.622588	greenyellow	11	3.78e-05	1.06e-05	3.57117	0.000411813	-5.94e-05	1.8e-05	-3.3026	0.00106992	0.015559	0.00527033	2.95218	0.00339635	-0.000260993	0.000181246	-1.43999	0.150879	0.85052	Mtmr3	Mtmr3_Exon	11	4485892	4485941	4485940	4485941	11.4486	50	-	TTATCCACCTGCTCCCAGCTGGCTTCAGAGAAAATCTCTGTGCTGCAGCG	3	Exon (Mtmr3-207/Mtmr3, exon 1 of 3)	11	4480868	4594815	113948	2
170	cg04613586	rs48387725	14	46.4444	2.21496	D	408	trans	68.1626	22.3642	45.7984	-23.4342	greenyellow	11	0.000122664	1.19e-05	10.2875	1.51e-21	-8.8e-05	2.03e-05	-4.3419	1.92e-05	0.0349351	0.00593454	5.88674	1.02e-08	-0.000798162	0.000204088	-3.91087	0.000113029	0.668998	Mtmr3	Mtmr3_Exon	11	4485929	4485978	4485977	4485978	11.4486	50	+	CTGTGCTGCAGCGAGACAAACAGTTCTGATCCAGATTGCTTTCCGAGTCG	4	Exon (Mtmr3-207/Mtmr3, exon 1 of 3)	11	4480868	4594815	113948	2
171	cg00724499	rs30261132	3	129.643	2.26754	D	348	trans	499.049	495.356	3.69332	491.663	turquoise	1	5.03e-05	1.19e-05	4.24112	2.94e-05	6.54e-07	2.02e-05	0.0324294	0.97415	0.016377	0.00590553	2.77317	0.00588755	-0.000275658	0.000203091	-1.35731	0.175669	0.242531	Col1a2	Col1a2_fiveUTR	6	4505813	4505862	4505861	4505862	6.45059	50	+	AGGAGTCTGCATGTCTAAGTGCTAGACATGCTCAGCTTTGTGGATACGCG	3	Promoter (<=1kb)	6	4504814	4516419	11606	1
172	cg04288071	rs48016635	1	191.979	1.87488	D	1354	trans	864.915	860.564	4.35102	856.213	turquoise	1	-1.24e-05	7.17e-06	-1.72511	0.0855045	2.23e-05	1.22e-05	1.83346	0.0676923	0.0109374	0.00356885	3.0647	0.00237042	-0.000321617	0.000122733	-2.62047	0.00921342	0.858732	Mtmr3	Mtmr3_Exon	11	4528336	4528385	4528336	4528337	11.4528	50	-	CGGATCAGCTGCTTCCTGGGAAAGATCTGATTGGCCTGGATGCACTCAAG	1	Exon (Mtmr3-202/Mtmr3, exon 3 of 18)	11	4480868	4594815	113948	2
173	cg12645567	rs30504012	19	37.177	-1.89365	B	319	trans	77.1894	31.3824	45.8069	-14.4245	purple	10	-1.8e-06	1.64e-06	-1.09621	0.273837	3.33e-06	2.79e-06	1.19474	0.233103	0.000665828	0.000816477	0.815489	0.415419	1.17e-05	2.81e-05	0.418113	0.676154	0.0516099	Tfap4	Tfap4_Promoter	16	4559135	4559184	4559183	4559184	16.4559	50	-	TGGCCGGGACTGCTGCAGAACCACGTGGGTCTGTTTGCAATTTACAAACG	9	Promoter (<=1kb)	16	4544661	4559854	15194	2
174	cg10196372	rs3696754	5	144.439	-2.23054	B	1298	trans	84.3942	30.4028	53.9914	-23.5886	purple	10	-3.43e-06	1.64e-06	-2.09851	0.0366688	3.2e-06	2.78e-06	1.15254	0.249986	0.000958366	0.000814489	1.17665	0.24024	-5.36e-06	2.8e-05	-0.191287	0.848426	0.0497804	Tfap4	Tfap4_Promoter	16	4559138	4559187	4559186	4559187	16.4559	50	+	CCGGGACTGCTGCAGAACCACGTGGGTCTGTTTGCAATTTACAAACGTCG	9	Promoter (<=1kb)	16	4544661	4559854	15194	2
175	cg17833741	rs49913623	15	70.3877	2.73714	D	39	trans	173.669	159.983	13.6861	146.296	turquoise	1	-7.45e-07	3.93e-07	-1.89886	0.0585117	4.17e-07	6.67e-07	0.625227	0.532282	0.000294644	0.000195396	1.50794	0.132589	-1.26e-05	6.72e-06	-1.878	0.0613197	0.0137882	Tfap4	Tfap4_Promoter	16	4559140	4559189	4559188	4559189	16.4559	50	+	GGGACTGCTGCAGAACCACGTGGGTCTGTTTGCAATTTACAAACGTCGCG	9	Promoter (<=1kb)	16	4544661	4559854	15194	2
176	cg22151587	rs13481569	12	85.6453	-1.449	B	393	trans	0.910298	0.830459	0.0798388	0.75062	turquoise	1	-2.25e-06	1.05e-06	-2.15175	0.032189	5.16e-07	1.78e-06	0.290136	0.771906	-0.000291394	0.000521204	-0.559078	0.576512	1.77e-05	1.79e-05	0.985472	0.325161	0.0458318	Tfap4	Tfap4_fiveUTR	16	4559471	4559520	4559519	4559520	16.456	50	-	GTTGCAAAGAGGGCACCTTCTGAGTGGGCACCATGAAATACTCCATAGCG	5	Promoter (<=1kb)	16	4544661	4559854	15194	2
177	cg15709925	Affy_PC14_28	14	27	-2.85301	B	209	trans	241.879	50.0238	191.855	-141.832	purple	10	-9.15e-07	1.88e-06	-0.486754	0.626776	4.25e-07	3.19e-06	0.133012	0.89427	0.00173412	0.000935095	1.85448	0.0646198	-4.98e-05	3.22e-05	-1.54974	0.122225	0.0683643	Tfap4	Tfap4_fiveUTR	16	4559839	4559888	4559839	4559840	16.456	50	+	CGGAGTAAGGAATTGCATGTAAACAAAGGACTATTTGCAGCGCCCCCCGG	5	Promoter (<=1kb)	16	4544661	4559854	15194	2
178	cg09515097	rs13478557	5	139.495	2.23395	D	1303	trans	293.709	252.145	41.5633	210.582	turquoise	1	-4.34e-06	5.4e-06	-0.803245	0.422449	-2.15e-06	9.18e-06	-0.234378	0.814846	-0.00515059	0.00268797	-1.91616	0.0562643	2.07e-05	9.24e-05	0.224044	0.82287	0.0966024	Tfap4	Tfap4_fiveUTR	16	4559831	4559880	4559879	4559880	16.456	50	+	TCCTTCCGCGGAGTAAGGAATTGCATGTAAACAAAGGACTATTTGCAGCG	6	Promoter (<=1kb)	16	4544661	4559854	15194	2
179	cg19173326	rs30613214	6	52.3846	-2.03138	B	201	trans	692.906	691.451	1.45484	689.996	turquoise	1	-1.57e-06	4.41e-06	-0.35586	0.722187	1.08e-05	7.5e-06	1.44002	0.150871	0.0030444	0.00219597	1.38635	0.166635	-8.01e-05	7.55e-05	-1.06028	0.289842	0.904824	Fzd1	Fzd1_Intergenic_downstream	5	4580030	4580079	4580030	4580031	5.458	50	-	CGATTACTGCCTCGGTGGCAAGAGGATGGCTTTTGATCTCTTAACATATT	2	Distal Intergenic	5	4753839	4758035	4197	2
180	cg13162262	rs32737955	1	155.81	2.0229	D	703	trans	26.2494	21.4994	4.75002	16.7494	turquoise	1	-4.22e-06	1.68e-06	-2.5168	0.0123469	1.87e-06	2.85e-06	0.657854	0.51112	-0.000123525	0.000833883	-0.148132	0.882335	3.1e-05	2.87e-05	1.08215	0.280027	0.0602048	Casd1	Casd1_fiveUTR	6	4601138	4601187	4601138	4601139	6.46011	50	-	CGCCGCGCACTGTTGTCATGGAGGAACCAAGATGGCGGCTCTGGCCTACA	12	Promoter (<=1kb)	6	4601146	4608748	7603	1
181	cg08573313	Affy_PC_Myo1d	11	80.5865	-1.61402	B	763	trans	25.1304	19.1686	5.96179	13.2068	turquoise	1	-3.54e-06	1.79e-06	-1.97421	0.0492449	-2.98e-06	3.05e-06	-0.977031	0.329316	-0.000770585	0.00089249	-0.863411	0.388579	6.12e-05	3.07e-05	1.99458	0.0469643	0.068618	Casd1	Casd1_fiveUTR	6	4601141	4601190	4601141	4601142	6.46011	50	-	CGCGCACTGTTGTCATGGAGGAACCAAGATGGCGGCTCTGGCCTACAACC	11	Promoter (<=1kb)	6	4601146	4608748	7603	1
182	cg25646617	rs37368621	9	95.3299	-2.00602	B	520	trans	138.975	116.39	22.5851	93.8052	turquoise	1	-3.26e-06	1.35e-06	-2.42207	0.0160056	2.82e-06	2.29e-06	1.23566	0.217519	0.000376111	0.000669716	0.561598	0.574796	-1.71e-05	2.3e-05	-0.744286	0.457267	0.060078	Casd1	Casd1_fiveUTR	6	4601151	4601200	4601199	4601200	6.46012	50	-	TGTCATGGAGGAACCAAGATGGCGGCTCTGGCCTACAACCTGGGCAAGCG	5	Promoter (<=1kb)	6	4600839	4643355	42517	1
183	cg09219491	rs31184503	14	99.6945	-2.34163	B	1148	trans	74.4337	20.6882	53.7455	-33.0573	purple	10	-3.87e-06	1.21e-06	-3.19001	0.00156829	3.64e-06	2.06e-06	1.76599	0.078381	0.000737222	0.000603714	1.22114	0.22296	-5.98e-06	2.08e-05	-0.28785	0.773654	0.059174	Casd1	Casd1_Exon	6	4601174	4601223	4601222	4601223	6.46012	50	-	GGCTCTGGCCTACAACCTGGGCAAGCGGGAGATCAACCACTACTTCAGCG	7	Promoter (<=1kb)	6	4601203	4621132	19930	1
184	cg10243128	rs46002551	18	58.3974	-2.09125	B	1533	trans	6.94793	2.95509	3.99284	-1.03775	magenta	9	-5e-06	1.17e-06	-4.26237	2.69e-05	-1.8e-06	1.99e-06	-0.903761	0.366824	-0.000583492	0.000584046	-0.999051	0.318549	9.76e-06	2.01e-05	0.485971	0.627331	0.0389698	Casd1	Casd1_Exon	6	4601183	4601232	4601231	4601232	6.46012	50	-	CTACAACCTGGGCAAGCGGGAGATCAACCACTACTTCAGCGTGAGGAGCG	7	Promoter (<=1kb)	6	4601203	4621132	19930	1
185	cg11421938	Affy_PC14_25	14	24	-1.76959	B	1072	trans	51.3298	39.5237	11.8061	27.7177	turquoise	1	-3.76e-06	1.21e-06	-3.11207	0.00203084	1.65e-06	2.05e-06	0.803365	0.422379	0.000202191	0.000600567	0.336666	0.736597	5.3e-06	2.07e-05	0.25666	0.797611	0.0475359	Casd1	Casd1_Exon	6	4601197	4601246	4601245	4601246	6.46012	50	+	AGCGGGAGATCAACCACTACTTCAGCGTGAGGAGCGCCAAGGTGCTGGCG	11	Promoter (<=1kb)	6	4601203	4621132	19930	1
186	cg19468667	rs13481600	12	96.8092	-2.81599	B	1562	trans	8.3433	3.87499	4.4683	-0.593312	turquoise	1	-7.19e-06	3.26e-06	-2.20402	0.0282578	1.33e-05	5.55e-06	2.39779	0.0170855	-0.00268928	0.0016246	-1.65535	0.0988658	5.89e-05	5.59e-05	1.05442	0.29251	0.90101	Frmd4a	Frmd4a_Exon	2	4604204	4604253	4604204	4604205	2.46042	50	+	CGCACAGCAGGGTCACCAGGATGCCCCAGATGTGCAAGGCCACGTCAGGT	5	Exon (Frmd4a-219/Frmd4a, exon 22 of 25)	2	4017744	4614041	596298	1
187	cg08582529	rs13476589	2	78.1003	2.13363	D	76	trans	14.9779	2.72607	12.2519	-9.52581	lightgreen	18	-1.66e-05	5.45e-06	-3.03692	0.00259305	-3.73e-06	9.26e-06	-0.40309	0.68716	-0.00452672	0.00271371	-1.66809	0.096307	-1.58e-05	9.33e-05	-0.169596	0.865438	0.818438	Frmd4a	Frmd4a_Exon	2	4604198	4604247	4604246	4604247	2.46042	50	-	TCGTGGCGCACAGCAGGGTCACCAGGATGCCCCAGATGTGCAAGGCCACG	3	Exon (Frmd4a-219/Frmd4a, exon 22 of 25)	2	4017744	4614041	596298	1
188	cg12378449	rs30601881	3	129.497	3.18499	D	1919	trans	51.9094	43.9403	7.96912	35.9711	turquoise	1	5.56e-07	4.31e-06	0.128783	0.897613	2.41e-07	7.33e-06	0.0328797	0.973792	-0.000214011	0.00214756	-0.099653	0.920684	-0.000107147	7.39e-05	-1.45078	0.147851	0.810759	Lrfn4	Lrfn4_Exon	19	4612363	4612412	4612363	4612364	19.4612	50	+	CGGCCCCGAACCAGCAAGGCCACAGTGAAGACCAGTAAGGCAGCCACCAG	3	Exon (Lrfn4-202/Lrfn4, exon 3 of 3)	19	4611785	4615667	3883	2
189	cg19391515	rs47782010	19	53.9445	2.00481	D	49	trans	13.4048	9.21532	4.18945	5.02587	green	5	5.02e-05	4.8e-06	10.4658	3.77e-22	-6.87e-06	8.15e-06	-0.842472	0.400173	-0.00166213	0.00238903	-0.695734	0.487117	4.42e-05	8.22e-05	0.537849	0.591067	0.830498	Lrfn4	Lrfn4_Exon	19	4613156	4613205	4613156	4613157	19.4613	50	+	CGGTAGATGAGGGTCTCATCTTCGCTGCTGTTGTACTGGATTTGGAACAT	4	Exon (Lrfn4-202/Lrfn4, exon 2 of 3)	19	4611785	4615667	3883	2
190	cg26980821	D14Mit63	14	55.4331	2.70573	D	417	trans	19.6312	11.8427	7.78847	4.05425	greenyellow	11	1.26e-05	5.12e-06	2.47078	0.0140192	-4.38e-05	8.69e-06	-5.03997	7.93e-07	0.00978504	0.00254604	3.84324	0.000147316	-0.000320888	8.76e-05	-3.66485	0.000291038	0.934985	Ascc2	Ascc2_Exon	11	4646605	4646654	4646605	4646606	11.4647	50	+	CGCCCCCTAAAGACAACATTCCCGCCCTAGTGGAGGAGTACCTGGAACGC	4	Exon (Ascc2-201/Ascc2, exon 3 of 20)	11	4637747	4683385	45639	1
191	cg23458760	rs13481599	12	96.105	2.4717	D	215	trans	63.4438	50.647	12.7968	37.8502	turquoise	1	1.76e-05	4.36e-06	4.05174	6.43e-05	-2.35e-05	7.4e-06	-3.17608	0.00164303	0.00927472	0.00216809	4.27782	2.52e-05	-0.000317766	7.46e-05	-4.26186	2.69e-05	0.884031	Ascc2	Ascc2_Exon	11	4646579	4646628	4646627	4646628	11.4647	50	-	AGACCGGTATTTTGTGTTATACAAACCGCCCCCTAAAGACAACATTCCCG	5	Exon (Ascc2-201/Ascc2, exon 3 of 20)	11	4637747	4683385	45639	1
192	cg19721103	rs13481600	12	96.8092	2.72733	D	215	trans	157.561	48.7446	108.816	-60.0714	greenyellow	11	0.00013833	1.82e-05	7.59279	3.71e-13	-0.000147049	3.1e-05	-4.75106	3.1e-06	0.0686858	0.00906757	7.57489	4.17e-13	-0.00184596	0.000311833	-5.91973	8.54e-09	0.573339	Ascc2	Ascc2_Exon	11	4646604	4646653	4646652	4646653	11.4647	50	-	CCGCCCCCTAAAGACAACATTCCCGCCCTAGTGGAGGAGTACCTGGAACG	5	Exon (Ascc2-201/Ascc2, exon 3 of 20)	11	4637747	4683385	45639	1
193	cg15560305	rs30887186	19	3.33722	2.5428	D	883	trans	215.721	29.7683	185.953	-156.185	greenyellow	11	0.000124392	1.92e-05	6.49348	3.33e-10	-0.000123356	3.25e-05	-3.7904	0.00018072	0.0595037	0.00953435	6.24099	1.43e-09	-0.00162287	0.000327885	-4.94949	1.22e-06	0.541653	Ascc2	Ascc2_Exon	11	4646615	4646664	4646663	4646664	11.4647	50	+	AGACAACATTCCCGCCCTAGTGGAGGAGTACCTGGAACGCGCCACCTTCG	5	Exon (Ascc2-201/Ascc2, exon 3 of 20)	11	4637747	4683385	45639	1
194	cg23901148	rs29517499	2	98.187	-2.16513	B	410	trans	388.274	379.853	8.4203	371.433	turquoise	1	-2.42e-05	9.35e-06	-2.59256	0.00997777	1.48e-05	1.59e-05	0.93204	0.352041	0.0037607	0.00465432	0.808002	0.419709	-0.000176377	0.000160062	-1.10193	0.271347	0.703377	Fzd1	Fzd1_Intergenic_downstream	5	4666188	4666237	4666236	4666237	5.46662	50	-	GTGTATTATACTGATATTCCCCAGATAACACATCTTGAATTACAAACTCG	2	Distal Intergenic	5	4753839	4758035	4197	2
195	cg26666685	rs4179504	16	44.2595	-1.97057	B	514	trans	104.698	97.8674	6.83038	91.037	turquoise	1	-7.83e-06	5.09e-06	-1.5396	0.124678	1.26e-06	8.65e-06	0.145728	0.88423	-0.00269973	0.00253281	-1.0659	0.287297	3.27e-06	8.71e-05	0.03755	0.970071	0.863113	Itsn2	Itsn2_threeUTR	12	4676275	4676324	4676275	4676276	12.4676	50	-	CGTGGAGGCAGGGCAGGCAGCCCTGATCAAATATCTCCTACACAATTCGT	1	3' UTR	12	4593008	4713950	120943	1
196	cg22368239	rs30835965	14	46.5645	2.88211	D	285	trans	23.9427	8.5725	15.3702	-6.79769	turquoise	1	-2.97e-05	5.11e-06	-5.81028	1.55e-08	-1.35e-05	8.69e-06	-1.5547	0.121038	-0.00103846	0.00254552	-0.407954	0.683589	-5.32e-05	8.75e-05	-0.608188	0.543508	0.860739	Itsn2	Itsn2_threeUTR	12	4676283	4676332	4676331	4676332	12.4676	50	-	CAGGGCAGGCAGCCCTGATCAAATATCTCCTACACAATTCGTTTACTTCG	1	3' UTR	12	4593008	4713950	120943	1
197	cg04327947	rs4205115	16	74.8996	-2.20005	B	1203	trans	705.531	692.091	13.4398	678.651	turquoise	1	-2.55e-05	1.32e-05	-1.9334	0.054097	2.52e-05	2.24e-05	1.12107	0.263128	-0.00622271	0.00657565	-0.946325	0.34472	0.000328385	0.000226136	1.45216	0.14747	0.250058	Brsk1	Brsk1_fiveUTR	7	4690603	4690652	4690651	4690652	7.46907	50	+	AGGGTTAACTTTGGGGAAGGGCCCGGAGTCCCCGGATGGTGATGTCAGCG	7	Promoter (<=1kb)	7	4690604	4715981	25378	1
198	cg26220938	rs30435603	9	54.6484	2.26485	D	632	trans	744.976	739.413	5.56292	733.85	turquoise	1	-7.68e-06	2.29e-06	-3.34757	0.000915697	8.2e-07	3.9e-06	0.210305	0.833568	-1.86e-05	0.00114195	-0.0162916	0.987012	-5.14e-05	3.93e-05	-1.30759	0.191983	0.951531	Fzd1	Fzd1_Intergenic_downstream	5	4731749	4731798	4731749	4731750	5.47317	50	+	CGTATTAGCTTAACCTGTTATAGAATATAAATGAGCCCATATGGCACAGA	1	Distal Intergenic	5	4753839	4758035	4197	2
199	cg05172686	rs13481636	12	107.548	2.9244	D	226	trans	64.1969	33.7889	30.4081	3.38079	magenta	9	3.77e-08	4.5e-07	0.0837704	0.933293	-1.17e-07	7.64e-07	-0.152829	0.878632	-0.000392158	0.000223943	-1.75115	0.0809092	9.74e-06	7.7e-06	1.26521	0.206746	0.985474	Cabp7	Cabp7_Exon	11	4738835	4738884	4738883	4738884	11.4739	50	-	TGCGCAGCACCTGGTTGGCCGCAATGAGCATGACACTGATGATGAAGGCG	9	Exon (Cabp7-201/Cabp7, exon 5 of 5)	11	4736892	4746778	9887	2
200	cg16168543	rs13482981	17	40.5711	-2.52104	B	733	trans	0.848755	0.03185	0.816905	-0.785055	grey	0	-1.84e-06	2.33e-06	-0.792745	0.428533	-3.98e-07	3.95e-06	-0.100782	0.919788	-0.000748066	0.00115821	-0.645881	0.518834	-1.19e-05	3.98e-05	-0.298593	0.765451	0.935035	Cabp7	Cabp7_Exon	11	4738841	4738890	4738889	4738890	11.4739	50	-	GCACCTGGTTGGCCGCAATGAGCATGACACTGATGATGAAGGCGATGGCG	8	Exon (Cabp7-201/Cabp7, exon 5 of 5)	11	4736892	4746778	9887	2
201	cg17035304	rs3658400	19	59.4564	-2.16744	B	939	trans	3.29968	2.70023	0.599444	2.10079	turquoise	1	-8.48e-06	1.05e-05	-0.80913	0.419061	5.06e-05	1.78e-05	2.84241	0.00477439	0.00545231	0.0052141	1.04569	0.296521	-3.52e-05	0.000179312	-0.19649	0.844355	0.401505	Cabp7	Cabp7_Promoter	11	4753050	4753099	4753050	4753051	11.4753	50	+	CGTTACTAATTGGATCGTTAGAGATTTGTGCTTTATGGCTGTGTAATTAG	3	Promoter (6-7kb)	11	4736892	4746778	9887	2
202	cg07648871	rs36365158	5	116.413	2.37925	D	112	trans	129.125	56.7646	72.3608	-15.5962	lightgreen	18	0.000197775	1.69e-05	11.6829	2.24e-26	-3.92e-05	2.88e-05	-1.36296	0.173884	0.0298042	0.00842553	3.53737	0.000465926	-0.000619778	0.000289753	-2.13899	0.0332179	0.125045	Fzd1	Fzd1_Exon	5	4756964	4757013	4757012	4757013	5.4757	50	-	TCTGGCCACTGGAAGCCGAACTTGTTCATGAGCGCCTCGCAGCCCTGGCG	11	Exon (Fzd1-201/Fzd1, exon 1 of 1)	5	4753839	4758035	4197	2
203	cg15723244	rs29733222	5	115.434	1.98688	D	111	trans	63.9485	30.9088	33.0397	-2.13089	lightgreen	18	0.000125807	1.52e-05	8.27914	3.75e-15	-3.64e-05	2.58e-05	-1.41182	0.159005	0.0274327	0.00756301	3.62722	0.000334875	-0.000834868	0.000260091	-3.20991	0.00146695	0.0931658	Fzd1	Fzd1_Exon	5	4757173	4757222	4757221	4757222	5.47572	50	-	CGTGTGGCCCAGCAGGTTGGGCATGATGGTCTGGTTGTACGCGATGTCCG	7	Promoter (<=1kb)	5	4753839	4758035	4197	2
204	cg09407361	rs26940034	11	63.301	2.12393	D	1405	trans	137.863	99.3935	38.469	60.9245	blue	2	-2.27e-05	4.9e-06	-4.63827	5.19e-06	-9.42e-06	8.32e-06	-1.13203	0.258496	-0.00418884	0.00243681	-1.71898	0.0866159	2.7e-05	8.38e-05	0.321773	0.747841	0.932632	Bend7	Bend7_Exon	2	4763156	4763205	4763156	4763157	2.47632	50	+	CGCTCAGGAAGCCTTCTGTTTAGAAAACTGGTGTGTGCGTTTTTTGATGA	2	Exon (Bend7-204/Bend7, exon 6 of 9)	2	4717831	4800563	82733	1
205	cg22174870	rs30950360	6	149.266	2.35271	D	804	trans	10.125	3.58241	6.54258	-2.96016	turquoise	1	-2.82e-06	1.74e-06	-1.61975	0.106302	-4.27e-06	2.96e-06	-1.44351	0.149887	-0.00169623	0.000867009	-1.95642	0.0513131	4.08e-05	2.98e-05	1.36925	0.171912	0.964186	Bend7	Bend7_Exon	2	4763264	4763313	4763264	4763265	2.47633	50	+	CGGAAAGGACTAGACCAAAATATTGTGGGTGCAATAAAAGGTTGGTCTGC	4	Exon (Bend7-204/Bend7, exon 6 of 9)	2	4717831	4800563	82733	1
206	cg21275430	rs36365158	5	116.413	3.79701	D	1613	trans	39.0556	35.5295	3.52616	32.0033	blue	2	1.08e-05	5.79e-06	1.87069	0.0623298	-3.61e-06	9.84e-06	-0.367328	0.713625	0.00756004	0.00288218	2.62303	0.00914594	-0.000218941	9.91e-05	-2.20889	0.0279132	0.554732	Gm21992	Gm21992_threeUTR	19	4765308	4765357	4765356	4765357	19.4765	50	+	CATTGTGTAAGCCTCTTGTGTTGTGCTCTCTTTCAGGTAGGATAATTGCG	5	3' UTR	19	4742913	4811612	68700	2
207	cg08738827	rs260237020	5	116.556	2.5539	D	1612	trans	56.3364	34.6948	21.6416	13.0531	blue	2	3.65e-05	2.11e-05	1.72894	0.0848148	-6.34e-05	3.58e-05	-1.77035	0.0776522	0.0298268	0.0104995	2.8408	0.00479799	-0.000427858	0.000361075	-1.18495	0.236943	0.35909	Gm21992	Gm21992_threeUTR	19	4765328	4765377	4765376	4765377	19.4765	50	+	TTGTGCTCTCTTTCAGGTAGGATAATTGCGGACTGAACCCTCGGGCTGCG	5	3' UTR	19	4742913	4811612	68700	2
208	cg24479895	rs29733222	5	115.434	3.87874	D	1614	trans	124.031	94.166	29.8652	64.3009	blue	2	6e-05	1.7e-05	3.5381	0.000464683	-1.67e-05	2.88e-05	-0.580679	0.561879	0.0271221	0.0084418	3.21283	0.00145257	-0.000720762	0.000290313	-2.48271	0.0135677	0.459665	Gm21992	Gm21992_threeUTR	19	4765401	4765450	4765401	4765402	19.4765	50	-	CGCGGTCCCCTTTGCCGGGATGTTTCCATTGCTTCATGTTTCAGTAAACA	5	3' UTR	19	4742913	4811612	68700	2
209	cg15229748	rs36365158	5	116.413	3.43022	D	1613	trans	147.425	130.811	16.6138	114.197	blue	2	5.15e-05	1.89e-05	2.72003	0.00689583	-1.09e-05	3.22e-05	-0.339465	0.734489	0.0290754	0.00943131	3.08286	0.0022345	-0.00067069	0.000324342	-2.06785	0.0394834	0.358109	Gm21992	Gm21992_threeUTR	19	4765403	4765452	4765403	4765404	19.4765	50	-	CGGTCCCCTTTGCCGGGATGTTTCCATTGCTTCATGTTTCAGTAAACAAA	5	3' UTR	19	4742913	4811612	68700	2
210	cg18555579	rs47865777	7	3.07824	-1.97005	B	1421	trans	70.3867	61.6595	8.72718	52.9323	turquoise	1	-3.09e-07	3.97e-07	-0.779061	0.436538	-2.24e-07	6.75e-07	-0.33247	0.739759	-0.00028746	0.000197708	-1.45396	0.146969	6.59e-06	6.8e-06	0.96944	0.333081	0.984922	Gm21992	Gm21992_Exon	19	4787387	4787436	4787387	4787388	19.4787	50	-	CGCCCGATCGGCATACTGCTCCCGCTCATACCGGGCCATGTCGTACAGAG	7	Exon (Rbm4-206/Rbm4, exon 3 of 4)	19	4742913	4811612	68700	2
211	cg12609388	rs13481629	12	105.251	2.44016	D	660	trans	49.5245	36.1312	13.3933	22.7379	magenta	9	-4.6e-07	7e-07	-0.656422	0.51204	-5.8e-07	1.19e-06	-0.487436	0.626294	-0.00113366	0.000348453	-3.25341	0.00126615	2.42e-05	1.2e-05	2.01775	0.0444787	0.982025	Gm21992	Gm21992_Exon	19	4787784	4787833	4787784	4787785	19.4788	50	+	CGCTTGTAGTAGGCATCGAGCGCTCCGTACGCGTTGTTGTAATACAATGA	7	Exon (Rbm4-206/Rbm4, exon 3 of 4)	19	4742913	4811612	68700	2
212	cg21325073	rs39106501	19	21.3988	2.9526	D	17	trans	1.249	1.01233	0.236675	0.775654	turquoise	1	-4.31e-06	3.26e-06	-1.32418	0.186419	2.96e-06	5.53e-06	0.53434	0.59349	0.000909658	0.00162132	0.56106	0.575162	-2.77e-05	5.58e-05	-0.497069	0.619493	0.939153	Gm21992	Gm21992_Exon	19	4787752	4787801	4787800	4787801	19.4788	50	-	CCACTGCCTCATAGGACCGGGCAGCACGGCAGCGCTTGTAGTAGGCATCG	7	Exon (Rbm4-206/Rbm4, exon 3 of 4)	19	4742913	4811612	68700	2
213	cg15935759	rs13481629	12	105.251	2.4506	D	660	trans	55.1996	41.7495	13.4501	28.2994	magenta	9	1.83e-07	4.99e-07	0.366557	0.7142	-1.64e-07	8.48e-07	-0.193239	0.846898	-0.000573818	0.000248308	-2.31092	0.0214935	1.38e-05	8.54e-06	1.61502	0.107323	0.988633	Gm21992	Gm21992_Exon	19	4787761	4787810	4787809	4787810	19.4788	50	+	CATAGGACCGGGCAGCACGGCAGCGCTTGTAGTAGGCATCGAGCGCTCCG	8	Exon (Rbm4-206/Rbm4, exon 3 of 4)	19	4742913	4811612	68700	2
214	cg06544379	rs46371747	12	104.869	2.88606	D	661	trans	33.7043	18.3688	15.3356	3.0332	magenta	9	8.12e-08	4.75e-07	0.170869	0.864438	5.3e-07	8.07e-07	0.656851	0.511764	-2.95e-05	0.000236397	-0.124594	0.900926	1.86e-06	8.13e-06	0.22868	0.819269	0.984154	Gm21992	Gm21992_Exon	19	4787959	4788008	4787959	4787960	19.4788	50	-	CGCACCGATAGCAGCCGCTCTGGTCTCCCATCCCGGGCGCAGTCCTAAGC	9	Exon (Rbm4-206/Rbm4, exon 3 of 4)	19	4742913	4811612	68700	2
215	cg05676622	rs39106501	19	21.3988	-2.77884	B	17	trans	44.0825	24.1948	19.8877	4.30715	magenta	9	-6.05e-07	4.7e-07	-1.28827	0.198613	-1.31e-07	7.98e-07	-0.164195	0.869685	-0.000187272	0.000233894	-0.800673	0.423934	1.05e-06	8.04e-06	0.130881	0.895954	0.985696	Gm21992	Gm21992_Exon	19	4787964	4788013	4787964	4787965	19.4788	50	-	CGATAGCAGCCGCTCTGGTCTCCCATCCCGGGCGCAGTCCTAAGCCGGCT	9	Exon (Rbm4-206/Rbm4, exon 3 of 4)	19	4742913	4811612	68700	2
216	cg00214262	rs29514307	5	143.513	2.02361	D	1586	trans	35.3931	22.476	12.917	9.55903	magenta	9	-4.08e-06	3.07e-06	-1.32904	0.184811	-3.15e-06	5.22e-06	-0.604257	0.546115	-0.00246605	0.00152959	-1.61223	0.10793	5.8e-05	5.26e-05	1.10303	0.27087	0.960792	Gm21992	Gm21992_Exon	19	4787974	4788023	4787974	4787975	19.4788	50	-	CGCTCTGGTCTCCCATCCCGGGCGCAGTCCTAAGCCGGCTGGTGGACAAC	7	Exon (Rbm4-206/Rbm4, exon 3 of 4)	19	4742913	4811612	68700	2
217	cg08402939	rs28052626	4	76.0129	-2.27402	B	1811	trans	7.4551	7.3132	0.141902	7.1713	turquoise	1	-1.05e-05	6.54e-06	-1.61085	0.108229	1.84e-05	1.11e-05	1.6578	0.0983685	0.00612919	0.00325375	1.88373	0.0605371	-0.000183195	0.000111896	-1.63719	0.102606	0.543837	Gm21992	Gm21992_Exon	19	4787996	4788045	4787996	4787997	19.4788	50	-	CGCAGTCCTAAGCCGGCTGGTGGACAACTGCACGTGCATTCGTTTGCCTT	9	Exon (Rbm4-206/Rbm4, exon 3 of 4)	19	4742913	4811612	68700	2
218	cg15911330	rs3724260	12	104.719	2.00847	D	661	trans	26.4136	18.0227	8.3909	9.63177	turquoise	1	4.51e-08	6.25e-07	0.0721915	0.942496	1.24e-06	1.06e-06	1.16617	0.24444	7.36e-05	0.000310887	0.236806	0.812964	-3.51e-06	1.07e-05	-0.328482	0.742769	0.98101	Gm21992	Gm21992_Exon	19	4788009	4788058	4788009	4788010	19.4788	50	-	CGGCTGGTGGACAACTGCACGTGCATTCGTTTGCCTTGAAGAAACAGACG	10	Exon (Rbm4-206/Rbm4, exon 3 of 4)	19	4742913	4811612	68700	2
219	cg13494247	rs46161522	14	46.9762	2.72301	D	476	trans	12.1333	7.50319	4.6301	2.87309	black	7	4.42e-06	4.67e-06	0.946397	0.344683	-1.33e-05	7.94e-06	-1.67339	0.0952586	0.00225639	0.00232592	0.970106	0.33275	-4.49e-05	8e-05	-0.561789	0.574666	0.898337	Gm21992	Gm21992_Exon	19	4788028	4788077	4788028	4788029	19.4788	50	-	CGTGCATTCGTTTGCCTTGAAGAAACAGACGCAAGAAGGGTTGCTATCAC	7	Exon (Rbm4-206/Rbm4, exon 3 of 4)	19	4742913	4811612	68700	2
220	cg04200591	rs30051668	6	54.3976	-2.34632	B	1521	trans	0.841489	0.763567	0.0779213	0.685646	turquoise	1	5.95e-06	4.42e-06	1.34729	0.17887	4.84e-06	7.51e-06	0.644419	0.519781	0.0007994	0.00219935	0.36347	0.716501	-2.01e-05	7.56e-05	-0.265113	0.791099	0.881347	Gm21992	Gm21992_Exon	19	4788009	4788058	4788057	4788058	19.4788	50	+	CGGCTGGTGGACAACTGCACGTGCATTCGTTTGCCTTGAAGAAACAGACG	4	Exon (Rbm4-206/Rbm4, exon 3 of 4)	19	4742913	4811612	68700	2
221	cg19603862	rs31435372	3	19.6936	3.45854	D	1145	trans	76.1297	41.3417	34.7881	6.5536	black	7	2.24e-05	1.02e-05	2.18764	0.0294423	-6.56e-06	1.74e-05	-0.37699	0.706439	0.0354573	0.00509446	6.95998	2.03e-11	-0.000833003	0.000175198	-4.75464	3.05e-06	0.831491	Nf2	Nf2_Exon	11	4794856	4794905	4794856	4794857	11.4795	50	+	CGAAGCTTTGAGGAGTTAAACTTGAAGACATCAATTTTCTTATCCAGTGG	1	Exon (Nf2-205/Nf2, exon 9 of 16)	11	4765845	4849536	83692	2
222	cg09980522	rs50483697	5	13.3978	-2.14031	B	574	trans	314.533	313.095	1.4378	311.657	turquoise	1	7.1e-06	9.8e-06	0.723886	0.469682	-2.62e-05	1.67e-05	-1.57254	0.116846	-0.00846113	0.00487999	-1.73384	0.0839402	0.000307586	0.000167822	1.83281	0.0677903	0.14668	Gria4	Gria4_Exon	9	4795196	4795245	4795196	4795197	9.47952	50	+	CGCTGCTCGGAAAGGCTCCCATGGCGAGTCCCCAAAATCCAGAAAATAAC	3	Promoter (<=1kb)	9	4417896	4796142	378247	2
223	cg12591580	rs29484519	11	106.656	1.39962	D	782	trans	0.704469	0.544956	0.159513	0.385442	turquoise	1	3.43e-07	5.23e-06	0.0654932	0.947824	-6.24e-06	8.89e-06	-0.702194	0.483085	-0.000744672	0.00260306	-0.286075	0.775012	-5.69e-05	8.95e-05	-0.635179	0.52578	0.830308	Gm21992	Gm21992_threeUTR	19	4801608	4801657	4801608	4801609	19.4802	50	+	CGCTGGTAGCCAGAGTGCATCTGAGCCGCCCGCAGGTAATCATTATAGGA	3	3' UTR	19	4742913	4811612	68700	2
224	cg16438448	rs13481629	12	105.251	2.36187	D	660	trans	58.1195	28.3485	29.7711	-1.4226	magenta	9	8.77e-08	3.1e-07	0.2826	0.777672	-5.85e-07	5.27e-07	-1.10865	0.268439	-0.000307267	0.000154501	-1.98877	0.047605	5.51e-06	5.31e-06	1.03626	0.300888	0.988301	Gm21992	Gm21992_threeUTR	19	4801624	4801673	4801672	4801673	19.4802	50	+	GCATCTGAGCCGCCCGCAGGTAATCATTATAGGAGCCCGAATAGCGTGCG	9	3' UTR	19	4742913	4811612	68700	2
225	cg14342898	rs13481636	12	107.548	2.38081	D	658	trans	76.3896	45.9599	30.4298	15.5301	magenta	9	-5.74e-08	2.24e-07	-0.25653	0.797712	-1.07e-07	3.8e-07	-0.282312	0.777893	-0.000237133	0.000111346	-2.12969	0.0339848	5.07e-06	3.83e-06	1.32526	0.186061	0.990239	Gm21992	Gm21992_threeUTR	19	4801630	4801679	4801678	4801679	19.4802	50	+	GAGCCGCCCGCAGGTAATCATTATAGGAGCCCGAATAGCGTGCGTAATCG	11	3' UTR	19	4742913	4811612	68700	2
226	cg01200904	rs33847324	12	104.629	2.17433	D	661	trans	58.9526	36.9596	21.9929	14.9667	magenta	9	-2.31e-07	2.11e-07	-1.0907	0.276252	-2.32e-07	3.59e-07	-0.646678	0.518319	-0.000251391	0.000105254	-2.38842	0.0175193	6.89e-06	3.62e-06	1.90348	0.0579033	0.989742	Gm21992	Gm21992_threeUTR	19	4801642	4801691	4801690	4801691	19.4802	50	+	GGTAATCATTATAGGAGCCCGAATAGCGTGCGTAATCGGAATGGGCATCG	13	3' UTR	19	4742913	4811612	68700	2
227	cg06287583	rs39106501	19	21.3988	-2.3884	B	17	trans	66.9764	46.9724	20.004	26.9684	magenta	9	-3.68e-08	3.07e-07	-0.119799	0.90472	-4.26e-07	5.22e-07	-0.816674	0.414742	-0.000390109	0.000152996	-2.54979	0.0112598	8.6e-06	5.26e-06	1.63476	0.103115	0.988967	Gm21992	Gm21992_threeUTR	19	4801650	4801699	4801698	4801699	19.4802	50	+	TTATAGGAGCCCGAATAGCGTGCGTAATCGGAATGGGCATCGGGCAGGCG	13	3' UTR	19	4742913	4811612	68700	2
228	cg21526797	rs33847324	12	104.629	2.98654	D	661	trans	68.9095	45.877	23.0324	22.8446	magenta	9	1.25e-07	2.76e-07	0.454072	0.650094	-1.73e-07	4.68e-07	-0.370171	0.711508	-0.000366736	0.000137146	-2.67407	0.00789103	8.63e-06	4.72e-06	1.83077	0.0680953	0.990392	Gm21992	Gm21992_threeUTR	19	4801653	4801702	4801701	4801702	19.4802	50	+	TAGGAGCCCGAATAGCGTGCGTAATCGGAATGGGCATCGGGCAGGCGACG	14	3' UTR	19	4742913	4811612	68700	2
229	cg26691897	rs39106501	19	21.3988	-2.13588	B	17	trans	75.7407	37.3318	38.4089	-1.07703	magenta	9	-2.45e-07	2.83e-07	-0.86505	0.38768	-5.17e-07	4.81e-07	-1.07537	0.283046	-0.000449232	0.00014079	-3.19079	0.0015642	9.13e-06	4.84e-06	1.88511	0.0603497	0.989878	Gm21992	Gm21992_threeUTR	19	4801739	4801788	4801739	4801740	19.4802	50	+	CGAAAGCTGCGACTCTGATAAACGGCGGTAATCAGAGAGCTCGGCTAAAC	14	3' UTR	19	4742913	4811612	68700	2
230	cg26357354	rs29221520	5	12.255	-1.75318	B	1717	trans	29.3393	18.6828	10.6565	8.02629	magenta	9	-4.7e-07	5.67e-07	-0.828045	0.408282	-1.4e-06	9.63e-07	-1.45018	0.148018	-0.000656067	0.00028225	-2.32442	0.0207488	1.25e-05	9.71e-06	1.28792	0.198734	0.989125	Gm21992	Gm21992_threeUTR	19	4801700	4801749	4801748	4801749	19.4802	50	-	ACGGTAATCCAGCGAGGACTTTGTCGGCGAGCGGCGGAACGAAAGCTGCG	15	3' UTR	19	4742913	4811612	68700	2
231	cg23752210	rs33847324	12	104.629	3.34399	D	661	trans	59.8236	41.0184	18.8052	22.2133	magenta	9	-1.57e-07	2.89e-07	-0.54361	0.587101	-4.23e-08	4.91e-07	-0.0860941	0.931447	-0.000367152	0.000143874	-2.5519	0.0111933	8.51e-06	4.95e-06	1.71964	0.0864966	0.989491	Gm21992	Gm21992_threeUTR	19	4801713	4801762	4801761	4801762	19.4802	50	-	GAGGACTTTGTCGGCGAGCGGCGGAACGAAAGCTGCGACTCTGATAAACG	13	3' UTR	19	4742913	4811612	68700	2
232	cg26279488	rs33847324	12	104.629	3.18898	D	661	trans	63.1244	30.3568	32.7675	-2.41069	magenta	9	3.31e-09	1.91e-07	0.0173365	0.986179	-6.16e-08	3.24e-07	-0.19008	0.849371	-0.000199914	9.5e-05	-2.10408	0.0361764	4.08e-06	3.27e-06	1.24795	0.21299	0.991594	Gm21992	Gm21992_threeUTR	19	4801764	4801813	4801764	4801765	19.4802	50	-	CGGTAATCAGAGAGCTCGGCTAAACGCCGGTCGGAACCATACCTAGTCGA	13	3' UTR	19	4742913	4811612	68700	2
233	cg21063210	rs13481629	12	105.251	2.61524	D	660	trans	63.7388	49.0232	14.7156	34.3076	magenta	9	-6.3e-09	2.84e-07	-0.022165	0.982331	-1.58e-07	4.83e-07	-0.32726	0.743692	-0.000356914	0.000141497	-2.52241	0.0121557	9.22e-06	4.87e-06	1.89472	0.0590604	0.988841	Gm21992	Gm21992_threeUTR	19	4801732	4801781	4801780	4801781	19.4802	50	-	GGCGGAACGAAAGCTGCGACTCTGATAAACGGCGGTAATCAGAGAGCTCG	11	3' UTR	19	4742913	4811612	68700	2
234	cg10201667	rs33847324	12	104.629	1.88907	D	661	trans	70.9876	65.2482	5.73942	59.5088	turquoise	1	3.84e-07	4.92e-07	0.779829	0.436086	-1.24e-07	8.36e-07	-0.147736	0.882647	-7.28e-05	0.000244906	-0.29719	0.766521	2.73e-06	8.42e-06	0.32376	0.746338	0.982897	Gm21992	Gm21992_threeUTR	19	4801740	4801789	4801788	4801789	19.4802	50	-	GAAAGCTGCGACTCTGATAAACGGCGGTAATCAGAGAGCTCGGCTAAACG	9	3' UTR	19	4742913	4811612	68700	2
235	cg02667765	rs33847324	12	104.629	2.40669	D	661	trans	39.5921	28.13	11.4621	16.6679	magenta	9	4.48e-07	8.24e-07	0.543233	0.58736	-1.67e-06	1.4e-06	-1.19517	0.232933	-0.00089944	0.000410278	-2.19227	0.029103	2.07e-05	1.41e-05	1.47026	0.142506	0.983418	Gm21992	Gm21992_threeUTR	19	4801743	4801792	4801791	4801792	19.4802	50	-	AGCTGCGACTCTGATAAACGGCGGTAATCAGAGAGCTCGGCTAAACGCCG	8	3' UTR	19	4742913	4811612	68700	2
236	cg14633466	rs29221520	5	12.255	2.28723	D	1717	trans	24.4657	23.1954	1.27031	21.9251	turquoise	1	-2.65e-06	3.89e-06	-0.681641	0.495975	1.02e-05	6.61e-06	1.5472	0.122836	0.00347684	0.00193773	1.79428	0.0737423	-9.75e-05	6.66e-05	-1.46273	0.144555	0.92633	Gm21992	Gm21992_threeUTR	19	4801795	4801844	4801795	4801796	19.4802	50	-	CGGAACCATACCTAGTCGAGAGAAGAAGACAGTTGGTGAATGAGACAATT	8	3' UTR	19	4742913	4811612	68700	2
237	cg22852890	rs13481629	12	105.251	3.9349	D	660	trans	51.9515	36.5089	15.4426	21.0663	magenta	9	2.78e-07	3.99e-07	0.696975	0.486341	-3.97e-07	6.78e-07	-0.585732	0.558482	-0.000324926	0.00019867	-1.63551	0.102958	6.67e-06	6.83e-06	0.975631	0.330008	0.987074	Gm21992	Gm21992_threeUTR	19	4801763	4801812	4801811	4801812	19.4802	50	+	GCGGTAATCAGAGAGCTCGGCTAAACGCCGGTCGGAACCATACCTAGTCG	7	3' UTR	19	4742913	4811612	68700	2
238	cg13677823	rs46161522	14	46.9762	2.72964	D	476	trans	1095.85	1087.91	7.94361	1079.97	turquoise	1	9.31e-06	3.73e-06	2.4934	0.0131739	-5.35e-06	6.34e-06	-0.843118	0.399812	-0.00131882	0.001858	-0.709807	0.478357	7.68e-05	6.39e-05	1.20165	0.230417	0.913195	Gm21992	Gm21992_Exon	19	4802537	4802586	4802585	4802586	19.4803	50	+	GGGGCATACAGTACCTTTTCGACATGGCGACAGCCTTTTTGTAGGGATCG	8	Exon (Rbm14-201/Rbm14, exon 2 of 3)	19	4742913	4811612	68700	2
239	cg08896202	rs29681555	5	53.6118	-2.11035	B	1675	trans	3.04986	2.0871	0.962763	1.12433	turquoise	1	1.95e-05	4.11e-06	4.75005	3.11e-06	-1.33e-05	6.99e-06	-1.89611	0.0588748	-0.00115079	0.00204739	-0.562075	0.574471	4.67e-06	7.04e-05	0.0662762	0.947201	0.925688	Gm21992	Gm21992_Exon	19	4802540	4802589	4802588	4802589	19.4803	50	+	GCATACAGTACCTTTTCGACATGGCGACAGCCTTTTTGTAGGGATCGTCG	8	Exon (Rbm14-201/Rbm14, exon 2 of 3)	19	4742913	4811612	68700	2
240	cg04051089	rs48742671	1	170.535	2.09163	D	2260	trans	765.333	762.822	2.51085	760.311	turquoise	1	-2.05e-07	3.69e-06	-0.0554991	0.955777	1.91e-06	6.28e-06	0.304312	0.761094	-0.000469271	0.00183862	-0.25523	0.798715	4.35e-06	6.32e-05	0.0688333	0.945167	0.91841	Gm21992	Gm21992_Exon	19	4802657	4802706	4802657	4802658	19.4803	50	-	CGGCCCCCTGGGACATGGACAGGTAGGCTGCAGACGGCTGACCTGCCCCA	6	Exon (Rbm14-201/Rbm14, exon 2 of 3)	19	4742913	4811612	68700	2
241	cg01671869	rs45820496	14	49.0744	3.26194	D	474	trans	1168.11	1161.84	6.27193	1155.57	turquoise	1	7.62e-06	4.36e-06	1.74969	0.0811615	-1.05e-05	7.4e-06	-1.41221	0.15889	-0.000201723	0.00216893	-0.0930057	0.925959	-3.26e-05	7.46e-05	-0.436561	0.662734	0.912449	Gm21992	Gm21992_Exon	19	4802660	4802709	4802708	4802709	19.4803	50	+	CCCCCTGGGACATGGACAGGTAGGCTGCAGACGGCTGACCTGCCCCATCG	3	Exon (Rbm14-201/Rbm14, exon 2 of 3)	19	4742913	4811612	68700	2
242	cg08644610	rs31112038	19	9.02701	2.5307	D	4	cis	43.3337	33.9941	9.33964	24.6545	green	5	7.19e-05	7.49e-06	9.6068	2.68e-19	-3.62e-05	1.27e-05	-2.84865	0.00468412	0.00380635	0.00372551	1.0217	0.30772	-6.57e-05	0.00012812	-0.51316	0.608205	0.544177	Gm21992	Gm21992_Exon	19	4803532	4803581	4803532	4803533	19.4804	50	-	CGGTAAGAGGCTGCCTGGGCTGTCATGGGCTGAGTCCGATAGCCAACACC	2	Exon (Rbm14-201/Rbm14, exon 2 of 3)	19	4742913	4811612	68700	2
243	cg01038699	rs47064658	3	61.2201	2.45365	D	1988	trans	734.43	727.315	7.11506	720.2	turquoise	1	-1.2e-05	7.72e-06	-1.55497	0.120973	3.45e-06	1.31e-05	0.262714	0.792946	0.00593177	0.0038422	1.54385	0.123646	-0.000181001	0.000132133	-1.36984	0.171728	0.836313	Gm21992	Gm21992_Exon	19	4803568	4803617	4803568	4803569	19.4804	50	-	CGATAGCCAACACCCAAAGAGGCAGAAGGCTGGGCCCTGTAGGCAGCTCC	3	Exon (Rbm14-201/Rbm14, exon 2 of 3)	19	4742913	4811612	68700	2
244	cg00360524	rs27337237	2	156.926	3.08272	D	2076	trans	8.42435	2.90756	5.51679	-2.60923	green	5	2.98e-05	4.54e-06	6.56344	2.21e-10	-1.24e-05	7.71e-06	-1.61481	0.107368	-0.000851752	0.00225788	-0.377235	0.706257	-1.17e-05	7.76e-05	-0.150906	0.880148	0.825943	Gm21992	Gm21992_Exon	19	4803718	4803767	4803718	4803719	19.4804	50	+	CGACCAAAGAAGGGTGGTGTGGGCTGACGGGCTTGCCCATCAAAGCCACC	8	Exon (Rbm14-201/Rbm14, exon 2 of 3)	19	4742913	4811612	68700	2
245	cg12328076	rs3658866	14	22.9588	-2.40424	B	500	trans	75.6609	72.7492	2.91172	69.8375	turquoise	1	-1.18e-05	7.65e-06	-1.5491	0.122378	3.19e-05	1.3e-05	2.45919	0.0144711	0.0123213	0.00380595	3.23739	0.00133693	-0.000257337	0.000130886	-1.96611	0.0501779	0.881985	Gm21992	Gm21992_Exon	19	4803745	4803794	4803745	4803746	19.4804	50	+	CGGGCTTGCCCATCAAAGCCACCAGTGCTGTTGCCAAAAGCCTGCTGGTA	6	Exon (Rbm14-201/Rbm14, exon 2 of 3)	19	4742913	4811612	68700	2
246	cg12188650	rs52547273	14	46.8299	2.23448	D	476	trans	9.9095	3.38192	6.52758	-3.14567	greenyellow	11	-2.01e-05	6.99e-06	-2.87142	0.00436776	-9.15e-07	1.19e-05	-0.0770968	0.938596	0.013334	0.00347791	3.83391	0.000152751	-0.00062099	0.000119605	-5.192	3.77e-07	0.630338	Gm21992	Gm21992_Exon	19	4803749	4803798	4803797	4803798	19.4804	50	-	CTTGCCCATCAAAGCCACCAGTGCTGTTGCCAAAAGCCTGCTGGTAGTCG	1	Exon (Rbm14-201/Rbm14, exon 2 of 3)	19	4742913	4811612	68700	2
247	cg09313626	rs260237020	5	116.556	3.05895	D	1613	trans	51.3176	32.4496	18.8679	13.5817	greenyellow	11	-3.5e-05	1.04e-05	-3.3601	0.000876555	-6.32e-06	1.77e-05	-0.357547	0.720926	0.0333268	0.00517795	6.4363	4.65e-10	-0.000837095	0.000178069	-4.70095	3.9e-06	0.47107	Gm21992	Gm21992_Exon	19	4803875	4803924	4803923	4803924	19.4804	50	+	GGACAGCCAGGCCAGGCCCCTTCTTCTGACCCTTGGTGGAGAGTTCCACG	6	Exon (Rbm14-201/Rbm14, exon 2 of 3)	19	4742913	4811612	68700	2
248	cg05311959	Affy_PC7_129	7	122	2.87841	D	1302	trans	8.49977	3.14888	5.35089	-2.20201	black	7	-3.64e-06	2.56e-06	-1.42136	0.156218	-6.41e-07	4.35e-06	-0.147537	0.882804	0.00358267	0.0012731	2.81413	0.00520367	-1.52e-05	4.38e-05	-0.347069	0.728775	0.935975	Gm21992	Gm21992_Exon	19	4803883	4803932	4803931	4803932	19.4804	50	+	AGGCCAGGCCCCTTCTTCTGACCCTTGGTGGAGAGTTCCACGTTGATGCG	6	Exon (Rbm14-201/Rbm14, exon 2 of 3)	19	4742913	4811612	68700	2
249	cg11694284	rs29733222	5	115.434	3.98056	D	1614	trans	134.763	44.5514	90.2118	-45.6604	greenyellow	11	2.88e-05	9.58e-06	3.00209	0.00289939	-1.25e-05	1.63e-05	-0.770637	0.441509	0.0355645	0.00476941	7.4568	8.95e-13	-0.000766376	0.00016402	-4.67246	4.44e-06	0.543297	Gm21992	Gm21992_Exon	19	4803905	4803954	4803953	4803954	19.4804	50	+	CCTTGGTGGAGAGTTCCACGTTGATGCGCTTGCCCTTCACTTCTTTGCCG	6	Exon (Rbm14-201/Rbm14, exon 2 of 3)	19	4742913	4811612	68700	2
250	cg06529586	rs260237020	5	116.556	3.1432	D	1613	trans	96.372	53.7084	42.6636	11.0448	greenyellow	11	5.92e-05	8.99e-06	6.59128	1.87e-10	-5.76e-05	1.53e-05	-3.77375	0.000192652	0.033862	0.00447363	7.56923	4.33e-13	-0.000518176	0.000153848	-3.36811	0.000852362	0.725959	Gm21992	Gm21992_Exon	19	4804008	4804057	4804008	4804009	19.4804	50	+	CGCGTAGTCTGATAAAGCAGCAGACAGAGGGTTAGCAATTAGGGGGGCAG	5	Exon (Rbm14-201/Rbm14, exon 2 of 3)	19	4742913	4811612	68700	2
251	cg26792746	rs33238803	5	116.662	3.39804	D	1612	trans	68.3278	24.5759	43.7519	-19.1761	greenyellow	11	2.08e-05	7.03e-06	2.9545	0.00337161	-1.83e-05	1.19e-05	-1.52956	0.127147	0.023472	0.00349994	6.70642	9.45e-11	-0.000170339	0.000120363	-1.41522	0.158008	0.915647	Gm21992	Gm21992_Exon	19	4803962	4804011	4804010	4804011	19.4804	50	+	GCGCGATTGCGGCTTTGGCATCTGCTTCCTTCTCCATGTGAACAAACGCG	5	Exon (Rbm14-201/Rbm14, exon 2 of 3)	19	4742913	4811612	68700	2
252	cg01036505	rs29885390	9	67.0227	3.36013	D	644	trans	63.8885	49.1324	14.7561	34.3763	turquoise	1	-9.41e-06	1.99e-06	-4.73136	3.39e-06	5.35e-06	3.38e-06	1.58433	0.114139	0.000616835	0.000989684	0.623265	0.533569	-8.94e-05	3.4e-05	-2.62671	0.00904994	0.952943	Cdk14	Cdk14_Intron	5	4812217	4812266	4812217	4812218	5.48122	50	+	CGCCACCAACTAGGCTCAAGAGACTAATTAGAGAGAGTACTGCCTGCGCA	2	Intron (Cdk14-203/Cdk14, intron 13 of 13)	5	4803391	5266068	462678	2
253	cg01512389	rs29733222	5	115.434	2.6417	D	111	trans	332.184	281.203	50.9812	230.222	blue	2	8.28e-05	1.12e-05	7.38176	1.45e-12	-5.35e-05	1.91e-05	-2.80751	0.00530895	0.00608735	0.00558503	1.08994	0.276586	-0.000218513	0.000192069	-1.13768	0.256132	0.297053	Cdk14	Cdk14_Intron	5	4834956	4835005	4835004	4835005	5.4835	50	+	GCTGCTCTGTTAAATCATGGGGTTCCATCAACATCTCAGAATTCCTGCCG	2	Intron (Cdk14-203/Cdk14, intron 13 of 13)	5	4803391	5266068	462678	2
254	cg19358519	rs13476137	1	139.232	-3.7774	B	567	trans	17.6996	11.5412	6.15842	5.38276	blue	2	4.22e-05	1.42e-05	2.97479	0.00316232	-2.43e-05	2.41e-05	-1.00875	0.31388	0.00376799	0.00705385	0.534175	0.593604	8.31e-05	0.000242581	0.342538	0.732178	0.681142	Cdk14	Cdk14_Intron	5	4835015	4835064	4835063	4835064	5.48351	50	-	TGGGAGACCACAGATTAGAGTACACTGGAGTGTGTATATTAGGTCACTCG	3	Intron (Cdk14-203/Cdk14, intron 13 of 13)	5	4803391	5266068	462678	2
255	cg03261383	rs13478566	5	142.064	-2.8331	B	167	trans	49.8488	34.7444	15.1044	19.6401	turquoise	1	9.69e-06	2.78e-06	3.48417	0.000564771	-4.32e-06	4.73e-06	-0.914675	0.361073	0.00342154	0.00138431	2.47165	0.0139859	-0.00012282	4.76e-05	-2.57991	0.0103427	0.0609795	Shisa7	Shisa7_Exon	7	4836408	4836457	4836456	4836457	7.48365	50	-	AGGAGCCGGTGCTGCAGTTGAAGGTGGCGTCGTACTGGCCCATGACATCG	10	Exon (Shisa7-201/Shisa7, exon 2 of 6)	7	4825553	4844696	19144	2
256	cg23757896	rs49996164	12	45.1606	2.79464	D	40	trans	43.7201	30.7261	12.994	17.7321	blue	2	-4.64e-06	5.6e-06	-0.828747	0.407885	-9.12e-07	9.52e-06	-0.095818	0.923727	-0.00728269	0.00278877	-2.61143	0.00945498	7.66e-05	9.59e-05	0.798444	0.425224	0.833525	Mfsd2b	Mfsd2b_fiveUTR	12	4871437	4871486	4871485	4871486	12.4871	50	-	TTGGGGACCCCACCAATGCCATAGCACACCTTTGTACAGAATGAGAGGCG	3	5' UTR	12	4862440	4874355	11916	2
257	cg24905433	rs31037523	7	70.8482	-2.52824	B	371	trans	16.4091	7.58782	8.82126	-1.23344	blue	2	-7.4e-05	1.04e-05	-7.08591	9.34e-12	1.68e-05	1.77e-05	0.945063	0.345363	0.0164401	0.00519927	3.162	0.00172194	-0.000900313	0.000178802	-5.03524	8.11e-07	0.53215	Cdk14	Cdk14_Intron	5	4877365	4877414	4877413	4877414	5.48774	50	-	TCCTGCTAACTAGCCTTTTTGACCTGCACTAAGAGGAACTCATCTGATCG	1	Intron (Cdk14-203/Cdk14, intron 13 of 13)	5	4803391	5266068	462678	2
258	cg05030995	UNC21937304	12	114.222	3.14319	D	1073	trans	807.924	805.906	2.01764	803.888	turquoise	1	-8.48e-06	5.99e-06	-1.41654	0.157622	1.76e-05	1.02e-05	1.7257	0.0853977	0.00552624	0.00297968	1.85464	0.0645971	-0.000195631	0.000102471	-1.90913	0.0571683	0.86359	Cdk14	Cdk14_Intron	5	4891987	4892036	4892035	4892036	5.4892	50	-	ATCTTTATTCTCCCCCCTTCAAAAGGTTTCACTGCTCCTGATGTTTAACG	4	Intron (Cdk14-203/Cdk14, intron 12 of 13)	5	4803391	5266068	462678	2
259	cg10562683	rs32656013	8	28.1421	1.90017	D	475	trans	1458.76	1451.59	7.17614	1444.41	turquoise	1	2.72e-06	4.59e-06	0.59372	0.553133	1.63e-05	7.79e-06	2.08834	0.0375826	0.00846765	0.00228276	3.7094	0.000246134	-0.000321544	7.85e-05	-4.0959	5.37e-05	0.88996	Cdk14	Cdk14_Intron	5	4892000	4892049	4892048	4892049	5.4892	50	-	CCCCTTCAAAAGGTTTCACTGCTCCTGATGTTTAACGTTATGCAAAGACG	4	Intron (Cdk14-203/Cdk14, intron 12 of 13)	5	4803391	5266068	462678	2
260	cg19980763	rs31097116	7	80.8263	-1.96134	B	700	trans	86.9003	86.5593	0.340956	86.2184	turquoise	1	-1.59e-05	8.68e-06	-1.8304	0.0681504	2.64e-05	1.48e-05	1.78805	0.074745	0.00782765	0.00432156	1.8113	0.0710616	-0.000237615	0.000148618	-1.59883	0.110878	0.669374	Gm6140	Gm6140_Intergenic_upstream	3	4901496	4901545	4901496	4901497	3.49015	50	+	CGTCAATCACGCCAGGAGGAAAAATAGTGGCATGATTTGTTATCTGTTAT	1	Distal Intergenic	3	4890266	4891231	966	2
261	cg16872560	rs3668922	13	111.771	2.27876	D	1038	trans	191.439	91.2195	100.219	-8.9998	lightgreen	18	0.000120677	9.8e-06	12.3197	1.17e-28	-4.03e-05	1.66e-05	-2.41898	0.0161395	0.00790223	0.00487531	1.62087	0.106063	9.15e-05	0.000167662	0.545561	0.58576	0.138003	Ppp1r9a	Ppp1r9a_fiveUTR	6	4903003	4903052	4903003	4903004	6.4903	50	-	CGGCCCTAGAGTTAATCCCATCAGCCGAGGTGAGGCACCTGTTACCCCGG	4	Promoter (<=1kb)	6	4903018	5160221	257204	1
262	cg08368788	rs3658866	14	22.9588	-2.42426	B	1071	trans	73.5979	44.327	29.2709	15.0561	lightgreen	18	2.47e-05	4.19e-06	5.89233	9.92e-09	-8.43e-06	7.12e-06	-1.1839	0.237358	0.00102548	0.00208662	0.491456	0.623452	-0.000111108	7.18e-05	-1.54836	0.122555	0.114114	Ppp1r9a	Ppp1r9a_fiveUTR	6	4903002	4903051	4903050	4903051	6.49031	50	-	GCGGCCCTAGAGTTAATCCCATCAGCCGAGGTGAGGCACCTGTTACCCCG	7	Promoter (<=1kb)	6	4903018	5160221	257204	1
263	cg09643313	rs3722415	13	111.853	2.36523	D	1038	trans	175.203	90.7242	84.479	6.24512	lightgreen	18	6.12e-05	4.94e-06	12.3817	7e-29	-1.34e-05	8.4e-06	-1.59621	0.11146	0.00530119	0.00246058	2.15445	0.031975	-2.23e-05	8.46e-05	-0.263162	0.792601	0.0653072	Ppp1r9a	Ppp1r9a_fiveUTR	6	4903892	4903941	4903892	4903893	6.49039	50	+	CGGCTGCCTCTCAAGTTGGTGTTATTTATGTTTGTCTTTTGTGAGGGCAG	6	Promoter (<=1kb)	6	4902917	5159590	256674	1
264	cg10405727	rs3722345	2	80.6157	2.21805	D	1965	trans	33.5061	25.415	8.09112	17.3239	green	5	0.000102698	9.1e-06	11.2856	5.63e-25	-4.09e-05	1.55e-05	-2.64337	0.00862572	-0.0199283	0.00452913	-4.40002	1.49e-05	0.000766164	0.000155756	4.91899	1.41e-06	0.842157	Gm4828	Gm4828_Intergenic_downstream	17	4907142	4907191	4907142	4907143	17.4907	50	-	CGCTTAGAAATAGAAATGCATTTTCAATAAGTATTTATTATGTTGTTCTG	1	Distal Intergenic	17	4880626	4881115	490	1
265	cg07391782	rs33040691	5	127.267	2.9897	D	1414	trans	180.944	118.06	62.884	55.1763	blue	2	0.000100287	8.84e-06	11.342	3.57e-25	-3.76e-05	1.5e-05	-2.50479	0.0127655	0.0165385	0.00440077	3.75808	0.000204561	-0.000433059	0.000151342	-2.86146	0.00450373	0.14468	Gm4828	Gm4828_Intergenic_downstream	17	4907166	4907215	4907214	4907215	17.4907	50	-	CAATAAGTATTTATTATGTTGTTCTGAGCATACAGCTTTAAATTTGCCCG	2	Distal Intergenic	17	4880626	4881115	490	1
266	cg15443969	rs30419326	19	47.9604	-2.35176	B	231	trans	148.38	75.8208	72.5596	3.26121	blue	2	1.9e-05	3.24e-06	5.86043	1.18e-08	-2.59e-06	5.51e-06	-0.469588	0.638979	0.00816492	0.00161354	5.06024	7.19e-07	-0.000145585	5.55e-05	-2.62365	0.00912976	0.0697527	Gm4828	Gm4828_Intergenic_downstream	17	4907498	4907547	4907546	4907547	17.4908	50	+	TCTGCTGATCGAATTTCAGATCAGCCACAGGAGATGCAACTAACCTTCCG	4	Distal Intergenic	17	4880626	4881115	490	1
267	cg00861228	rs29189681	5	13.3834	2.25554	D	955	trans	187.764	185.968	1.79634	184.171	turquoise	1	-4.84e-06	7.32e-06	-0.661929	0.508508	1.61e-05	1.24e-05	1.29844	0.1951	0.00963859	0.00364181	2.64665	0.00854453	-0.00031436	0.000125242	-2.51003	0.0125813	0.911982	Atad2b	Atad2b_Intron	12	4970457	4970506	4970457	4970458	12.497	50	+	CGACATCTTCTGGTGAGGAGAAAACGTAAATCTCTCCAGCACTACTTCAG	3	Intron (Atad2b-201/Atad2b, intron 15 of 30)	12	4917404	5047394	129991	1
268	cg18662251	rs33264515	17	90.7637	-2.87073	B	102	trans	1.14486	0.909556	0.2353	0.674256	turquoise	1	6.39e-06	1.35e-05	0.47394	0.635876	3.48e-05	2.29e-05	1.52239	0.12893	0.0173935	0.00670559	2.59388	0.00994063	-0.000658	0.000230605	-2.85337	0.0046169	0.331445	Npas4	Npas4_threeUTR	19	4984337	4984386	4984337	4984338	19.4984	50	-	CGCATGACACCAGAGGTACCAAAAAGGCAAACTGGACTTTATTATAAAGT	1	3' UTR	19	4984355	4989971	5617	2
269	cg16010785	rs51443842	2	147.565	-3.92745	B	2085	trans	3.81901	2.13165	1.68735	0.444301	turquoise	1	6.27e-07	1.33e-05	0.0471803	0.9624	0.000104112	2.26e-05	4.61226	5.83e-06	0.0220986	0.00661311	3.34163	0.0009348	-0.000344914	0.000227424	-1.51661	0.130385	0.577685	Npas4	Npas4_threeUTR	19	4984354	4984403	4984402	4984403	19.4984	50	-	ACCAAAAAGGCAAACTGGACTTTATTATAAAGTTGGCTACAAAGTCACCG	5	3' UTR	19	4984355	4989971	5617	2
270	cg16988131	rs27248575	2	144.092	-3.40425	B	2089	trans	2.74473	1.49928	1.24545	0.253836	turquoise	1	-5.07e-06	9.87e-06	-0.513481	0.607981	7.45e-05	1.68e-05	4.43882	1.26e-05	0.0104736	0.00491465	2.13109	0.033868	-0.000138538	0.000169015	-0.819681	0.413028	0.382175	Npas4	Npas4_threeUTR	19	4984364	4984413	4984412	4984413	19.4984	50	-	CAAACTGGACTTTATTATAAAGTTGGCTACAAAGTCACCGCAGCACCACG	5	3' UTR	19	4984355	4989971	5617	2
271	cg23891594	rs27248575	2	144.092	-3.19554	B	2089	trans	9.46441	4.68392	4.78049	-0.0965728	blue	2	4.33e-05	1.11e-05	3.91681	0.00011041	7.38e-05	1.88e-05	3.92997	0.000104808	0.0170537	0.00550285	3.09907	0.00211925	-2.36e-05	0.000189242	-0.124809	0.900756	0.220715	Npas4	Npas4_threeUTR	19	4984591	4984640	4984591	4984592	19.4985	50	-	CGCCAGGGCGGCAGAGTCCATCGGAATTGAAATCCCGTTACTGGTGTGTA	10	3' UTR	19	4984355	4989971	5617	2
272	cg15273822	rs27248575	2	144.092	-2.94595	B	2089	trans	25.3516	11.6442	13.7074	-2.06322	turquoise	1	3.34e-05	1e-05	3.33	0.000973318	6.35e-05	1.7e-05	3.72448	0.000232469	0.0172774	0.00499495	3.45898	0.000618129	-0.000195644	0.000171776	-1.13895	0.255604	0.223443	Npas4	Npas4_threeUTR	19	4984599	4984648	4984599	4984600	19.4985	50	-	CGGCAGAGTCCATCGGAATTGAAATCCCGTTACTGGTGTGTAGAGAATTC	8	3' UTR	19	4984355	4989971	5617	2
273	cg27242415	rs27248575	2	144.092	-3.39404	B	2089	trans	6.061	3.53218	2.52882	1.00336	turquoise	1	2.73e-05	1.26e-05	2.17025	0.0307473	8.27e-05	2.14e-05	3.8726	0.000131367	0.0196999	0.00625955	3.14718	0.00180878	-0.000223709	0.000215266	-1.03923	0.29951	0.321954	Npas4	Npas4_threeUTR	19	4984612	4984661	4984612	4984613	19.4985	50	-	CGGAATTGAAATCCCGTTACTGGTGTGTAGAGAATTCTACGTGGGTGTCA	9	3' UTR	19	4984355	4989971	5617	2
274	cg09599996	rs27248575	2	144.092	-2.31027	B	2089	trans	2.57767	1.03469	1.54297	-0.508281	turquoise	1	2.18e-05	1.04e-05	2.09055	0.0373829	4.88e-05	1.77e-05	2.75549	0.00620714	0.00779536	0.00518673	1.50294	0.133872	7.33e-05	0.000178371	0.411064	0.68131	0.244239	Npas4	Npas4_threeUTR	19	4984603	4984652	4984651	4984652	19.4985	50	-	AGAGTCCATCGGAATTGAAATCCCGTTACTGGTGTGTAGAGAATTCTACG	5	3' UTR	19	4984355	4989971	5617	2
275	cg02859575	rs31081691	19	4.48445	-4.198	B	1	cis	0.857486	0.246004	0.611482	-0.365477	grey	0	1.97e-05	1.32e-05	1.48876	0.137567	9.81e-05	2.25e-05	4.36336	1.75e-05	0.0149545	0.00658687	2.27036	0.023872	-0.000161784	0.000226522	-0.714207	0.475637	0.821669	Npas4	Npas4_threeUTR	19	4985010	4985059	4985010	4985011	19.4985	50	+	CGGCTCCACGTCTTGATGACAATATGCCATACTTGACGACGTTAAGTCAC	4	3' UTR	19	4984355	4989971	5617	2
276	cg19993195	rs47010034	19	4.2627	-4.4241	B	1	cis	17.0511	15.8118	1.23927	14.5726	turquoise	1	-3.72e-06	1.97e-05	-0.188742	0.850419	0.00022317	3.35e-05	6.66803	1.19e-10	0.0238988	0.00980519	2.43736	0.0153569	0.000167786	0.0003372	0.497585	0.619129	0.584333	Npas4	Npas4_threeUTR	19	4985018	4985067	4985018	4985019	19.4985	50	+	CGTCTTGATGACAATATGCCATACTTGACGACGTTAAGTCACAGACTTAT	4	3' UTR	19	4984355	4989971	5617	2
277	cg18278595	rs27320666	2	159.106	-3.23331	B	2074	trans	0.144422	0.0261966	0.118225	-0.0920287	grey	0	-6.58e-06	1.57e-05	-0.418823	0.675635	4.6e-05	2.67e-05	1.72449	0.0856154	-0.00163244	0.00781715	-0.208828	0.83472	0.000330245	0.000268831	1.22845	0.220211	0.360995	Npas4	Npas4_threeUTR	19	4985001	4985050	4985049	4985050	19.4985	50	+	GGTGGAGAGCGGCTCCACGTCTTGATGACAATATGCCATACTTGACGACG	4	3' UTR	19	4984355	4989971	5617	2
278	cg08221382	rs30959239	19	4.84597	-4.30718	B	0	cis	61.7796	60.9449	0.834695	60.1102	turquoise	1	3.4e-06	1.76e-05	0.193501	0.846693	0.000187225	2.99e-05	6.26346	1.26e-09	0.0333348	0.00875722	3.80655	0.000169821	-0.000439793	0.00030116	-1.46033	0.145212	0.166401	Npas4	Npas4_threeUTR	19	4985026	4985075	4985074	4985075	19.4985	50	+	TGACAATATGCCATACTTGACGACGTTAAGTCACAGACTTATTCAAAACG	2	3' UTR	19	4984355	4989971	5617	2
279	cg07025752	rs3708146	2	116.006	-1.97213	B	73	trans	84.641	53.9577	30.6833	23.2744	blue	2	-2.45e-05	8.87e-06	-2.76852	0.00597018	7.61e-06	1.51e-05	0.504927	0.613969	-0.00956018	0.00441281	-2.16646	0.0310376	0.000116057	0.000151756	0.764761	0.444995	0.662968	Gm6140	Gm6140_Intergenic_upstream	3	4988816	4988865	4988864	4988865	3.49889	50	-	TATGATAAGGCTCCTGCTGAGCTAATAAGCCCAACAAATGTCTGTGTCCG	1	Distal Intergenic	3	4890266	4891231	966	2
280	cg22251797	rs29781834	9	71.4045	-3.19333	B	1076	trans	68.3273	17.4278	50.8995	-33.4717	lightgreen	18	5.35e-05	5.58e-06	9.59153	3.01e-19	-7.42e-06	9.48e-06	-0.782859	0.434308	0.00517349	0.00277825	1.86214	0.0635299	5.17e-06	9.55e-05	0.0541635	0.95684	0.147252	Npas4	Npas4_Promoter	19	4990896	4990945	4990944	4990945	19.4991	50	+	GGGGCGGGGCCGGGGGAATCCCAGCTCCATATTAGGACAGGAATCCTCCG	13	Promoter (<=1kb)	19	4984355	4990316	5962	2
281	cg25599220	rs50441952	4	21.8559	3.2553	D	1865	trans	21.3358	13.8397	7.49613	6.34355	blue	2	-5.41e-05	8.79e-06	-6.14837	2.41e-09	1.06e-05	1.49e-05	0.706613	0.480338	-0.0109056	0.00437646	-2.49188	0.0132293	5.51e-05	0.000150506	0.36611	0.714532	0.19548	Npas4	Npas4_Promoter	19	4993117	4993166	4993117	4993118	19.4993	50	+	CGCTGCTAAAAATACTGGCAGTGTGAGTCATCCTGGCCTGGCTGAGTCAC	3	Promoter (2-3kb)	19	4984355	4990316	5962	2
282	cg11388911	rs13478557	5	139.495	-2.30515	B	1402	trans	191.031	49.7016	141.33	-91.6282	purple	10	-2.97e-06	1.85e-06	-1.60202	0.110169	-1.97e-08	3.15e-06	-0.00627296	0.994999	0.00105886	0.000921914	1.14855	0.251628	-3.31e-05	3.17e-05	-1.04539	0.296658	0.0622256	Arid1b	Arid1b_Exon	17	4995670	4995719	4995670	4995671	17.4996	50	+	CGCTGGGCCTTGCTTTGATCAACATGGCGGACAACAAAGCCCCGGGATGG	9	Exon (Arid1b-201/Arid1b, exon 1 of 19)	17	4994332	5097733	103402	1
283	cg10737780	rs3668922	13	111.771	2.35278	D	345	trans	48.1002	23.1017	24.9985	-1.89675	purple	10	-3.41e-06	1.62e-06	-2.10966	0.0356893	-3.29e-08	2.74e-06	-0.0119992	0.990434	0.000693744	0.000803874	0.863001	0.388804	2.32e-05	2.76e-05	0.838193	0.402568	0.051845	Arid1b	Arid1b_Exon	17	4995685	4995734	4995733	4995734	17.4996	50	-	TGATCAACATGGCGGACAACAAAGCCCCGGGATGGGGATGATGCACTCCG	6	Exon (Arid1b-201/Arid1b, exon 1 of 19)	17	4994332	5097733	103402	1
284	cg23191292	rs28157390	4	94.5765	2.54293	D	1605	trans	42.9239	13.1961	29.7278	-16.5318	purple	10	3.81e-07	1.12e-06	0.339991	0.734094	-7.44e-07	1.9e-06	-0.390749	0.696251	-4.84e-05	0.000557864	-0.0867861	0.930898	9.37e-06	1.92e-05	0.488507	0.625536	0.0323546	Arid1b	Arid1b_Exon	17	4995787	4995836	4995787	4995788	17.4996	50	-	CGAAGGGTACCCCAACAGCCAGTGCAACCATTATCCGGGCTACAGCCGGC	6	Exon (Arid1b-201/Arid1b, exon 1 of 19)	17	4994332	5097733	103402	1
285	cg12546877	Affy_PC14_28	14	27	-2.32622	B	308	trans	138.236	36.1069	102.129	-66.0223	purple	10	-2.81e-06	1.51e-06	-1.86229	0.0635081	2.56e-06	2.56e-06	0.998933	0.318606	0.00221612	0.000749966	2.95496	0.00336676	-5.11e-05	2.58e-05	-1.98071	0.0485079	0.0490615	Arid1b	Arid1b_fiveUTR	17	4996449	4996498	4996449	4996450	17.4996	50	-	CGATGAGCCCCGGCACCCCCGGACCGACCATGGGCAGATCCCAGGTAACC	11	5' UTR	17	4994332	5097733	103402	1
286	cg13055461	rs8268441	7	74.3375	-2.66163	B	1163	trans	23.9879	10.2097	13.7782	-3.56845	black	7	-0.000102095	1e-05	-10.1653	3.87e-21	3.44e-05	1.71e-05	2.01904	0.0443441	0.0344537	0.00499873	6.89248	3.07e-11	-0.000516357	0.000171906	-3.00372	0.00288435	0.643815	Arid1b	Arid1b_Intron	17	5007430	5007479	5007430	5007431	17.5007	50	+	CGTGACCTTCACATATGTAGATTAGCCATGTGCTCTGTGAATTGAAACTT	4	Intron (Arid1b-204/Arid1b, intron 1 of 2)	17	4994332	5097733	103402	1
287	cg01608205	rs51777971	14	49.159	-2.13752	B	287	trans	433.785	432.211	1.57435	430.637	turquoise	1	-1.95e-06	1.08e-06	-1.80812	0.0715561	1.71e-06	1.83e-06	0.935462	0.350278	0.000663948	0.00053697	1.23647	0.21722	-3.16e-05	1.85e-05	-1.70897	0.088458	0.969899	Atad2b	Atad2b_threeUTR	12	5013916	5013965	5013916	5013917	12.5014	50	+	CGGTTGTTTCTCAGGGATGTAACCAAGAGGCTGGCCACAGATAAACGCTT	6	3' UTR	12	4917404	5047394	129991	1
288	cg13396001	rs47695923	15	60.0387	-2.65398	B	424	trans	455.339	454.04	1.2988	452.742	turquoise	1	-5.39e-07	1.52e-06	-0.355756	0.722265	3.3e-06	2.57e-06	1.28351	0.200273	0.00156079	0.00075429	2.06922	0.0393541	-5.45e-05	2.59e-05	-2.09966	0.0365669	0.960399	Atad2b	Atad2b_threeUTR	12	5013961	5014010	5013961	5013962	12.5014	50	-	CGCTTTAACATCTTCAGCAAACCGGTGGATATTGAAGAGGTCTTGTTTCA	4	3' UTR	12	4917404	5047394	129991	1
289	cg12507329	rs29538830	2	113.346	-1.85871	B	1359	trans	12.3956	12.1342	0.261385	11.8728	turquoise	1	5.67e-06	1.66e-06	3.41941	0.000711547	-3.84e-07	2.82e-06	-0.136132	0.891805	0.00041476	0.000825668	0.502333	0.61579	-1.02e-05	2.84e-05	-0.360395	0.718797	0.95135	Atad2b	Atad2b_threeUTR	12	5013983	5014032	5013983	5013984	12.5014	50	-	CGGTGGATATTGAAGAGGTCTTGTTTCAGTAGTGTGCAAACAGTGAAGTT	3	3' UTR	12	4917404	5047394	129991	1
290	cg22654310	rs29514307	5	143.513	2.15225	D	1299	trans	22.7016	17.2847	5.41695	11.8677	turquoise	1	5.24e-07	1.74e-06	0.301209	0.763457	-5.35e-06	2.95e-06	-1.81215	0.0709301	-0.00156562	0.000865215	-1.80952	0.0713385	3.72e-05	2.98e-05	1.24898	0.212616	0.957153	Glyr1	Glyr1_Exon	16	5021403	5021452	5021403	5021404	16.5021	50	-	CGGGGGTTCTTCCCAGACGGGCCCCCTCCTGGATGAACAAATCACACTGC	4	Exon (Glyr1-202/Glyr1, exon 11 of 16)	16	5013909	5049857	35949	2
291	cg19544260	rs47065993	4	33.9434	2.04235	D	1567	trans	48.834	45.5123	3.32165	42.1907	turquoise	1	-1.43e-05	4.53e-06	-3.1483	0.00180208	-1.52e-05	7.69e-06	-1.98041	0.0485417	-0.00247591	0.00225346	-1.09872	0.272743	2.41e-05	7.75e-05	0.31124	0.755828	0.895951	Glyr1	Glyr1_Exon	16	5021420	5021469	5021420	5021421	16.5021	50	-	CGGGCCCCCTCCTGGATGAACAAATCACACTGCAAAAGTCACAGATCCTA	3	Exon (Glyr1-202/Glyr1, exon 11 of 16)	16	5013909	5049857	35949	2
292	cg17834517	rs30950360	6	149.266	2.83843	D	1140	trans	3.24476	1.2004	2.04436	-0.843969	greenyellow	11	-3.9e-08	1.88e-06	-0.0208112	0.98341	-5.15e-06	3.19e-06	-1.61719	0.106854	0.00429655	0.000933664	4.60182	6.11e-06	-0.0001371	3.21e-05	-4.26987	2.6e-05	0.954079	Glyr1	Glyr1_Exon	16	5026519	5026568	5026567	5026568	16.5027	50	-	TGCGGTTCCAGACAGTCACTGTGTGACCCATTTTTAGCAAGTTGGAGACG	2	Exon (Glyr1-202/Glyr1, exon 10 of 16)	16	5013909	5049857	35949	2
293	cg23697154	rs27337237	2	156.926	4.43609	D	1060	trans	33.1148	25.7977	7.31709	18.4806	green	5	7.99e-05	5.32e-06	15.0189	1.09e-38	-4.25e-05	9.04e-06	-4.70163	3.89e-06	-0.00848716	0.0026482	-3.20488	0.00149194	0.000307158	9.11e-05	3.37272	0.000838698	0.879387	Syne1	Syne1_Exon	10	5030382	5030431	5030430	5030431	10.503	50	-	TGTGGACTGCTGACAGAGGGTCCAGGCTGTGAGAGACTACACTTGCCTCG	1	Exon (Syne1-205/Syne1, exon 145 of 146)	10	5020917	5550678	529762	2
294	cg15985773	rs4221305	16	96.7229	2.29972	D	566	trans	0.916111	0.0405671	0.875543	-0.834976	grey	0	-2.31e-06	1.95e-06	-1.18645	0.236354	-1.36e-06	3.31e-06	-0.411508	0.680984	0.000309477	0.00096837	0.319585	0.749498	3.06e-05	3.33e-05	0.919622	0.358485	0.931132	Atad2b	Atad2b_Exon	12	5031501	5031550	5031501	5031502	12.5032	50	-	CGGAGAAAATCAAGGCGGAGATCACAGTGGGGTAAAGGAATTATTAAGAA	4	Exon (Atad2b-201/Atad2b, exon 28 of 31)	12	4917404	5047394	129991	1
295	cg05446945	rs33376011	2	114.321	1.88696	D	699	trans	1.69857	0.595139	1.10343	-0.50829	magenta	9	6.66e-06	3.1e-06	2.15012	0.0323192	-1.23e-05	5.26e-06	-2.34108	0.0198617	0.00210976	0.00154154	1.3686	0.172114	-6.77e-05	5.3e-05	-1.27769	0.202315	0.923577	Ccdc106	Ccdc106_Exon	7	5031819	5031868	5031819	5031820	7.50318	50	+	CGCCTGTGGCAAGACCTTCCGCTACCGCTCCAACCTGCTGGAGCACCAGC	12	Exon (Zfp865-201/Zfp865, exon 2 of 3)	7	5020553	5059704	39152	1
296	cg00669285	UNCHS031330	11	73.1687	-2.15898	B	529	trans	3.315	2.29857	1.01643	1.28215	turquoise	1	-7.52e-06	2.76e-06	-2.72239	0.00684798	-8.11e-06	4.69e-06	-1.72979	0.0846637	0.000600893	0.00137398	0.437337	0.662171	1.42e-05	4.73e-05	0.299762	0.76456	0.927653	Glyr1	Glyr1_Exon	16	5036342	5036391	5036390	5036391	16.5036	50	+	CCTTCTCCCATGTTCTTCTTCACCTTCCCTTCAGACAGGCTAAGTTTGCG	2	Exon (Glyr1-202/Glyr1, exon 5 of 16)	16	5013909	5049857	35949	2
297	cg16468121	Affy_PC_Myo1d	11	80.5865	2.14203	D	916	trans	136.9	81.5655	55.3341	26.2314	blue	2	-6.89e-05	1.1e-05	-6.2405	1.43e-09	3.32e-05	1.87e-05	1.77004	0.0777039	-0.00952665	0.0054923	-1.73455	0.0838151	-0.00028498	0.00018888	-1.50879	0.13237	0.815809	Cdk14	Cdk14_Exon	5	5036478	5036527	5036526	5036527	5.50365	50	-	GTCTGTACCACAAGGTAACCACTTCGTTGGAGTATGTGTGGCTAGGGACG	1	Promoter (<=1kb)	5	4931690	5036516	104827	2
298	cg10183725	UNC20091679	11	89.5519	2.10316	D	513	trans	173.616	134.701	38.9152	95.7861	blue	2	-5.46e-05	9.16e-06	-5.96396	6.71e-09	-1.09e-05	1.56e-05	-0.6996	0.484702	-0.00686728	0.00455771	-1.50674	0.132896	-0.000126554	0.000156739	-0.807417	0.420045	0.777139	Ubn1	Ubn1_Exon	16	5063676	5063725	5063676	5063677	16.5064	50	-	CGGAAGTTGAAGGAAGGTGGTGAGAAGATAAAGAAGAAGAAAAAAGATGA	1	Exon (Ubn1-207/Ubn1, exon 6 of 18)	16	5050057	5086289	36233	1
299	cg24276148	rs29411274	11	50.3773	3.32463	D	581	trans	23.7345	14.5838	9.15066	5.43317	turquoise	1	-1.96e-05	4.63e-06	-4.23091	3.07e-05	-3.3e-05	7.86e-06	-4.19757	3.53e-05	0.00566114	0.00230416	2.45692	0.0145611	-0.000292484	7.92e-05	-3.69112	0.000263705	0.817622	U2af2	U2af2_fiveUTR	7	5068711	5068760	5068759	5068760	7.50688	50	-	TTGTTTCCATTTCTCTTTAAAGTGAAATATTGTGGGGCTGAGATCCCTCG	2	5' UTR	7	5062143	5079938	17796	1
300	cg04460656	rs36586270	8	30.4858	2.65039	D	172	trans	28.2384	15.7352	12.5032	3.23196	greenyellow	11	-2.06e-05	7.79e-06	-2.6481	0.00850886	-1.59e-05	1.32e-05	-1.20232	0.230158	0.0272805	0.00387917	7.03256	1.3e-11	-0.000795981	0.000133405	-5.96667	6.61e-09	0.725366	U2af2	U2af2_fiveUTR	7	5068737	5068786	5068785	5068786	7.50688	50	+	ATATTGTGGGGCTGAGATCCCTCGTAGCAACAAAAAGTTTGCTACCATCG	2	5' UTR	7	5062143	5079938	17796	1
301	cg13888366	rs3724175	11	36.6365	2.81786	D	567	trans	40.5311	17.6311	22.9001	-5.269	greenyellow	11	4.07e-05	5.86e-06	6.95191	2.14e-11	-4.08e-05	9.95e-06	-4.09969	5.29e-05	0.0142961	0.00291558	4.90334	1.52e-06	-0.000594513	0.000100267	-5.92932	8.11e-09	0.622886	U2af2	U2af2_Exon	7	5068807	5068856	5068855	5068856	7.50689	50	-	TTCTGACTTTCTCAACCTGCACTTTGCTACATTTGATAAACCAGCCCCCG	2	Exon (U2af2-206/U2af2, exon 2 of 8)	7	5062143	5079938	17796	1
302	cg22213242	rs30903682	3	138.245	-2.51177	B	1911	trans	46.7178	41.7219	4.99595	36.7259	turquoise	1	-4.41e-05	8.35e-06	-5.27554	2.49e-07	1.36e-05	1.42e-05	0.957836	0.338892	0.0182284	0.0041574	4.38457	1.59e-05	-0.000811124	0.000142973	-5.67328	3.21e-08	0.333609	Cd248	Cd248_Exon	19	5069050	5069099	5069050	5069051	19.5069	50	+	CGCTGTGTGGACACAGATGAGTGCCAGATTGCCGGTGTGTGCCAGCAGAT	5	Promoter (<=1kb)	19	5068078	5070682	2605	1
303	cg11703808	rs49776118	11	90.6371	2.42973	D	86	trans	21.6359	14.6012	7.03474	7.56647	turquoise	1	-4.74e-06	3.45e-06	-1.3726	0.170868	2.84e-06	5.86e-06	0.485009	0.628012	-0.00256011	0.00171776	-1.49038	0.137141	7.77e-05	5.91e-05	1.31596	0.189161	0.85002	Ewsr1	Ewsr1_Exon	11	5079470	5079519	5079518	5079519	11.508	50	+	TACTCAAAAACTTACCACCAGGCTTATTGAAGCCACCTCGCTCTCCAGCG	3	Exon (Ewsr1-203/Ewsr1, exon 9 of 17)	11	5069689	5099266	29578	2
304	cg23633223	rs51978362	7	105.601	2.39111	D	435	trans	21.1538	14.3608	6.79304	7.56775	turquoise	1	-3.72e-06	2.18e-06	-1.71114	0.0880554	-8.29e-06	3.7e-06	-2.24114	0.0257246	-0.000834531	0.0010832	-0.770429	0.441632	-2.9e-05	3.73e-05	-0.777157	0.437659	0.958134	Ewsr1	Ewsr1_Exon	11	5079488	5079537	5079536	5079537	11.508	50	-	CAGGCTTATTGAAGCCACCTCGCTCTCCAGCGCTGCTGGGGGGATAAACG	4	Promoter (<=1kb)	11	5071107	5079528	8422	2
305	cg16886381	rs30852127	19	6.53705	2.51022	D	886	trans	169.907	45.3938	124.513	-79.119	greenyellow	11	0.000102436	1.44e-05	7.10743	8.17e-12	-9.95e-05	2.45e-05	-4.06428	6.11e-05	0.0397879	0.00717328	5.54668	6.24e-08	-0.00147523	0.000246688	-5.98012	6.14e-09	0.313481	Ewsr1	Ewsr1_Exon	11	5079547	5079596	5079595	5079596	11.508	50	-	AGGCCTTTCCCTTTAAAAGCCAGTACCGCTCTGAGCCTTGGGGGGGCTCG	2	Exon (Ewsr1-208/Ewsr1, exon 1 of 5)	11	5069689	5099266	29578	2
306	cg11942221	rs48387725	14	46.4444	2.37098	D	408	trans	1393.23	1384.56	8.67175	1375.89	turquoise	1	1.21e-05	4.23e-06	2.8521	0.00463491	-4.56e-06	7.18e-06	-0.635333	0.52568	0.00362113	0.00210388	1.72117	0.0862173	-0.000152853	7.24e-05	-2.11263	0.0354319	0.930014	Ewsr1	Ewsr1_threeUTR	11	5080545	5080594	5080593	5080594	11.5081	50	+	ATTTTGTTAAAAATATTCTATGTATATTTTTCCTCTCCATATGGACACCG	3	3' UTR	11	5069689	5099266	29578	2
307	cg25499940	rs29566735	5	77.7798	2.74407	D	767	trans	46.0976	39.9679	6.12969	33.8382	turquoise	1	1.45e-05	2.38e-06	6.08785	3.38e-09	-1.43e-05	4.04e-06	-3.54673	0.000450308	0.000103776	0.00118423	0.0876313	0.930226	-6.78e-05	4.07e-05	-1.66462	0.0969981	0.932565	Ewsr1	Ewsr1_Exon	11	5080623	5080672	5080623	5080624	11.5081	50	-	CGGCTGAGTACTGAGTACGGGTACTTTTTAAGTATTGAAGTGTATACAAG	3	Exon (Ewsr1-204/Ewsr1, exon 9 of 9)	11	5069689	5099266	29578	2
308	cg22313325	rs31331272	14	46.5101	2.44986	D	408	trans	6.70792	3.19255	3.51536	-0.32281	turquoise	1	3.68e-06	1.93e-06	1.90334	0.0579227	-8.96e-06	3.29e-06	-2.72586	0.0067781	-0.00151417	0.000962739	-1.57278	0.11679	2.19e-08	3.31e-05	0.000660314	0.999474	0.94765	Ewsr1	Ewsr1_threeUTR	11	5080592	5080641	5080640	5080641	11.5081	50	+	CCGTGTCTAGTCCCACTTTTCATTATGCTGCCGGCTGAGTACTGAGTACG	3	3' UTR	11	5069689	5099266	29578	2
309	cg10677704	rs29741089	9	51.7131	2.72994	D	211	trans	169.568	167.746	1.8222	165.924	turquoise	1	9.28e-07	1.24e-06	0.746132	0.456153	-3.96e-06	2.11e-06	-1.87552	0.0616607	6.91e-05	0.000619083	0.11155	0.911252	-3.79e-05	2.13e-05	-1.77903	0.0762151	0.968453	Ewsr1	Ewsr1_Exon	11	5080657	5080706	5080705	5080706	11.5081	50	+	TTGAAGTGTATACAAGGCTCTCACTTTGTAACCTGTAGCATATAAATGCG	2	Exon (Ewsr1-204/Ewsr1, exon 9 of 9)	11	5069689	5099266	29578	2
310	cg15746205	rs46161522	14	46.9762	4.74884	D	408	trans	15.0992	3.58223	11.517	-7.93472	greenyellow	11	-2.22e-05	7.03e-06	-3.15403	0.00176816	-5.38e-05	1.19e-05	-4.50125	9.57e-06	0.00456713	0.00349956	1.30506	0.192842	-0.000578481	0.00012035	-4.80666	2.4e-06	0.806394	Ewsr1	Ewsr1_Exon	11	5080683	5080732	5080731	5080732	11.5081	50	+	TGTAACCTGTAGCATATAAATGCGACAAAGCATGTTAAAAAGTTTCCACG	2	Exon (Ewsr1-204/Ewsr1, exon 9 of 9)	11	5069689	5099266	29578	2
311	cg11311559	rs32052013	7	74.2472	-3.49705	B	590	trans	4.52042	1.25894	3.26148	-2.00254	greenyellow	11	-4.31e-05	8.76e-06	-4.91924	1.41e-06	-2.22e-05	1.49e-05	-1.49054	0.1371	0.00954357	0.0043578	2.19	0.0292694	-0.000514781	0.000149865	-3.43498	0.00067333	0.215821	Klhl29	Klhl29_Intron	12	5088383	5088432	5088383	5088384	12.5088	50	-	CGTCAGCTCAATCTGTCAGCTTCCTGCTTGAGAAGGATATGCTAATGACA	1	Intron (Klhl29-201/Klhl29, intron 11 of 13)	12	5077472	5375682	298211	2
312	cg04504730	rs48843456	4	130.818	-2.58022	B	996	trans	4.28124	2.0917	2.18954	-0.0978393	turquoise	1	6.48e-07	6.2e-06	0.104498	0.916842	1.14e-05	1.05e-05	1.07747	0.282109	0.000488007	0.00308794	0.158036	0.874531	-1.39e-05	0.000106194	-0.130621	0.89616	0.808902	Klhl29	Klhl29_Exon	12	5090916	5090965	5090964	5090965	12.5091	50	-	CACCTGAGAGGTAGATGTTGTCCCCTGCACTCACTACACTGAAGAACTCG	3	Exon (Klhl29-201/Klhl29, exon 10 of 14)	12	5077472	5375682	298211	2
313	cg05194811	rs13476467	2	44.4018	-2.62354	B	1428	trans	0.0975913	0.0484332	0.0491582	-0.000725001	turquoise	1	1.51e-05	7.68e-06	1.97179	0.0495223	7.31e-06	1.31e-05	0.56044	0.575584	0.00147359	0.0038235	0.385405	0.700202	2.65e-05	0.00013149	0.201481	0.840455	0.895255	Klhl29	Klhl29_Exon	12	5093603	5093652	5093651	5093652	12.5094	50	+	GATGCTGAGGATCTCCTCCTGGGCGGCCACCTCGGGGAAGATCTGCAGCG	4	Exon (Klhl29-201/Klhl29, exon 8 of 14)	12	5077472	5375682	298211	2
314	cg17189172	rs32623012	5	35.6795	-2.71886	B	933	trans	0.340704	0.036317	0.304387	-0.26807	grey	0	2.77e-06	2.82e-06	0.981114	0.327301	-1.13e-05	4.8e-06	-2.35909	0.01894	-0.00197758	0.00140577	-1.40676	0.160501	5.67e-05	4.83e-05	1.17272	0.241808	0.898552	Klhl29	Klhl29_Exon	12	5093605	5093654	5093653	5093654	12.5094	50	-	TGCTGAGGATCTCCTCCTGGGCGGCCACCTCGGGGAAGATCTGCAGCGCG	4	Exon (Klhl29-201/Klhl29, exon 8 of 14)	12	5077472	5375682	298211	2
315	cg02657478	rs30643712	14	9.52896	2.75163	D	514	trans	5.30293	0.783421	4.51951	-3.73609	lightgreen	18	-4.43e-06	2.92e-06	-1.51938	0.129687	9.31e-07	4.95e-06	0.187928	0.851056	-0.0014155	0.00145095	-0.975573	0.330037	-2.71e-05	4.99e-05	-0.542438	0.587906	0.934447	Cnih2	Cnih2_threeUTR	19	5093722	5093771	5093770	5093771	19.5094	50	-	GGACTCCTTCTGGCAGTAGTTGAGAATGTCAGCATTCATGATGGAGACCG	3	3' UTR	19	5092868	5098521	5654	2
316	cg05043185	rs29547097	13	113.194	-2.27088	B	531	trans	21.4312	3.83406	17.5971	-13.7631	purple	10	5.13e-07	4.46e-06	0.115092	0.908447	-6.67e-06	7.58e-06	-0.879627	0.379742	-0.00302266	0.00222052	-1.36124	0.174427	-0.000122545	7.64e-05	-1.60475	0.109567	0.780699	Cnih2	Cnih2_threeUTR	19	5093957	5094006	5094005	5094006	19.5094	50	-	CCAGGGTCACCCACTCTGCTGCACACAGAAACATCAGACAGAAGAGGCCG	2	3' UTR	19	5092868	5098521	5654	2
317	cg15147458	rs13479566	7	142.463	2.51875	D	1282	trans	11.2012	5.07995	6.1212	-1.04125	turquoise	1	3.15e-06	1.88e-06	1.67809	0.0943368	-1.6e-06	3.19e-06	-0.502369	0.615764	0.00293152	0.000934866	3.13577	0.00187839	-0.000138055	3.21e-05	-4.29409	2.35e-05	0.0531932	Cnih2	Cnih2_threeUTR	19	5094276	5094325	5094324	5094325	19.5094	50	+	ACACTGACCTTCCTCAGGAGGCAGCAGATGCGTTCGATGTTTTTTAAACG	5	3' UTR	19	5092868	5098521	5654	2
318	cg16512330	rs27472920	2	107.154	3.09393	D	2126	trans	91.7172	78.2333	13.4839	64.7493	green	5	8.11e-05	6.46e-06	12.5485	1.74e-29	-1.21e-05	1.1e-05	-1.0998	0.272273	0.00174381	0.00321637	0.542169	0.588091	6.33e-05	0.000110611	0.571942	0.567775	0.228383	Cnih2	Cnih2_Exon	19	5098182	5098231	5098182	5098183	19.5098	50	+	CGTGCCAGATGACAAAGAAGATGAGGGAGGCGCACAGCACCAGGGTGAGC	3	Promoter (<=1kb)	19	5092868	5098521	5654	2
319	cg04986618	rs29733222	5	115.434	-2.11816	B	853	trans	158.887	124.473	34.4144	90.0583	blue	2	-6.64e-05	1.08e-05	-6.14847	2.41e-09	3.61e-07	1.83e-05	0.0197084	0.984289	-0.0134683	0.005373	-2.50666	0.0126995	0.000293689	0.000184777	1.58942	0.112984	0.808192	Klhl29	Klhl29_Intron	12	5102631	5102680	5102631	5102632	12.5103	50	-	CGACACAAAAGCGTCCTACAAAGGAACAGACCCGACCACAGCTGGAAGGA	4	Intron (Klhl29-201/Klhl29, intron 6 of 13)	12	5077472	5375682	298211	2
320	cg12092187	rs29733222	5	115.434	-2.40098	B	853	trans	215.27	170.538	44.7315	125.807	blue	2	-0.000140102	1.81e-05	-7.73177	1.49e-13	7.27e-06	3.08e-05	0.236118	0.813497	-0.0171058	0.00901865	-1.89671	0.0587954	0.000393596	0.000310151	1.26905	0.205376	0.722527	Klhl29	Klhl29_Exon	12	5102642	5102691	5102642	5102643	12.5103	50	-	CGTCCTACAAAGGAACAGACCCGACCACAGCTGGAAGGAAGGCAAACCTT	4	Exon (Klhl29-201/Klhl29, exon 6 of 14)	12	5077472	5375682	298211	2
321	cg09572652	rs50274485	8	15.9217	2.53418	D	501	trans	13.8532	13.3213	0.531978	12.7893	turquoise	1	-7.9e-07	7.74e-07	-1.01975	0.308644	-9.58e-07	1.32e-06	-0.727899	0.467225	0.000152561	0.000385413	0.395838	0.692497	-8.04e-06	1.33e-05	-0.606693	0.544499	0.972643	Klhl29	Klhl29_Exon	12	5102745	5102794	5102793	5102794	12.5103	50	+	TTCAAACTCTCTGCCTTCAACAACAATTTTCAGGTCTGTAAACGCTTTCG	2	Exon (Klhl29-201/Klhl29, exon 6 of 14)	12	5077472	5375682	298211	2
322	cg08809534	rs30113154	6	149.174	2.37475	D	666	trans	98.6036	82.5299	16.0737	66.4563	turquoise	1	-4.19e-06	3.94e-06	-1.06329	0.288478	-7.26e-07	6.69e-06	-0.108523	0.913651	-0.00378945	0.00195973	-1.93366	0.0540649	8.2e-05	6.74e-05	1.21668	0.224652	0.925543	Klhl29	Klhl29_Exon	12	5102752	5102801	5102800	5102801	12.5103	50	+	TCTCTGCCTTCAACAACAATTTTCAGGTCTGTAAACGCTTTCGCTCTGCG	2	Exon (Klhl29-201/Klhl29, exon 6 of 14)	12	5077472	5375682	298211	2
323	cg09617216	rs48585113	6	76.5426	-1.98448	B	615	trans	22.1975	11.178	11.0196	0.158383	blue	2	5.12e-07	4.11e-06	0.124387	0.90109	-8.83e-06	6.99e-06	-1.26366	0.2073	-0.00424342	0.00204692	-2.07308	0.0389905	2.71e-05	7.04e-05	0.384493	0.700877	0.788705	Emid1	Emid1_Exon	11	5109576	5109625	5109576	5109577	11.511	50	-	CGTCTGGCCAGGAGCTCCAGCTGAGCCTGCTGCTGCAGGAAGCTCTGTAA	2	Exon (Emid1-203/Emid1, exon 7 of 8)	11	5106265	5130778	24514	2
324	cg23079556	rs27434419	2	116.477	-3.62812	B	1356	trans	14.2824	9.22403	5.05835	4.16568	turquoise	1	-5e-06	4.87e-06	-1.02699	0.305224	-1.41e-06	8.27e-06	-0.170897	0.864417	-0.00607939	0.00242362	-2.50839	0.0126387	0.00013436	8.33e-05	1.61203	0.107973	0.907173	Klhl29	Klhl29_Intron	12	5119111	5119160	5119111	5119112	12.5119	50	+	CGTTCCGATGGGAGGTGATTAACTCTATTAAGTGGCATTACGGATCTTCC	3	Intron (Klhl29-201/Klhl29, intron 5 of 13)	12	5077472	5375682	298211	2
325	cg03784958	rs13477881	4	103.641	-2.42146	B	1023	trans	30.2224	29.0735	1.14893	27.9246	turquoise	1	3.01e-05	1.89e-05	1.5955	0.11162	0.000114689	3.21e-05	3.57591	0.000404707	0.0115496	0.00939621	1.22918	0.219938	-0.000311259	0.000323135	-0.963248	0.336174	0.672348	Klhl29	Klhl29_Intron	12	5119379	5119428	5119427	5119428	12.5119	50	+	TGGCAACACAATAGATCATAGTAAAAATGCACCGACAAGCGATGTGTCCG	3	Intron (Klhl29-201/Klhl29, intron 5 of 13)	12	5077472	5375682	298211	2
326	cg14383707	rs27316684	2	162.637	-3.25039	B	1309	trans	0.912385	0.62536	0.287025	0.338335	turquoise	1	5.01e-05	2.5e-05	2.00055	0.0463125	0.000131624	4.25e-05	3.09395	0.00215503	0.00220235	0.0124634	0.176705	0.859856	-0.000134501	0.000428617	-0.313803	0.753881	0.456976	Klhl29	Klhl29_Intron	12	5119544	5119593	5119592	5119593	12.512	50	+	TGCTGCTTGTGCTTTATAATGATTCTACCAGAGGAAGTTTATTTATATCG	3	Intron (Klhl29-201/Klhl29, intron 5 of 13)	12	5077472	5375682	298211	2
327	cg27249970	rs27350606	2	161.896	-3.01942	B	1310	trans	8.20053	7.50858	0.691951	6.81663	turquoise	1	5.15e-05	3.01e-05	1.71398	0.0875316	0.000165115	5.11e-05	3.2319	0.00136202	0.016578	0.0149674	1.10761	0.26889	-0.000114362	0.000514729	-0.222179	0.824321	0.43871	Klhl29	Klhl29_Intron	12	5119672	5119721	5119672	5119673	12.512	50	-	CGGAAATCAAAAGCCCATTTGGAGAAAAGAAGGCTCAGATTAAAGTCACT	3	Intron (Klhl29-201/Klhl29, intron 5 of 13)	12	5077472	5375682	298211	2
328	cg20529220	rs33092698	5	143.159	2.86484	D	825	trans	62.5888	41.7778	20.811	20.9668	turquoise	1	-3.48e-06	5.47e-06	-0.636554	0.524885	3.31e-06	9.3e-06	0.356142	0.721976	-0.00331521	0.00272434	-1.21688	0.224574	4.77e-05	9.37e-05	0.508944	0.611154	0.750145	Klhl29	Klhl29_Intron	12	5124542	5124591	5124542	5124543	12.5125	50	-	CGAATGGGGATTTCTGCATATTTATACTAATGTCTGTGTTTAAAGCTTAT	2	Intron (Klhl29-201/Klhl29, intron 5 of 13)	12	5077472	5375682	298211	2
329	cg23890805	rs51799750	6	64.7125	-2.21168	B	1324	trans	165.036	132.694	32.3422	100.352	blue	2	-4.65e-05	1.04e-05	-4.47976	1.05e-05	-2.53e-05	1.76e-05	-1.43477	0.152362	-0.0138353	0.00516836	-2.67691	0.0078258	0.000212562	0.000177739	1.19592	0.232641	0.829012	Arid1b	Arid1b_Intron	17	5139075	5139124	5139123	5139124	17.5139	50	-	GGAAGTCTGAAATTACATCTTTGTCTTTGAAGTCAGGCATACTGTTAGCG	1	Intron (Arid1b-201/Arid1b, intron 4 of 18)	17	4994939	5343505	348567	1
330	cg13233258	Affy_PC8_121	8	121	2.45911	D	396	trans	28.0601	22.6664	5.39369	17.2727	turquoise	1	3.82e-06	3.8e-06	1.00452	0.31591	-1.23e-05	6.46e-06	-1.90467	0.0577479	-0.00155589	0.00189327	-0.821798	0.411824	-5.79e-05	6.51e-05	-0.888678	0.374865	0.922641	Klhl29	Klhl29_Intron	12	5149303	5149352	5149351	5149352	12.5149	50	-	TTCTAATAATACTAACCAATGATGTGTTAAATTGAGACACTTCTGGCTCG	6	Intron (Klhl29-201/Klhl29, intron 3 of 13)	12	5077472	5375682	298211	2
331	cg07221240	rs32528185	1	188.66	2.93356	D	1226	trans	5.29955	1.47464	3.82491	-2.35027	salmon	13	2.42e-05	5.72e-06	4.22154	3.19e-05	2.59e-06	9.72e-06	0.266574	0.789975	0.00831031	0.00284794	2.91801	0.00378032	-2.99e-06	9.79e-05	-0.0305717	0.975631	0.0724101	Syne1	Syne1_Exon	10	5194628	5194677	5194628	5194629	10.5195	50	-	CGATCTGCTCCTGGTAGCCCTTAATTTTCTGCGCCAGCTCCTGAGGAAAC	4	Exon (Syne1-205/Syne1, exon 91 of 146)	10	5020917	5550678	529762	2
332	cg19978750	rs4185116	16	49.8497	2.52675	D	1802	trans	242.398	230.214	12.1838	218.03	turquoise	1	0.00012667	1.35e-05	9.38364	1.41e-18	4.84e-05	2.29e-05	2.11148	0.0355313	0.0374613	0.00671863	5.57574	5.37e-08	-0.000338193	0.000231053	-1.4637	0.144289	0.66703	Zfhx4	Zfhx4_Intron	3	5203347	5203396	5203395	5203396	3.52034	50	-	AGCTAGCCAGCGAGGCTGTCCTGAGAAATAGCTTCCAATGACTTTATACG	2	Intron (2700069I18Rik-201/2700069I18Rik-201, intron 1 of 2)	3	5218526	5413165	194640	1
333	cg26624269	rs29360685	10	119.971	-2.56048	B	1142	trans	3.17578	1.78297	1.39281	0.390159	blue	2	0.000102494	1.77e-05	5.78883	1.74e-08	8.91e-05	3.01e-05	2.96189	0.003294	0.0180554	0.00881218	2.04891	0.0413124	-0.00012426	0.00030305	-0.410032	0.682066	0.4672	Zfhx4	Zfhx4_Intron	3	5203408	5203457	5203408	5203409	3.52034	50	-	CGGAATTGTTTAAAGAAGATATTAGCCTCAATACAAATCAGTGAACCTCA	2	Intron (2700069I18Rik-201/2700069I18Rik-201, intron 1 of 2)	3	5218526	5413165	194640	1
334	cg19291759	rs49528261	5	146.679	-2.5167	B	461	trans	49.5229	14.0806	35.4423	-21.3617	lightgreen	18	2.48e-05	5.14e-06	4.8349	2.1e-06	-6.21e-07	8.73e-06	-0.0711909	0.943292	0.00737102	0.0025573	2.88234	0.00422303	-0.000303617	8.79e-05	-3.45234	0.000632971	0.11266	Zfhx4	Zfhx4_Promoter	3	5210382	5210431	5210382	5210383	3.52104	50	+	CGGTGATTTGATAGGCTTGTCGGGTTGCCATGGTGTTGACTTCTTGCCTC	6	Promoter (8-9kb)	3	5218526	5413165	194640	1
335	cg15218912	D12Mit280	12	111.18	-2.44839	B	1389	trans	79.6756	23.4241	56.2515	-32.8274	lightgreen	18	2.12e-05	3.3e-06	6.43242	4.75e-10	2.79e-06	5.61e-06	0.49821	0.618689	0.00581254	0.00164347	3.53676	0.000466964	-0.000210595	5.65e-05	-3.72611	0.000231037	0.0967664	Zfhx4	Zfhx4_Promoter	3	5210402	5210451	5210402	5210403	3.52104	50	-	CGGGTTGCCATGGTGTTGACTTCTTGCCTCTGAGGAGCTGCCCAATGACT	4	Promoter (8-9kb)	3	5218526	5413165	194640	1
336	cg19437183	rs3676973	16	32.4255	-2.05748	B	1784	trans	21.2567	8.14993	13.1068	-4.95685	lightgreen	18	2.04e-05	3.2e-06	6.35899	7.27e-10	-6.33e-06	5.44e-06	-1.16178	0.24622	0.000208848	0.00159504	0.130936	0.895911	-7.45e-05	5.49e-05	-1.35831	0.175352	0.0720155	Zfhx4	Zfhx4_Promoter	3	5210422	5210471	5210470	5210471	3.52105	50	-	TTCTTGCCTCTGAGGAGCTGCCCAATGACTGGAGGTCTGGGATTAAAGCG	3	Promoter (8-9kb)	3	5218526	5413165	194640	1
337	cg17182285	D14Mit63	14	55.4331	2.55164	D	1576	trans	351.737	348.425	3.31118	345.114	turquoise	1	7.07e-05	1.35e-05	5.22096	3.27e-07	-1.63e-05	2.3e-05	-0.709375	0.478625	0.00867365	0.00673909	1.28707	0.199031	8.82e-05	0.000231757	0.38036	0.703939	0.368418	Zfhx4	Zfhx4_Promoter	3	5212212	5212261	5212260	5212261	3.52123	50	+	CTATCATCATTGTCATTATCCCTTTCCATGTGGAAATAATTTTATTATCG	2	Promoter (6-7kb)	3	5218526	5413165	194640	1
338	cg13549145	UNCHS047057	19	4.19956	2.81959	D	187	trans	11.7068	8.0098	3.69699	4.3128	greenyellow	11	-3.81e-05	1.23e-05	-3.08778	0.00219891	-3.34e-05	2.1e-05	-1.59339	0.112091	0.0270384	0.00614316	4.40138	1.48e-05	-0.00189602	0.000211263	-8.97471	2.79e-17	0.594206	Arid1b	Arid1b_Intron	17	5212373	5212422	5212373	5212374	17.5212	50	-	CGCCCAATTATGCTGTGATTATTCTGCTGCACTGTAATTGACTGGGGAGA	1	Intron (Arid1b-201/Arid1b, intron 4 of 18)	17	4994939	5343505	348567	1
339	cg01127764	rs29463540	11	107.457	-2.24927	B	1262	trans	449.492	444.401	5.09082	439.31	turquoise	1	6.85e-05	1.41e-05	4.84563	2e-06	8.86e-06	2.4e-05	0.369238	0.712202	-0.00120268	0.00703337	-0.170996	0.864338	0.000397742	0.000241877	1.6444	0.101108	0.201057	Zfhx4	Zfhx4_Promoter	3	5212392	5212441	5212392	5212393	3.52124	50	+	CGATCGGAATGCCAATAAAATCGATTAAAGGTTTAGTGTTTTACAAACAA	4	Promoter (6-7kb)	3	5218526	5413165	194640	1
340	cg18673419	rs50530980	14	45.9917	3.65877	D	1567	trans	40.1464	14.7485	25.3978	-10.6493	black	7	0.000240662	1.53e-05	15.6838	3.22e-41	1.71e-05	2.61e-05	0.65545	0.512664	0.0438709	0.00763719	5.74438	2.2e-08	-0.000497242	0.000262642	-1.89323	0.0592584	0.591004	Zfhx4	Zfhx4_Promoter	3	5212396	5212445	5212396	5212397	3.52124	50	+	CGGAATGCCAATAAAATCGATTAAAGGTTTAGTGTTTTACAAACAACCAT	4	Promoter (6-7kb)	3	5218526	5413165	194640	1
341	cg15169412	rs29468725	11	104.978	-2.67155	B	1260	trans	133.056	130.968	2.08808	128.879	turquoise	1	4.01e-05	1.49e-05	2.69015	0.00752896	-8.39e-06	2.53e-05	-0.331201	0.740717	-0.00553541	0.00741896	-0.746117	0.456162	0.000367624	0.000255137	1.44089	0.150626	0.34877	Zfhx4	Zfhx4_Promoter	3	5212365	5212414	5212413	5212414	3.52124	50	+	TTTGCTATAGATTTCCGTTTATCTAATCGATCGGAATGCCAATAAAATCG	4	Promoter (6-7kb)	3	5218526	5413165	194640	1
342	cg14113480	rs49817746	10	28.2504	1.83195	D	806	trans	25.3046	21.4639	3.84064	17.6233	turquoise	1	1.44e-06	4.15e-06	0.346961	0.728856	-1.8e-05	7.05e-06	-2.54727	0.0113397	-0.00386052	0.00206577	-1.8688	0.0625934	-0.000109307	7.1e-05	-1.53863	0.124916	0.722077	Arid1b	Arid1b_Intron	17	5212468	5212517	5212468	5212469	17.5212	50	-	CGCAATGCATTATTTAGCTGGCTGTGTGATAGATGAGGGATGCGCAGAGT	3	Intron (Arid1b-201/Arid1b, intron 4 of 18)	17	4994939	5343505	348567	1
343	cg26899365	rs52459795	16	69.2719	2.28605	D	35	trans	17.1286	14.3009	2.82773	11.4731	turquoise	1	-8.07e-06	4.56e-06	-1.76914	0.0778536	-4.54e-06	7.75e-06	-0.586079	0.558249	-0.00211349	0.00227051	-0.930845	0.352658	-0.00014267	7.81e-05	-1.82717	0.0686354	0.80376	Arid1b	Arid1b_Intron	17	5212510	5212559	5212510	5212511	17.5213	50	+	CGCAGAGTGCTTTAATTGCTGAGAAGAGAGGTTAAGCTGAACGAACGGAT	5	Intron (Arid1b-201/Arid1b, intron 4 of 18)	17	4994939	5343505	348567	1
344	cg08928882	rs29597683	9	99.205	2.45063	D	996	trans	62.0906	30.8762	31.2143	-0.338104	lightgreen	18	2.16e-05	2.96e-06	7.30888	2.3e-12	-9.36e-06	5.03e-06	-1.86052	0.0637589	0.00473585	0.00147377	3.21343	0.00144964	-0.000131942	5.07e-05	-2.60328	0.00967769	0.0541824	Zfhx4	Zfhx4_Promoter	3	5218440	5218489	5218440	5218441	3.52184	50	+	CGTCATTTGCAGTCTGGGGAATGTTGATCACCTCACTAATTACACCTCTC	4	Promoter (<=1kb)	3	5218526	5413165	194640	1
345	cg18026227	rs3726501	7	111.828	-2.84079	B	731	trans	1221.54	1203.42	18.1214	1185.3	turquoise	1	-2.01e-05	8.31e-06	-2.42033	0.0160809	3.21e-06	1.41e-05	0.227328	0.820319	-0.0106324	0.00413734	-2.56987	0.0106408	0.000267894	0.000142283	1.88283	0.0606601	0.16045	Zfhx4	Zfhx4_fiveUTR	3	5218543	5218592	5218543	5218544	3.52185	50	+	CGGGAATAGACACACAAAGACATGCGCACTCAACTTAATCAGCCATTTTT	3	Promoter (<=1kb)	3	5218546	5331246	112701	1
346	cg23076498	rs29733222	5	115.434	2.17777	D	430	trans	178.867	74.5195	104.347	-29.8276	lightgreen	18	3.37e-05	4.65e-06	7.25726	3.19e-12	-5.07e-06	7.89e-06	-0.642597	0.520961	0.00603744	0.00231293	2.6103	0.00948575	-0.000189558	7.95e-05	-2.38313	0.0177681	0.0816309	Zfhx4	Zfhx4_fiveUTR	3	5218519	5218568	5218567	5218568	3.52186	50	+	CTCTCTCATTCCCAGAGTGCATATCGGGAATAGACACACAAAGACATGCG	3	Promoter (<=1kb)	3	5218526	5413165	194640	1
347	cg17782924	rs29245076	13	112.768	-1.79904	B	1512	trans	957.675	942.917	14.758	928.159	turquoise	1	-9.41e-06	3.99e-06	-2.36005	0.0188917	1.31e-06	6.78e-06	0.192675	0.84734	-0.00357984	0.00198552	-1.80298	0.0723627	6.5e-05	6.83e-05	0.952324	0.341675	0.06767	Zfhx4	Zfhx4_fiveUTR	3	5218838	5218887	5218838	5218839	3.52188	50	-	CGTTTTACTTGGATGTGATCAGCTGTAAGTAAAATAAAAGCAAAACAAAA	3	Promoter (<=1kb)	3	5218526	5413165	194640	1
348	cg25194110	rs3091174	15	32.6962	2.50033	D	1680	trans	34.7033	28.7327	5.97057	22.7621	turquoise	1	2.21e-06	2.01e-06	1.0987	0.272751	-1.32e-06	3.41e-06	-0.38745	0.698689	0.000363113	0.00100037	0.362978	0.716869	-4.33e-05	3.44e-05	-1.25739	0.209557	0.0508375	Zfhx4	Zfhx4_Promoter	3	5218978	5219027	5219026	5219027	3.5219	50	-	GAGTATCGATTATCTTTCCAGCCTGATCTTGCACAATCTTTGATATTTCG	5	Promoter (<=1kb)	3	5218526	5413165	194640	1
349	cg06037672	Affy_5012105	8	48.3399	2.74235	D	814	trans	59.4151	57.0707	2.34433	54.7264	turquoise	1	1.36e-05	1.49e-05	0.916331	0.360206	-8.24e-06	2.53e-05	-0.326032	0.74462	0.00130536	0.00740489	0.176284	0.860186	0.000218446	0.000254654	0.857817	0.391656	0.439399	Zfhx4	Zfhx4_fiveUTR	3	5221563	5221612	5221611	5221612	3.52216	50	+	GCCGCTGCCTTTTCGGGTGTTGCTTAGATTAAGGCTGAGACTTGGCTGCG	7	5' UTR	3	5218526	5413165	194640	1
350	cg19357353	rs47865777	7	3.07824	2.36723	D	622	trans	106.119	73.8127	32.3062	41.5065	turquoise	1	8.34e-05	1.03e-05	8.08908	1.37e-14	-4.86e-06	1.75e-05	-0.277385	0.781669	0.015078	0.00513071	2.93877	0.00354258	-0.000539151	0.000176445	-3.05564	0.002441	0.186798	Zfhx4	Zfhx4_fiveUTR	3	5221622	5221671	5221622	5221623	3.52216	50	+	CGACAGTGACACGGGCATCGATCGCTTCCATTGAGAGCAATGCAAAAACA	6	5' UTR	3	5218526	5413165	194640	1
351	cg21028063	rs27039512	11	107.742	2.36924	D	1262	trans	273.037	263.36	9.67711	253.683	turquoise	1	6.67e-05	1.01e-05	6.61338	1.65e-10	1.27e-05	1.71e-05	0.740985	0.459264	0.0129642	0.00501648	2.58433	0.010214	-0.000508453	0.000172516	-2.94728	0.00344917	0.154125	Zfhx4	Zfhx4_fiveUTR	3	5221640	5221689	5221640	5221641	3.52216	50	+	CGATCGCTTCCATTGAGAGCAATGCAAAAACACAGCCCGGGTATGTAACA	6	5' UTR	3	5218526	5413165	194640	1
352	cg20603782	rs33264515	17	90.7637	2.1063	D	1942	trans	28.5311	26.2022	2.32891	23.8733	turquoise	1	1.79e-05	5.38e-06	3.32954	0.000974861	-1.69e-05	9.15e-06	-1.84578	0.0658781	-0.00322535	0.00267975	-1.2036	0.229663	-9.04e-05	9.22e-05	-0.981281	0.327219	0.0834366	Zfhx4	Zfhx4_fiveUTR	3	5221629	5221678	5221677	5221678	3.52217	50	+	GACACGGGCATCGATCGCTTCCATTGAGAGCAATGCAAAAACACAGCCCG	3	5' UTR	3	5218526	5413165	194640	1
353	cg10986437	rs3701164	13	39.8041	2.17564	D	1439	trans	1.80314	1.13259	0.670546	0.462044	greenyellow	11	-1.12e-05	1.36e-05	-0.826133	0.409364	3.25e-05	2.31e-05	1.40711	0.160395	0.0368705	0.00677679	5.44071	1.08e-07	-0.000746909	0.000233053	-3.20489	0.00149193	0.665797	Zfhx4	Zfhx4_Intron	3	5222996	5223045	5222996	5222997	3.5223	50	+	CGAAGCCAAATTGCCCTCTGCCTATATGATATTAATGTGCAAATCAATAT	2	Intron (Zfhx4-203/Zfhx4, intron 1 of 10)	3	5218526	5413165	194640	1
354	cg12724076	rs30759937	6	63.7871	-2.62363	B	532	trans	95.0359	68.1192	26.9167	41.2025	blue	2	-1.66e-05	6.48e-06	-2.5615	0.0108951	-5.3e-06	1.1e-05	-0.481628	0.63041	-0.00470084	0.00322443	-1.45788	0.145886	5.33e-05	0.000110888	0.480265	0.631378	0.915851	Zfhx4	Zfhx4_Intron	3	5236501	5236550	5236549	5236550	3.52365	50	-	CTTAATTACCTTCTCCCCTTTGTCGTGACATGGGTGGAAAGTTTTTGCCG	3	Intron (Zfhx4-203/Zfhx4, intron 1 of 10)	3	5218526	5413165	194640	1
355	cg06026845	rs49427169	5	24.3115	-2.11873	B	339	trans	10.1759	9.82213	0.353775	9.46836	turquoise	1	-5.43e-06	8.5e-06	-0.638441	0.523658	2.93e-05	1.44e-05	2.02658	0.0435611	0.00565918	0.00423039	1.33775	0.18196	-0.000218907	0.000145483	-1.50469	0.133421	0.651118	Zfhx4	Zfhx4_Intron	3	5237571	5237620	5237619	5237620	3.52376	50	+	TACTTGTGAAGGTCTATTCATTGCTTTGTCAGGATTAGATATATGTGCCG	2	Intron (Zfhx4-203/Zfhx4, intron 1 of 10)	3	5218526	5413165	194640	1
356	cg14142021	rs3658866	14	22.9588	-2.68755	B	261	trans	77.1558	71.8444	5.31141	66.533	turquoise	1	-9.4e-06	3.66e-06	-2.5724	0.0105648	2.4e-05	6.21e-06	3.86151	0.000137188	0.00722427	0.00181949	3.97049	8.92e-05	-0.000100334	6.26e-05	-1.6035	0.109843	0.935484	Klhl29	Klhl29_Intron	12	5239900	5239949	5239900	5239901	12.524	50	+	CGCGGGTTGTGCAGTGTGAACAATTCACTTTCGTTAAGTACCATATGGCC	5	Intron (Klhl29-201/Klhl29, intron 2 of 13)	12	5077472	5375682	298211	2
357	cg06685199	rs46435702	6	49.3437	-1.86886	B	766	trans	4.65023	1.14123	3.50899	-2.36776	grey60	17	-1.63e-06	3.71e-06	-0.438731	0.661162	-1.04e-06	6.31e-06	-0.164939	0.8691	-0.00116368	0.00184893	-0.62938	0.529564	0.000114116	6.36e-05	1.79471	0.0736745	0.912701	Klhl29	Klhl29_Intron	12	5239902	5239951	5239902	5239903	12.524	50	+	CGGGTTGTGCAGTGTGAACAATTCACTTTCGTTAAGTACCATATGGCCGC	4	Intron (Klhl29-201/Klhl29, intron 2 of 13)	12	5077472	5375682	298211	2
358	cg09099665	rs13475876	1	55.1275	2.95121	D	1615	trans	3.55303	0.238738	3.31429	-3.07556	grey	0	1.68e-07	4.25e-06	0.0394637	0.968546	-3.63e-06	7.22e-06	-0.502988	0.61533	0.00242203	0.00211554	1.14488	0.253144	-6.66e-05	7.28e-05	-0.915483	0.36065	0.93213	Klhl29	Klhl29_Intron	12	5239931	5239980	5239931	5239932	12.524	50	+	CGTTAAGTACCATATGGCCGCTGGTAGGAAAACGCTAACATGTTTCAACA	5	Intron (Klhl29-201/Klhl29, intron 2 of 13)	12	5077472	5375682	298211	2
359	cg25377280	rs13480728	10	100.238	2.75692	D	160	trans	68.0687	65.8113	2.2574	63.5539	turquoise	1	-3.16e-06	1.31e-06	-2.41119	0.016482	4.61e-06	2.23e-06	2.07029	0.0392529	0.00194282	0.000652317	2.97834	0.0031269	-6.23e-05	2.24e-05	-2.77541	0.00584806	0.963853	Klhl29	Klhl29_Intron	12	5239901	5239950	5239949	5239950	12.524	50	+	GCGGGTTGTGCAGTGTGAACAATTCACTTTCGTTAAGTACCATATGGCCG	5	Intron (Klhl29-201/Klhl29, intron 2 of 13)	12	5077472	5375682	298211	2
360	cg26363439	rs3711945	19	58.7114	-1.46702	B	814	trans	7.26455	1.90607	5.35848	-3.45241	grey60	17	1.61e-06	3.28e-06	0.490223	0.624323	2.38e-07	5.58e-06	0.0426976	0.96597	-0.00220056	0.00163383	-1.34687	0.179005	7.85e-05	5.62e-05	1.39693	0.163434	0.957648	Klhl29	Klhl29_Intron	12	5239963	5240012	5239963	5239964	12.524	50	+	CGCTAACATGTTTCAACAGTACAGCTGGGGGAGGGCTCCTTTATTCACCG	4	Intron (Klhl29-201/Klhl29, intron 2 of 13)	12	5077472	5375682	298211	2
361	cg27349607	rs36586270	8	30.4858	2.28285	D	796	trans	902.07	894.313	7.7578	886.555	turquoise	1	-5.99e-06	1.91e-06	-3.14035	0.00185016	5.94e-06	3.24e-06	1.83366	0.0676636	0.00113983	0.000948883	1.20123	0.230579	-6.93e-05	3.26e-05	-2.12373	0.0344845	0.944456	Zfhx4	Zfhx4_Exon	3	5242315	5242364	5242315	5242316	3.52423	50	+	CGGGAAACCATTTACAGCCGATCAGGCTTTCCCAAATACCTCAGCATTAG	3	Exon (Zfhx4-203/Zfhx4, exon 2 of 11)	3	5218526	5413165	194640	1
362	cg07456629	Affy_PC_Myo1d	11	80.5865	3.10219	D	1235	trans	5.59848	2.45699	3.14149	-0.6845	turquoise	1	-7.63e-06	2.07e-06	-3.67875	0.000276257	4.88e-07	3.52e-06	0.138517	0.889922	-0.00206209	0.00103248	-1.99722	0.0466755	2.82e-05	3.55e-05	0.793601	0.428035	0.943489	Zfhx4	Zfhx4_Exon	3	5242333	5242382	5242333	5242334	3.52423	50	+	CGATCAGGCTTTCCCAAATACCTCAGCATTAGCAGGAGTTGGTCCTGTGT	3	Exon (Zfhx4-203/Zfhx4, exon 2 of 11)	3	5218526	5413165	194640	1
363	cg19538069	rs13459191	15	51.9679	2.19664	D	1699	trans	30.0889	25.0855	5.00339	20.0821	blue	2	-7.95e-06	3.62e-06	-2.19427	0.0289581	3.9e-06	6.16e-06	0.63269	0.527402	-0.000256935	0.00180412	-0.142416	0.886844	1.3e-05	6.2e-05	0.209798	0.833963	0.94374	Zfhx4	Zfhx4_Exon	3	5242346	5242395	5242394	5242395	3.52424	50	-	CCAAATACCTCAGCATTAGCAGGAGTTGGTCCTGTGTTGCACAGTTTCCG	2	Exon (Zfhx4-203/Zfhx4, exon 2 of 11)	3	5218526	5413165	194640	1
364	cg02529685	rs6306593	12	75.7415	2.15786	D	1354	trans	3.66894	1.82776	1.84118	-0.0134298	turquoise	1	-3.85e-06	2.44e-06	-1.57743	0.115716	-1.54e-06	4.14e-06	-0.371864	0.710248	0.000694706	0.00121346	0.572499	0.567399	-8.44e-05	4.17e-05	-2.02194	0.0440407	0.938214	Zfhx4	Zfhx4_Exon	3	5242361	5242410	5242409	5242410	3.52424	50	-	TTAGCAGGAGTTGGTCCTGTGTTGCACAGTTTCCGTGTCTATGATCTCCG	2	Exon (Zfhx4-203/Zfhx4, exon 2 of 11)	3	5218526	5413165	194640	1
365	cg17541971	rs29733222	5	115.434	-2.55945	B	430	trans	239.004	189.093	49.911	139.182	blue	2	-5.77e-05	1.05e-05	-5.51404	7.4e-08	7.36e-06	1.78e-05	0.413821	0.679292	-0.0100028	0.00520764	-1.92079	0.0556747	0.000146933	0.00017909	0.820441	0.412595	0.852124	Zfhx4	Zfhx4_Exon	3	5242459	5242508	5242507	5242508	3.52425	50	+	CTCCTGTGTGTCCAAAGATGTCCCTAACAATGTGGACTTGTCCAAATTCG	1	Exon (Zfhx4-203/Zfhx4, exon 2 of 11)	3	5218526	5413165	194640	1
366	cg14070880	rs31187020	14	46.9787	2.21696	D	1568	trans	1374.82	1367.5	7.31652	1360.19	turquoise	1	1.18e-06	2.18e-06	0.542739	0.5877	-7.64e-07	3.71e-06	-0.20606	0.836879	0.00103928	0.00108583	0.957132	0.339247	-5.47e-05	3.73e-05	-1.46531	0.143849	0.954695	Zfhx4	Zfhx4_Exon	3	5242568	5242617	5242616	5242617	3.52426	50	-	TCTTTTGGTTATATCAGGTCATTTGTAACCCATGCTGTGCATGATCATCG	2	Exon (Zfhx4-203/Zfhx4, exon 2 of 11)	3	5218526	5413165	194640	1
367	cg12227989	rs29361876	10	96.7495	2.04547	D	1119	trans	936.108	931.701	4.40702	927.294	turquoise	1	-7.05e-06	3.38e-06	-2.08932	0.0374937	1.29e-05	5.73e-06	2.249	0.025214	0.0042994	0.00167985	2.5594	0.0109596	-0.000137391	5.78e-05	-2.37826	0.0180004	0.931012	Zfhx4	Zfhx4_Exon	3	5242663	5242712	5242663	5242664	3.52427	50	+	CGTCTCCGCCATAATACAGGGGATTGGCAAAGACAAAGAACCTCTTATAA	3	Exon (Zfhx4-203/Zfhx4, exon 2 of 11)	3	5218526	5413165	194640	1
368	cg15318407	rs32254950	15	4.03791	-2.43942	B	1651	trans	1088.58	1082.79	5.79341	1076.99	turquoise	1	-7.91e-06	5.78e-06	-1.36772	0.172391	1.73e-05	9.83e-06	1.75614	0.0800519	0.00940031	0.00287859	3.26559	0.00121465	-0.000344445	9.9e-05	-3.47944	0.00057445	0.89182	Zfhx4	Zfhx4_Exon	3	5242669	5242718	5242669	5242670	3.52427	50	+	CGCCATAATACAGGGGATTGGCAAAGACAAAGAACCTCTTATAAGCTTTC	2	Exon (Zfhx4-203/Zfhx4, exon 2 of 11)	3	5218526	5413165	194640	1
369	cg15934249	rs27076650	11	90.1276	2.28846	D	1245	trans	45.8211	37.7684	8.05269	29.7157	blue	2	-1.14e-05	3.9e-06	-2.92327	0.00371869	2.39e-06	6.63e-06	0.359881	0.719181	0.00157795	0.00194254	0.812313	0.417235	-9.68e-05	6.68e-05	-1.44831	0.148541	0.942436	Zfhx4	Zfhx4_Exon	3	5243232	5243281	5243280	5243281	3.52433	50	-	TTTCTCCTTTATCATCCAGTGTGCTAAAATTTATTGAAAAGGGTACCTCG	3	Exon (Zfhx4-203/Zfhx4, exon 2 of 11)	3	5218526	5413165	194640	1
370	cg05234151	UNCHS031336	11	73.2681	2.78555	D	1228	trans	26.9566	20.2082	6.7484	13.4598	blue	2	-7.94e-06	3.8e-06	-2.09014	0.03742	-5.91e-06	6.46e-06	-0.915903	0.36043	-0.00203038	0.00189155	-1.07339	0.283929	-1.35e-05	6.51e-05	-0.207329	0.835889	0.944832	Zfhx4	Zfhx4_Exon	3	5243787	5243836	5243787	5243788	3.52438	50	+	CGTGTGGCTATAAACCCTTCCGTTGTGAGGTTTGTAACTACTCTACCACT	3	Exon (Zfhx4-203/Zfhx4, exon 2 of 11)	3	5218526	5413165	194640	1
371	cg15180682	rs32615342	4	114.614	2.42728	D	271	trans	172.923	171.999	0.924297	171.075	turquoise	1	-7.4e-06	1.65e-06	-4.48838	1.01e-05	9.61e-07	2.8e-06	0.343159	0.731712	0.000396372	0.000820279	0.483217	0.629283	-4.67e-05	2.82e-05	-1.6554	0.0988552	0.958195	Zfhx4	Zfhx4_Exon	3	5243807	5243856	5243807	5243808	3.52438	50	-	CGTTGTGAGGTTTGTAACTACTCTACCACTACCAAAGGCAACCTCAGTAT	3	Exon (Zfhx4-203/Zfhx4, exon 2 of 11)	3	5218526	5413165	194640	1
372	cg04414191	rs46008145	11	106.04	-2.07688	B	1261	trans	1160.88	1152.78	8.102	1144.68	turquoise	1	-1.06e-06	8.27e-06	-0.128003	0.898229	1.59e-06	1.4e-05	0.113252	0.909904	0.00591879	0.0041158	1.43806	0.151425	-0.000188415	0.000141542	-1.33116	0.184115	0.831158	Zfhx4	Zfhx4_Exon	3	5245286	5245335	5245334	5245335	3.52453	50	+	TTCACCTCTGACAGCCTGGAGGCCCTAAGTGTGCATGTGAGCAGTGAGCG	2	Exon (Zfhx4-203/Zfhx4, exon 3 of 11)	3	5218526	5413165	194640	1
373	cg16140493	rs13478439	5	105.772	2.24689	D	740	trans	1142.2	1135.48	6.71652	1128.77	turquoise	1	-4.59e-06	3.13e-06	-1.46667	0.14348	1.4e-05	5.32e-06	2.63727	0.008779	0.00309993	0.00155768	1.9901	0.0474582	-3.21e-05	5.36e-05	-0.598777	0.549759	0.922109	Kremen1	Kremen1_Intron	11	5255853	5255902	5255853	5255854	11.5256	50	-	CGAGGTGCAGATGGCAGCAGTTACAGCCCTCACCAGATGCTACAGTCTCT	3	Intron (Kremen1-201/Kremen1, intron 1 of 8)	11	5191552	5261558	70007	2
374	cg17575365	rs36606069	5	117.79	3.30339	D	113	trans	29.0087	20.8516	8.15715	12.6944	blue	2	5.16e-05	6.8e-06	7.58042	4.02e-13	-1.07e-05	1.16e-05	-0.929136	0.353542	0.00477952	0.00338542	1.41179	0.159014	5.38e-05	0.000116424	0.462414	0.644109	0.722312	Cdk14	Cdk14_fiveUTR	5	5265667	5265716	5265715	5265716	5.52657	50	-	TACAGCAACTGAATTCACATCTTTCTGCACTAGCAAGCTGAAATGGTACG	2	Promoter (<=1kb)	5	4803391	5266068	462678	2
375	cg21743182.1	rs36606069	5	117.79	2.33628	D	113	trans	12.1928	5.67538	6.51743	-0.842049	blue	2	4.54e-05	5.85e-06	7.75807	1.26e-13	1.14e-07	9.93e-06	0.0114637	0.990861	0.00275254	0.00290955	0.946038	0.344866	6.86e-05	0.000100059	0.685713	0.493407	0.711666	Cdk14	Cdk14_fiveUTR	5	5265671	5265720	5265719	5265720	5.52657	50	+	GCAACTGAATTCACATCTTTCTGCACTAGCAAGCTGAAATGGTACGGCCG	2	Promoter (<=1kb)	5	4803391	5266068	462678	2
376	cg21743182.2	rs31051029	3	90.1028	1.82583	D	235	trans	4.03496	1.74799	2.28698	-0.53899	blue	2	3.22e-05	8.48e-06	3.79919	0.000174712	9.84e-08	1.44e-05	0.00682564	0.994558	0.00321749	0.00422144	0.762179	0.446533	0.000148601	0.000145175	1.0236	0.306823	0.667857	Cdk14	Cdk14_fiveUTR	5	5265671	5265720	5265719	5265720	5.52657	50	-	GCAACTGAATTCACATCTTTCTGCACTAGCAAGCTGAAATGGTACGGCCG	2	Promoter (<=1kb)	5	4803391	5266068	462678	2
377	cg22284236	rs29733222	5	115.434	-2.26901	B	1614	trans	285.939	250.385	35.5538	214.832	blue	2	-5.7e-05	9.41e-06	-6.06436	3.85e-09	-6.02e-06	1.6e-05	-0.376744	0.706622	-0.0136145	0.00468149	-2.90816	0.00389808	0.000161055	0.000160996	1.00036	0.317914	0.661502	Sf3b2	Sf3b2_Exon	19	5274469	5274518	5274517	5274518	19.5275	50	-	TCCTTATATTTCTTGCTGCCCCCACGGCTGTCCTGGGGCTGAGCTTTCCG	2	Exon (Sf3b2-208/Sf3b2, exon 8 of 8)	19	5273932	5284408	10477	2
378	cg00685149	rs29514307	5	143.513	3.48667	D	825	trans	1.78739	1.24305	0.544337	0.698714	turquoise	1	1.26e-05	7.33e-06	1.71591	0.0871771	-2.19e-05	1.25e-05	-1.75937	0.0795011	-0.0118442	0.00364975	-3.24522	0.00130186	0.000319157	0.000125515	2.54279	0.0114832	0.775038	Klhl29	Klhl29_Intron	12	5274650	5274699	5274650	5274651	12.5275	50	-	CGCTAATCACAAGAAGTGGAAAAAATTAGGAGGTCCTGCCTGCCAAGGAG	1	Intron (Klhl29-201/Klhl29, intron 2 of 13)	12	5077472	5375682	298211	2
379	cg10420083	rs29980591	9	57.351	2.25302	D	329	trans	74.2048	12.7444	61.4604	-48.7161	lightgreen	18	-1.69e-05	3.56e-06	-4.734	3.35e-06	-2.64e-06	6.05e-06	-0.437195	0.662275	-0.0015744	0.00177216	-0.888409	0.375009	-0.000139165	6.09e-05	-2.28347	0.0230788	0.944193	Klhl29	Klhl29_Intron	12	5276241	5276290	5276241	5276242	12.5276	50	+	CGAGAGATAGCAGTAGTATATTTAATATCTGGCTTTGTTTAATGATTCTA	2	Intron (Klhl29-201/Klhl29, intron 2 of 13)	12	5077472	5375682	298211	2
380	cg12071463	rs31564288	5	12.26	2.73789	D	327	trans	125.174	102.674	22.5003	80.1734	turquoise	1	5.02e-06	2.9e-06	1.73439	0.0838427	5.77e-06	4.92e-06	1.1739	0.241336	0.00531664	0.00144108	3.68934	0.000265473	-0.000143103	4.96e-05	-2.88756	0.00415547	0.930327	Zfhx4	Zfhx4_Intron	3	5281905	5281954	5281905	5281906	3.52819	50	+	CGGAACTGGCAGTGACCAAAAGGCCCTCATCAAGCAACCCAGCCTGACCT	1	Intron (Zfhx4-203/Zfhx4, intron 3 of 10)	3	5218526	5413165	194640	1
381	cg05201130	rs32346380	4	98.6917	2.21592	D	218	trans	45.2017	31.3401	13.8616	17.4786	blue	2	2.39e-06	5.64e-06	0.424302	0.67164	-1.34e-05	9.58e-06	-1.39984	0.162562	-0.00404699	0.00280766	-1.44141	0.150479	-1.32e-05	9.66e-05	-0.136674	0.891377	0.910501	Pon2	Pon2_Exon	6	5289030	5289079	5289078	5289079	6.52891	50	+	TGGCAGTGTGGAAGGTCTACAGATTCTACTTCTCTGGAGGCTTTAAGTCG	1	Promoter (<=1kb)	6	5273131	5289068	15938	2
382	cg06612228	rs29666306	3	8.90341	5.2973	D	4	cis	21.0061	20.4948	0.51132	19.9835	turquoise	1	1.65e-06	2.98e-06	0.551804	0.58148	-4.9e-06	5.07e-06	-0.966344	0.334625	0.000590741	0.00148557	0.397654	0.691159	-2.95e-05	5.11e-05	-0.576944	0.564396	0.95673	Zfhx4	Zfhx4_Exon	3	5329848	5329897	5329848	5329849	3.53298	50	-	CGGTCCTGCATGCGGTGACATCTTTAGCAGGCATGCAGGAGGTTATGAAA	3	Exon (Zfhx4-202/Zfhx4, exon 2 of 2)	3	5218526	5413165	194640	1
383	cg15027745	rs108375027	17	12.1629	1.97638	D	1863	trans	394.074	390.735	3.33834	387.397	turquoise	1	-1.51e-05	8.43e-06	-1.79261	0.0740102	1.63e-07	1.43e-05	0.0113991	0.990912	0.00181356	0.00419757	0.432049	0.666006	-0.000250058	0.000144354	-1.73225	0.0842236	0.621556	Zfhx4	Zfhx4_Exon	3	5330112	5330161	5330160	5330161	3.53302	50	+	GGTCCATTATACAATAATTCCAATGTTAATGCTACTTTGCAAAATGAGCG	4	Exon (Zfhx4-202/Zfhx4, exon 2 of 2)	3	5218526	5413165	194640	1
384	cg03137308	UNC130018533	13	16.1237	2.15129	D	1415	trans	1357.75	1351.08	6.66543	1344.41	turquoise	1	-8.14e-06	5.7e-06	-1.42807	0.154278	1.33e-05	9.68e-06	1.37696	0.169518	0.00676694	0.00283648	2.38568	0.0176476	-0.000245176	9.75e-05	-2.51343	0.012463	0.868746	Zfhx4	Zfhx4_Exon	3	5330163	5330212	5330211	5330212	3.53302	50	+	TTAACTTGTTTTTGCTTTGGTTGACCTGGTGCAGGGAAACAGCTAACACG	2	Exon (Zfhx4-202/Zfhx4, exon 2 of 2)	3	5218526	5413165	194640	1
385	cg13465131	rs30283520	9	98.5798	-2.11553	B	995	trans	635.308	633.86	1.44825	632.411	turquoise	1	-5.64e-06	2.95e-06	-1.91216	0.0567771	7.25e-06	5.01e-06	1.44615	0.149144	0.00154267	0.00146886	1.05025	0.294421	-8.24e-05	5.05e-05	-1.63072	0.103966	0.939638	Zfhx4	Zfhx4_Exon	3	5330314	5330363	5330314	5330315	3.53303	50	+	CGAAACTTTATGCATTAAAACTACCCATATTGGAATTAAATGAGACGGCT	2	Exon (Zfhx4-202/Zfhx4, exon 2 of 2)	3	5218526	5413165	194640	1
386	cg24441305	rs3714258	5	12.3712	2.61877	D	327	trans	832.741	830.347	2.39358	827.954	turquoise	1	-3.16e-06	2.29e-06	-1.38152	0.168114	6.33e-06	3.89e-06	1.62801	0.104538	0.00282002	0.0011384	2.47718	0.0137754	-0.000126642	3.91e-05	-3.23483	0.00134857	0.946006	Zfhx4	Zfhx4_Exon	3	5330311	5330360	5330359	5330360	3.53304	50	+	ATGCGAAACTTTATGCATTAAAACTACCCATATTGGAATTAAATGAGACG	2	Exon (Zfhx4-202/Zfhx4, exon 2 of 2)	3	5218526	5413165	194640	1
387	cg24890690	rs32041720	6	138.408	1.98082	D	606	trans	134.14	99.7107	34.4295	65.2812	blue	2	-2.46e-05	6.02e-06	-4.08707	5.57e-05	-6.92e-06	1.02e-05	-0.676709	0.499095	-0.00233167	0.00299559	-0.778367	0.436946	-4.96e-05	0.000103018	-0.481144	0.630753	0.944538	Zfhx4	Zfhx4_Intron	3	5348406	5348455	5348454	5348455	3.53485	50	-	CTCTCCTTCTGTCATTATTTTCAGCATCAATTAATTTTCTTCTGACCTCG	2	Intron (Zfhx4-203/Zfhx4, intron 4 of 10)	3	5218526	5413165	194640	1
388	cg06352032	rs261335110	17	31.6312	-2.17009	B	1883	trans	137.42	96.4994	40.9203	55.5791	blue	2	-3.68e-05	6.28e-06	-5.85993	1.18e-08	-6.68e-06	1.07e-05	-0.626223	0.531629	-0.00635614	0.00312495	-2.03399	0.0428033	8.59e-05	0.000107467	0.799037	0.424881	0.903235	Zfhx4	Zfhx4_Intron	3	5349896	5349945	5349944	5349945	3.53499	50	-	ATTGCTTCTTGTGCTCCTTAACAAGCCAATCTTAATCAGTCTGGACCACG	2	Intron (Zfhx4-203/Zfhx4, intron 4 of 10)	3	5218526	5413165	194640	1
389	cg02632558	rs13482605	15	62.2214	-2.32296	B	1709	trans	441.756	440.479	1.27681	439.202	turquoise	1	-3.39e-06	1.83e-06	-1.85221	0.0649469	9.11e-06	3.11e-06	2.93424	0.0035933	0.00242568	0.000909851	2.66602	0.00807799	-5.42e-05	3.13e-05	-1.73152	0.0843537	0.948031	Zfhx4	Zfhx4_Intron	3	5349929	5349978	5349977	5349978	3.535	50	-	AATCAGTCTGGACCACGTTATGAATAATTTAGGGATCAGCAGACTTCACG	2	Intron (Zfhx4-203/Zfhx4, intron 4 of 10)	3	5218526	5413165	194640	1
390	cg13828336	rs47255394	11	90.543	2.89485	D	1245	trans	245.313	186.054	59.2588	126.796	blue	2	-3.74e-05	7.6e-06	-4.92658	1.36e-06	-7.53e-07	1.29e-05	-0.0582963	0.95355	-0.00527617	0.003783	-1.39471	0.164103	2.85e-05	0.000130097	0.218986	0.826805	0.899707	Zfhx4	Zfhx4_Intron	3	5351301	5351350	5351301	5351302	3.53513	50	-	CGAAATGGTACTCTTCAGGAAGCAGGAAAAAGTATGAAAGCGTAATAGGC	2	Intron (Zfhx4-203/Zfhx4, intron 4 of 10)	3	5218526	5413165	194640	1
391	cg17894861	rs33438422	5	139.506	2.1904	D	829	trans	35.584	11.8649	23.7191	-11.8542	turquoise	1	-1.49e-05	5.35e-06	-2.79063	0.00558662	-1e-05	9.09e-06	-1.10188	0.271369	-0.00299934	0.00266249	-1.12651	0.260819	-9.95e-05	9.16e-05	-1.08638	0.278154	0.851508	Klhl29	Klhl29_Intron	12	5353508	5353557	5353508	5353509	12.5354	50	+	CGAGGAAGATTTTCAAGTGGGAGAAAAACAACCTTCCCAAACTGGCATAA	2	Intron (Klhl29-201/Klhl29, intron 1 of 13)	12	5077472	5375682	298211	2
392	cg02495570	rs6279100	4	156.184	2.5162	D	312	trans	345.054	343.162	1.89205	341.27	turquoise	1	-3.79e-06	2.34e-06	-1.62199	0.105822	-1.17e-05	3.97e-06	-2.95791	0.00333563	-0.00156682	0.00116358	-1.34656	0.179106	-1.84e-05	4e-05	-0.46017	0.645717	0.953439	Zfhx4	Zfhx4_Intron	3	5357924	5357973	5357924	5357925	3.53579	50	-	CGAGTTAAAGGCTGATGACGCTAACGAATCCCAGCGCAAATGACTGAATC	7	Intron (Zfhx4-203/Zfhx4, intron 4 of 10)	3	5218526	5413165	194640	1
393	cg26564284	rs31001331	6	114.052	-2.09924	B	582	trans	367.004	366.239	0.764449	365.475	turquoise	1	-3.36e-06	1.39e-06	-2.42073	0.0160635	2.55e-06	2.36e-06	1.08223	0.27999	0.000638313	0.000690084	0.92498	0.355696	-3.93e-05	2.37e-05	-1.65475	0.0989876	0.958259	Zfhx4	Zfhx4_Intron	3	5357948	5357997	5357948	5357949	3.53579	50	-	CGAATCCCAGCGCAAATGACTGAATCGATAGGAAACCAGCCACTGCTGTT	6	Intron (Zfhx4-203/Zfhx4, intron 4 of 10)	3	5218526	5413165	194640	1
394	cg03198547	rs47695923	15	60.0387	-2.25225	B	1707	trans	143.587	143.108	0.479092	142.628	turquoise	1	-1.59e-06	6.2e-07	-2.56759	0.0107093	1.29e-06	1.05e-06	1.22916	0.219944	0.000359386	0.000308574	1.16467	0.245049	-2.02e-05	1.06e-05	-1.90519	0.0576803	0.976049	Zfhx4	Zfhx4_Intron	3	5357958	5358007	5357958	5357959	3.5358	50	+	CGCAAATGACTGAATCGATAGGAAACCAGCCACTGCTGTTTAAGTGTATC	7	Intron (Zfhx4-203/Zfhx4, intron 4 of 10)	3	5218526	5413165	194640	1
395	cg08019519	rs32235493	7	111.707	2.20641	D	731	trans	3.18914	0.172523	3.01661	-2.84409	grey	0	-4.24e-06	3.63e-06	-1.16803	0.243693	-8.17e-06	6.16e-06	-1.32525	0.186063	0.00102889	0.00180564	0.56982	0.569213	-9.25e-05	6.21e-05	-1.48888	0.137534	0.971715	Zfhx4	Zfhx4_Intron	3	5357973	5358022	5357973	5357974	3.5358	50	+	CGATAGGAAACCAGCCACTGCTGTTTAAGTGTATCGATAAATGTACCTTT	6	Intron (Zfhx4-203/Zfhx4, intron 4 of 10)	3	5218526	5413165	194640	1
396	cg05470767	rs13480728	10	100.238	2.07851	D	1123	trans	59.139	58.6108	0.528203	58.0826	turquoise	1	-9.42e-07	9.77e-07	-0.963737	0.335929	3.21e-06	1.66e-06	1.93334	0.0541042	0.000525524	0.000486302	1.08065	0.280691	-8.49e-06	1.67e-05	-0.507467	0.612188	0.970519	Zfhx4	Zfhx4_Intron	3	5357959	5358008	5358007	5358008	3.5358	50	-	GCAAATGACTGAATCGATAGGAAACCAGCCACTGCTGTTTAAGTGTATCG	4	Intron (Zfhx4-203/Zfhx4, intron 4 of 10)	3	5218526	5413165	194640	1
397	cg15723635	rs31390308	3	19.4952	3.21344	D	14	trans	129.331	96.5061	32.8253	63.6808	black	7	1.5e-05	1.05e-05	1.43018	0.153672	4.91e-06	1.78e-05	0.27617	0.782601	0.0303656	0.00521049	5.82779	1.41e-08	-0.000734605	0.000179188	-4.09963	5.29e-05	0.900926	Zfhx4	Zfhx4_Intron	3	5358047	5358096	5358047	5358048	3.5358	50	-	CGCAGTTAAGAGTCCTATGGATCTCTTAATTGAAAGTTAATTTTAAATCA	2	Intron (Zfhx4-203/Zfhx4, intron 4 of 10)	3	5218526	5413165	194640	1
398	cg23158972	UNC21937304	12	114.222	2.91626	D	1392	trans	1170.51	1165.31	5.20987	1160.1	turquoise	1	-8.76e-06	6.04e-06	-1.44892	0.148369	-6.91e-06	1.03e-05	-0.673103	0.501383	-0.000788075	0.00300809	-0.261985	0.793507	-9.96e-05	0.000103448	-0.963126	0.336235	0.886825	Zfhx4	Zfhx4_Exon	3	5396897	5396946	5396945	5396946	3.53969	50	+	CAGTTCTATCAATGTCCTTATTGTAACTACAATAGTAGGGACCAAAGTCG	1	Exon (Zfhx4-203/Zfhx4, exon 8 of 11)	3	5218526	5413165	194640	1
399	cg26272345	rs33207397	5	143.613	-1.82942	B	458	trans	22.6417	17.673	4.96871	12.7043	turquoise	1	-9.28e-06	2.2e-06	-4.21151	3.33e-05	2.76e-06	3.74e-06	0.736233	0.462146	0.000999252	0.00109666	0.911179	0.362909	-4.71e-05	3.77e-05	-1.24838	0.212834	0.946534	Zfhx4	Zfhx4_threeUTR	3	5415101	5415150	5415101	5415102	3.54151	50	-	CGTAAGAGACAACATGGCCTCCTAAGGTGCAATCCTGCCGCTATAGTGAG	2	3' UTR	3	5218554	5415855	197302	1
400	cg13735125	rs29340013	10	3.18058	-1.91134	B	1025	trans	10.5075	9.6218	0.885646	8.73616	turquoise	1	-4.15e-06	2.51e-06	-1.65063	0.0998278	1.33e-06	4.27e-06	0.311228	0.755836	0.0024228	0.00125128	1.93626	0.0537452	-0.000103385	4.3e-05	-2.40254	0.0168695	0.944159	Zfhx4	Zfhx4_threeUTR	3	5415139	5415188	5415139	5415140	3.54151	50	+	CGCTATAGTGAGCTAATGTCCTGAATCCAAAGGCTTCAGAAAATTGCTTT	2	3' UTR	3	5218554	5415855	197302	1
401	cg26626645	rs13482605	15	62.2214	-2.20403	B	1709	trans	965.112	962.916	2.19619	960.72	turquoise	1	-7.42e-06	2.21e-06	-3.35614	0.000888754	8.22e-06	3.76e-06	2.18884	0.0293542	0.00178419	0.00110051	1.62125	0.105982	-8.78e-05	3.78e-05	-2.32098	0.0209364	0.943878	Zfhx4	Zfhx4_threeUTR	3	5415180	5415229	5415228	5415229	3.54152	50	+	AATTGCTTTTGCCTTTTTCATGAATGTTAAGCAGCAGCATTGTGAGATCG	1	3' UTR	3	5218554	5415855	197302	1
402	cg06222547	rs36830057	15	91.4051	-2.33346	B	1738	trans	1487.27	1481.53	5.74432	1475.78	turquoise	1	-6.65e-06	4.52e-06	-1.47007	0.142558	6.09e-06	7.69e-06	0.792338	0.42877	0.00354906	0.00225173	1.57615	0.116012	-0.000159769	7.74e-05	-2.06321	0.0399249	0.910337	Zfhx4	Zfhx4_threeUTR	3	5415235	5415284	5415283	5415284	3.54153	50	-	TCCTGGCAGTTAACACGATGTGCAACAGTGTGTTAGCATGGAACAGAACG	3	3' UTR	3	5218554	5415855	197302	1
403	cg06071218	Affy_PC14_25	14	24	-3.38617	B	312	trans	232.747	194.757	37.9894	156.768	turquoise	1	-3.2e-06	1.63e-06	-1.96137	0.0507308	4.88e-06	2.77e-06	1.76372	0.0787647	0.00256008	0.000810866	3.15722	0.00174952	-8.03e-05	2.79e-05	-2.88061	0.00424575	0.0571372	Zdhhc14	Zdhhc14_Exon	17	5493461	5493510	5493461	5493462	17.5493	50	+	CGGCGGGCCCATGAAAGACTGCGAGTACAGCCAGATCAGCACCCACAGCT	8	Promoter (<=1kb)	17	5492557	5753811	261255	1
404	cg12743193	rs3696754	5	144.439	-2.68066	B	1398	trans	168.892	140.312	28.5801	111.732	turquoise	1	-7.37e-06	1.71e-06	-4.32054	2.1e-05	2.77e-06	2.9e-06	0.957078	0.339274	0.00117016	0.000848987	1.3783	0.169104	-4.93e-05	2.92e-05	-1.69021	0.0919928	0.0696999	Zdhhc14	Zdhhc14_Exon	17	5493464	5493513	5493464	5493465	17.5493	50	+	CGGGCCCATGAAAGACTGCGAGTACAGCCAGATCAGCACCCACAGCTCCT	8	Promoter (<=1kb)	17	5492557	5753811	261255	1
405	cg22171829.1	rs29373822	10	121.639	3.53471	D	671	trans	5.89182	2.66194	3.22988	-0.567936	salmon	13	-1.52e-06	1.05e-05	-0.144608	0.885115	-3.19e-05	1.79e-05	-1.78791	0.0747679	0.00750629	0.00523142	1.43485	0.152339	-0.000196703	0.000179908	-1.09335	0.275088	0.108121	Pdk4	Pdk4_Exon	6	5496029	5496078	5496077	5496078	6.54961	50	+	TCACCAAAGTCCAGTAGCTGCTTCATGGACAGCGGGGACGGGCTGTAGCG	6	Promoter (<=1kb)	6	5483351	5496309	12959	2
406	cg22171829.2	rs29373822	10	121.639	3.57732	D	671	trans	5.65716	2.5805	3.07665	-0.496149	salmon	13	-1.3e-06	1.08e-05	-0.120674	0.904027	-3.36e-05	1.83e-05	-1.83754	0.0670873	0.00837125	0.0053504	1.5646	0.118696	-0.000201158	0.000184	-1.09325	0.275132	0.104503	Pdk4	Pdk4_Exon	6	5496029	5496078	5496077	5496078	6.54961	50	+	TCACCAAAGTCCAGTAGCTGCTTCATGGACAGCGGGGACGGGCTGTAGCG	6	Promoter (<=1kb)	6	5483351	5496309	12959	2
407	cg03168366	rs50540424	14	45.1822	3.17929	D	406	trans	16.7859	8.21616	8.5697	-0.353542	greenyellow	11	8.11e-05	1.41e-05	5.73126	2.36e-08	-1.54e-05	2.4e-05	-0.6407	0.522191	0.0273495	0.00703935	3.88523	0.000125026	0.000263015	0.000242083	1.08647	0.278117	0.605185	Xbp1	Xbp1_Exon	11	5524262	5524311	5524262	5524263	11.5524	50	+	CGGGTCTGCTGAGTCCGCAGCACTCAGACTACGTGCACCTCTGCAGCAGG	2	Exon (Xbp1-201/Xbp1, exon 4 of 5)	11	5520659	5525893	5235	1
408	cg18782333	rs230284694	14	41.1935	3.12669	D	402	trans	13.4837	7.2084	6.27528	0.933124	greenyellow	11	4.75e-05	1.52e-05	3.11993	0.00197904	3.03e-06	2.59e-05	0.116935	0.906987	0.0348243	0.00758107	4.59358	6.35e-06	0.000215012	0.000260712	0.824709	0.410171	0.688683	Xbp1	Xbp1_Exon	11	5524277	5524326	5524277	5524278	11.5524	50	+	CGCAGCACTCAGACTACGTGCACCTCTGCAGCAGGTGCAGGCCCAGTTGT	2	Exon (Xbp1-201/Xbp1, exon 4 of 5)	11	5520659	5525893	5235	1
409	cg19024026	rs6314716	14	40.6172	2.98072	D	278	trans	40.5768	18.935	21.6417	-2.70673	blue	2	-1.21e-05	1.04e-05	-1.15435	0.249246	-2.91e-06	1.77e-05	-0.16383	0.869972	-0.00207308	0.00519929	-0.398723	0.690372	-0.000275488	0.000178803	-1.54073	0.124402	0.647779	Gm5652	Gm5652_Intergenic_downstream	12	5552866	5552915	5552866	5552867	12.5553	50	+	CGAGACTTGCAGACTGATTGCTTTCATTAACTTTAATTGGATTCTTTCGC	2	Distal Intergenic	12	5589617	5590624	1008	2
410	cg07005121	rs52435481	8	28.2232	2.30102	D	489	trans	2.18917	0.22662	1.96255	-1.73593	grey	0	7.54e-06	8.24e-06	0.914913	0.360948	-7.64e-06	1.4e-05	-0.545583	0.585745	0.00711698	0.00410301	1.73457	0.0838106	-0.000404928	0.000141102	-2.86975	0.00439031	0.810962	Gm5652	Gm5652_Intergenic_downstream	12	5552865	5552914	5552913	5552914	12.5553	50	-	CCGAGACTTGCAGACTGATTGCTTTCATTAACTTTAATTGGATTCTTTCG	2	Distal Intergenic	12	5589617	5590624	1008	2
411	cg16787065	rs29538830	2	113.346	3.3037	D	2120	trans	103.135	83.0398	20.0949	62.945	green	5	8.86e-05	6.44e-06	13.7587	6.01e-34	-7.8e-06	1.09e-05	-0.71324	0.476234	0.00384791	0.00320353	1.20115	0.230611	0.000201793	0.000110169	1.83166	0.0679609	0.173897	Ovol1	Ovol1_Promoter	19	5560734	5560783	5560734	5560735	19.5561	50	+	CGCATGCGTTGGGAAATAACGGTGACAACCCACCTATTTGTTACCTGTCG	6	Promoter (<=1kb)	19	5549136	5560646	11511	2
412	cg20315951	UNC070684636	7	111.679	2.6454	D	1314	trans	103.26	62.6166	40.6436	21.973	green	5	6.54e-05	4.82e-06	13.5631	3.21e-33	-5.48e-06	8.2e-06	-0.669096	0.503932	0.00429041	0.00240139	1.78664	0.0749734	0.000133819	8.26e-05	1.6204	0.106163	0.122959	Ovol1	Ovol1_Promoter	19	5560740	5560789	5560740	5560741	19.5561	50	+	CGTTGGGAAATAACGGTGACAACCCACCTATTTGTTACCTGTCGAACCGG	7	Promoter (<=1kb)	19	5549136	5560646	11511	2
413	cg25231972	rs3696754	5	144.439	-2.05684	B	1494	trans	10.8093	3.54595	7.26332	-3.71737	turquoise	1	1.36e-05	3.19e-06	4.26365	2.67e-05	5.33e-06	5.42e-06	0.98319	0.32628	0.00594634	0.00158756	3.74559	0.000214547	-0.000161664	5.46e-05	-2.9611	0.00330217	0.0718057	Zeb1	Zeb1_fiveUTR	18	5591882	5591931	5591882	5591883	18.5592	50	+	CGAGCATTTAGACACAAGCGAGAGGATCATGGCGGATGGCCCCAGGTGTA	3	Promoter (<=1kb)	18	5591891	5766533	174643	1
414	cg06637963	rs30504012	19	37.177	3.33087	D	123	trans	6.25841	4.43403	1.82438	2.60966	turquoise	1	7.91e-06	2.9e-06	2.73314	0.00663347	2.12e-06	4.92e-06	0.430243	0.667318	0.00186902	0.00144103	1.29701	0.195594	-0.000104556	4.96e-05	-2.10982	0.0356747	0.0435496	Zeb1	Zeb1_fiveUTR	18	5591886	5591935	5591934	5591935	18.5592	50	+	CATTTAGACACAAGCGAGAGGATCATGGCGGATGGCCCCAGGTGTAAGCG	9	Promoter (<=1kb)	18	5591891	5766533	174643	1
415	cg09010998	rs32227186	7	68.1113	-2.05319	B	1266	trans	40.0123	31.857	8.15523	23.7018	turquoise	1	-5.49e-06	2.21e-06	-2.48647	0.0134279	6.55e-07	3.75e-06	0.174658	0.861463	-0.000856589	0.00109874	-0.779607	0.436217	-3.64e-05	3.78e-05	-0.96369	0.335953	0.0529645	Zeb1	Zeb1_fiveUTR	18	5591905	5591954	5591953	5591954	18.5592	50	+	GGATCATGGCGGATGGCCCCAGGTGTAAGCGCAGAAAGCAGGCGAACCCG	12	Promoter (<=1kb)	18	5591912	5766570	174659	1
416	cg26391562	rs30619399	19	37.859	2.50202	D	124	trans	15.5098	5.77858	9.7312	-3.95262	greenyellow	11	-0.000124657	1.1e-05	-11.3037	4.87e-25	6.69e-05	1.87e-05	3.57249	0.000409828	0.0162432	0.00548876	2.95935	0.00332044	-0.000587284	0.000188758	-3.11131	0.00203593	0.253648	Zeb1	Zeb1_Intron	18	5593975	5594024	5593975	5593976	18.5594	50	-	CGCCAGAGAAAGGGGCTTTTCTTGTTGCTGACGACATGTGTGTGACATGT	2	Intron (Zeb1-212/Zeb1, intron 1 of 2)	18	5591860	5641385	49526	1
417	cg23054243	rs32863866	7	48.9771	-1.86557	B	1376	trans	34.152	4.71006	29.4419	-24.7319	grey60	17	-1.53e-05	5.46e-06	-2.80143	0.00540752	1.18e-05	9.28e-06	1.26753	0.205918	-0.000936318	0.00271827	-0.344454	0.730738	2.77e-05	9.35e-05	0.296756	0.766851	0.929908	Kat5	Kat5_threeUTR	19	5603862	5603911	5603862	5603863	19.5604	50	-	CGACTTCAGCCCCATCAGGATCTCCAGGATGGTCTGGGACCAGTAGCTTC	3	Promoter (<=1kb)	19	5603014	5603966	953	2
418	cg03150920	rs52686740	15	32.4813	2.27517	D	365	trans	0.808896	0.541852	0.267044	0.274809	turquoise	1	8e-06	3.48e-06	2.29942	0.0221455	-3.87e-06	5.91e-06	-0.655154	0.512854	-0.00165059	0.0017309	-0.953605	0.341027	1.83e-05	5.95e-05	0.307807	0.758436	0.936681	Kat5	Kat5_Exon	19	5608868	5608917	5608916	5608917	19.5609	50	-	AATGGCCTCCCGCTCCTTGGGCAGGTTGAAGCGGAGTGTGATCTGGACCG	6	Exon (Kat5-210/Kat5, exon 5 of 15)	19	5603014	5610035	7022	2
419	cg09748673	rs6346026	12	75.0027	1.90141	D	692	trans	13.0684	12.8922	0.176266	12.7159	turquoise	1	-3.56e-07	1.19e-06	-0.300027	0.764357	2.5e-06	2.01e-06	1.24001	0.215908	0.00110742	0.000590194	1.87636	0.0615458	-4.65e-05	2.03e-05	-2.29255	0.0225436	0.968176	Kat5	Kat5_Exon	19	5608888	5608937	5608936	5608937	19.5609	50	+	GCAGGTTGAAGCGGAGTGTGATCTGGACCGGGATTGGCAAGGTCTTCCCG	5	Exon (Kat5-210/Kat5, exon 5 of 15)	19	5603014	5610035	7022	2
420	cg06669148	rs13480652	10	74.6124	-2.30291	B	947	trans	1.09312	0.122052	0.971072	-0.849019	lightgreen	18	-5.85e-06	2.51e-06	-2.32623	0.0206505	-5.26e-06	4.27e-06	-1.2324	0.218734	-0.00132549	0.00125119	-1.05938	0.290253	1.62e-05	4.3e-05	0.376954	0.706466	0.936431	Pcnx3	Pcnx3_Exon	19	5671615	5671664	5671615	5671616	19.5672	50	+	CGTACTTGCTGGCTGTTACCTCCCAAGCCAGCCAGCGCTGCCCAAAGGCA	3	Exon (Pcnx3-202/Pcnx3, exon 27 of 35)	19	5664635	5688908	24274	2
421	cg10000359	rs6408534	5	35.4321	-2.51764	B	1694	trans	1.95394	1.27457	0.679368	0.595203	turquoise	1	1.51e-07	2.91e-06	0.0518525	0.95868	-9.98e-06	4.94e-06	-2.02161	0.0440756	-0.00398065	0.00144633	-2.75224	0.0062676	0.000143446	4.97e-05	2.88397	0.00420187	0.907556	Pcnx3	Pcnx3_Exon	19	5672610	5672659	5672610	5672611	19.5673	50	-	CGAACGTGTCAAGTGCTCATAGAAGATGGAGTTGAGGTTGTTGTCATCAG	4	Exon (Pcnx3-202/Pcnx3, exon 26 of 35)	19	5664635	5688908	24274	2
422	cg23904344	rs3677986	11	68.1475	-2.02582	B	822	trans	0.985483	0.0560465	0.929436	-0.87339	grey	0	1.61e-06	2.81e-06	0.57069	0.568623	-5.92e-06	4.78e-06	-1.23704	0.217007	0.000475422	0.00140097	0.339353	0.734574	-3.63e-05	4.82e-05	-0.754256	0.451268	0.890995	Pcnx3	Pcnx3_Exon	19	5672614	5672663	5672614	5672615	19.5673	50	-	CGTGTCAAGTGCTCATAGAAGATGGAGTTGAGGTTGTTGTCATCAGCGCC	5	Exon (Pcnx3-202/Pcnx3, exon 26 of 35)	19	5664635	5688908	24274	2
423	cg15380538	rs30407715	19	42.2249	2.08127	D	37	trans	1.53128	0.100783	1.43049	-1.32971	grey	0	-6.24e-06	3.09e-06	-2.01533	0.0447331	-9.97e-06	5.26e-06	-1.89583	0.0589126	-0.000241301	0.00154	-0.156689	0.875592	-1.86e-05	5.3e-05	-0.351942	0.725121	0.909994	Pcnx3	Pcnx3_Exon	19	5680269	5680318	5680269	5680270	19.568	50	-	CGATGACCAGGCAGAACTGGAAGACCCAGATGTCAGTGAAGAAGCCCTTG	1	Exon (Pcnx3-202/Pcnx3, exon 12 of 35)	19	5664635	5688908	24274	2
424	cg13403162	rs13476870	2	158.741	2.47163	D	2075	trans	18.1888	12.4342	5.75465	6.67951	green	5	5.42e-05	5.6e-06	9.67313	1.63e-19	-2.55e-05	9.51e-06	-2.67625	0.00784089	-0.00752344	0.00278649	-2.69997	0.00731528	0.000414417	9.58e-05	4.32464	2.06e-05	0.856351	Pcnx3	Pcnx3_Exon	19	5681562	5681611	5681562	5681563	19.5682	50	-	CGTGCAGGGAGTCCTGGTCCAGCAGGTCAAACTGCAGTCCCCACAGCCGC	4	Exon (Pcnx3-204/Pcnx3, exon 2 of 7)	19	5664635	5688908	24274	2
425	cg14208700	rs31568496	7	6.02486	3.41527	D	1419	trans	64.9952	44.4402	20.555	23.8852	green	5	9.01e-05	6.18e-06	14.5801	4.98e-37	-2.9e-05	1.05e-05	-2.75913	0.00614007	-0.00287658	0.00307415	-0.935731	0.35014	0.0001327	0.00010572	1.2552	0.210352	0.816199	Pcnx3	Pcnx3_Exon	19	5681561	5681610	5681609	5681610	19.5682	50	-	TCGTGCAGGGAGTCCTGGTCCAGCAGGTCAAACTGCAGTCCCCACAGCCG	5	Exon (Pcnx3-204/Pcnx3, exon 2 of 7)	19	5664635	5688908	24274	2
426	cg20425162	Affy_10351506	1	170.949	3.00809	D	2260	trans	27.4122	22.8801	4.53203	18.3481	turquoise	1	1.32e-05	3.46e-06	3.8105	0.000167245	-4.49e-06	5.87e-06	-0.764458	0.445176	-0.00276427	0.00172111	-1.6061	0.109271	0.000103756	5.92e-05	1.75296	0.0805978	0.848236	Pcnx3	Pcnx3_Exon	19	5681563	5681612	5681611	5681612	19.5682	50	-	GTGCAGGGAGTCCTGGTCCAGCAGGTCAAACTGCAGTCCCCACAGCCGCG	6	Exon (Pcnx3-204/Pcnx3, exon 2 of 7)	19	5664635	5688908	24274	2
427	cg21003308	rs51443842	2	147.565	3.21015	D	1899	trans	75.5995	50.7593	24.8402	25.9191	green	5	0.000181354	1.3e-05	13.8973	1.83e-34	-3.54e-05	2.22e-05	-1.59559	0.1116	-0.000161943	0.00649489	-0.024934	0.980124	0.000540116	0.000223359	2.41816	0.0161755	0.835379	Zdhhc14	Zdhhc14_Exon	17	5712467	5712516	5712515	5712516	17.5713	50	+	ATCTCTGTCTTTTCTGACAGTCTTTATATTTGCATTCGTTATCACCCACG	5	Exon (Zdhhc14-201/Zdhhc14, exon 4 of 9)	17	5492557	5753811	261255	1
428	cg25806258	UNC20066219	11	87.7487	-2.26569	B	41	trans	38.9753	21.3293	17.6461	3.68322	blue	2	-6.41e-05	2.85e-05	-2.24505	0.0254694	6.21e-05	4.85e-05	1.28141	0.201007	0.0580215	0.0142005	4.08589	5.6e-05	-0.0020238	0.000488352	-4.14413	4.41e-05	0.444021	Gm48599	Gm48599_Intergenic_upstream	12	5734958	5735007	5734958	5734959	12.5735	50	-	CGATCCAATCTAATCCTTGAAGATAAAGATGAAACCAGAAAATTGCATGT	1	Distal Intergenic	12	5591204	5591532	329	2
429	cg18878759	rs47587465	14	49.1357	2.41212	D	287	trans	8.60533	1.26793	7.3374	-6.06947	black	7	2.17e-05	4.4e-06	4.93956	1.28e-06	-5.75e-06	7.47e-06	-0.76974	0.442041	-0.00179906	0.00218775	-0.822334	0.411519	0.000113766	7.52e-05	1.51211	0.131525	0.912781	Zdhhc14	Zdhhc14_Exon	17	5752694	5752743	5752694	5752695	17.5753	50	+	CGACCAAGACCAGTGCATTCAGAGCACCAAATTCGTTTTGCAGGCTGCAG	3	Exon (Zdhhc14-201/Zdhhc14, exon 9 of 9)	17	5492557	5753811	261255	1
430	cg24889477	rs3691210	2	157.995	3.45574	D	1888	trans	124.813	69.7925	55.0204	14.7721	green	5	0.00011035	8.12e-06	13.588	2.6e-33	-4.17e-05	1.38e-05	-3.02113	0.00272807	0.00805211	0.00404197	1.99212	0.0472345	-0.000311755	0.000139003	-2.24279	0.0256165	0.474959	Zdhhc14	Zdhhc14_Exon	17	5752699	5752748	5752747	5752748	17.5753	50	+	AAGACCAGTGCATTCAGAGCACCAAATTCGTTTTGCAGGCTGCAGCCACG	5	Exon (Zdhhc14-201/Zdhhc14, exon 9 of 9)	17	5492557	5753811	261255	1
431	cg25898064	rs48026383	2	159.492	-2.0502	B	30	trans	5.38536	0.445873	4.93949	-4.49362	grey	0	-3.74e-06	9.54e-06	-0.392207	0.695175	4.14e-05	1.62e-05	2.55137	0.01121	-0.00432078	0.00474915	-0.909801	0.363634	-1.66e-05	0.000163323	-0.101557	0.919174	0.647361	Gm8797	Gm8797_Intergenic_downstream	3	5754962	5755011	5754962	5754963	3.5755	50	+	CGCCTGACATTTCATTCTAATTAACAGTAGGGTTAATTGTTCTGGCAGGC	1	Distal Intergenic	3	5750806	5751295	490	1
432	cg03167448	D13Mit151	13	115.552	-2.36475	B	438	trans	19.7754	13.1284	6.64698	6.48146	blue	2	1.16e-05	6.62e-06	1.75151	0.0808463	-1.32e-05	1.12e-05	-1.17359	0.241459	0.000888163	0.00329417	0.269616	0.787635	0.000123514	0.000113286	1.09029	0.276434	0.829145	Zeb1	Zeb1_threeUTR	18	5759084	5759133	5759132	5759133	18.5759	50	-	AGTTGCTCCCTGTGCAGTTACACCTTTGCATACAGAACCCAACTTGAACG	1	3' UTR	18	5591864	5775467	183604	1
433	cg00820579	rs31885358	1	44.4655	2.08433	D	816	trans	86.3034	48.6736	37.6297	11.0439	blue	2	-3.36e-05	1.09e-05	-3.09727	0.0021318	1.13e-06	1.84e-05	0.0612448	0.951204	-0.00280668	0.00540224	-0.51954	0.603755	-0.000337543	0.000185783	-1.81687	0.0702024	0.786362	Dync1i1	Dync1i1_Exon	6	5769677	5769726	5769725	5769726	6.57697	50	+	ATACCTGTTATTTTCATTATTTAGTCCCAACCCCTATGTCTCCCTCCTCG	3	Exon (Dync1i1-202/Dync1i1, exon 4 of 17)	6	5725639	6028039	302401	1
434	cg21906713	rs49141251	1	183.605	6.07707	D	2156	trans	38.2567	37.5983	0.658437	36.9399	turquoise	1	-4.22e-06	3.82e-06	-1.10561	0.269751	-4.89e-06	6.48e-06	-0.754441	0.451157	0.000530139	0.00189974	0.279059	0.780386	7.98e-06	6.53e-05	0.122207	0.902814	0.939367	Zeb1	Zeb1_threeUTR	18	5773211	5773260	5773211	5773212	18.5773	50	-	CGGGTGTGCCTGAACCTCAGACCTAGTAATTTTTCATGCAGTTTTCAAAG	1	3' UTR	18	5591864	5775467	183604	1
435	cg11763177	rs30113154	6	149.174	2.82933	D	455	trans	228.326	215.326	13.0002	202.326	turquoise	1	1.02e-06	6.09e-06	0.168099	0.866615	-1.92e-05	1.03e-05	-1.85435	0.0646385	-0.00911323	0.00302871	-3.00895	0.00283656	0.000232141	0.000104157	2.22875	0.026547	0.840959	Fam110b	Fam110b_Exon	4	5799496	5799545	5799496	5799497	4.57995	50	-	CGCAGCGCAAGCATGATCAGCTCAGACTGTGAACAGTCTCAGGACAGTAA	2	Exon (Fam110b-201/Fam110b, exon 3 of 3)	4	5644121	5801101	156981	1
436	cg22692462	rs30113154	6	149.174	2.20454	D	455	trans	6.17425	3.36589	2.80837	0.557516	turquoise	1	-2.43e-06	2.29e-06	-1.06258	0.288798	2.65e-06	3.89e-06	0.680785	0.496516	0.00174322	0.00113826	1.53148	0.12667	-0.000121343	3.91e-05	-3.09986	0.00211381	0.938294	Fam110b	Fam110b_Exon	4	5799532	5799581	5799580	5799581	4.57996	50	-	TCTCAGGACAGTAACAGTGACCTTAGAAATGATGACAGTGCCAATGACCG	1	Exon (Fam110b-201/Fam110b, exon 3 of 3)	4	5644121	5801101	156981	1
437	cg11437639	rs29749431	9	64.5097	1.62709	D	961	trans	400.892	394.708	6.18393	388.524	turquoise	1	-3.62e-05	1.02e-05	-3.54239	0.000457477	-3.44e-06	1.74e-05	-0.198294	0.842945	-0.0015457	0.00508919	-0.303721	0.761544	-0.000277388	0.000175017	-1.58492	0.114004	0.757638	Gm8797	Gm8797_Intergenic_downstream	3	5864317	5864366	5864365	5864366	3.58644	50	+	GCAATGTACTTCAGAAATAGGGTCCTGTTCATTCTTTGCTTTACAAATCG	2	Distal Intergenic	3	5750806	5751295	490	1
438	cg04725401	rs13482141	14	39.1485	3.11964	D	485	trans	2.75293	1.60608	1.14685	0.459226	turquoise	1	-3.43e-07	1.81e-06	-0.18873	0.850428	-4.53e-06	3.08e-06	-1.46762	0.143222	0.000183417	0.000903325	0.203046	0.839232	-2.08e-05	3.11e-05	-0.67033	0.503147	0.950985	Dpf2	Dpf2_Exon	19	5903747	5903796	5903747	5903748	19.5904	50	+	CGAGGTATGCTTTTGTTTGAAACTATCTGAAAGACAGAAAGAAAAGTCAT	2	Exon (Dpf2-202/Dpf2, exon 7 of 12)	19	5896516	5912871	16356	2
439	cg21154038	rs46161522	14	46.9762	2.23127	D	1754	trans	7.22363	6.46836	0.755265	5.7131	turquoise	1	-3.56e-06	1.53e-06	-2.3245	0.0207443	-3.79e-07	2.6e-06	-0.14573	0.884229	-0.000738109	0.000762789	-0.967644	0.333977	5.51e-06	2.62e-05	0.210117	0.833714	0.954899	Dhtkd1	Dhtkd1_Exon	2	5919578	5919627	5919578	5919579	2.59196	50	-	CGGACCACTTCCTCTGGGCTGTCTCCATTGACATGGATGATGGCACAGCC	5	Exon (Dhtkd1-202/Dhtkd1, exon 7 of 17)	2	5896115	5942792	46678	2
440	cg00595156	rs4140265	12	113.316	2.64837	D	466	trans	3.55158	0.559814	2.99177	-2.43195	grey60	17	6e-06	3.45e-06	1.73795	0.0832125	-1.81e-05	5.87e-06	-3.07916	0.00226161	-0.00103154	0.00171867	-0.600194	0.548816	-4.74e-05	5.91e-05	-0.801333	0.423553	0.920805	Snx9	Snx9_Exon	17	5920590	5920639	5920638	5920639	17.5921	50	-	TGGGGAAGTTCACCAAGGCCATGGATGACGGCGTGAAGGAGCTGCTGACG	5	Exon (Snx9-201/Snx9, exon 12 of 18)	17	5841329	5931954	90626	1
441	cg09030280	rs38588530	19	15.3286	-2.00215	B	197	trans	71.4102	70.1949	1.21524	68.9797	turquoise	1	-2.16e-06	1.77e-06	-1.22406	0.221859	-1.93e-06	3e-06	-0.644896	0.519471	-0.00243582	0.000878675	-2.77215	0.00590559	4.34e-05	3.02e-05	1.43563	0.152115	0.952458	Snx9	Snx9_Exon	17	5920613	5920662	5920661	5920662	17.5921	50	+	GATGACGGCGTGAAGGAGCTGCTGACGGTGGGGCAGGAGCACTGGAAGCG	7	Exon (Snx9-201/Snx9, exon 12 of 18)	17	5841329	5931954	90626	1
442	cg25549238	rs31553475	5	12.3304	3.02546	D	1530	trans	29.0026	28.6061	0.396482	28.2096	turquoise	1	-2.5e-06	1.11e-06	-2.25087	0.0250942	-2.91e-06	1.89e-06	-1.5425	0.123973	0.0013956	0.000553144	2.52303	0.0121349	-5.3e-05	1.9e-05	-2.78371	0.00570424	0.96346	Snx9	Snx9_Exon	17	5928210	5928259	5928258	5928259	17.5928	50	-	ATGAATCACTTTCACAGTAACCGGATCTATGATTACAACAGTGTCATCCG	2	Exon (Snx9-201/Snx9, exon 17 of 18)	17	5841329	5931954	90626	1
443	cg19314788	rs50870023	9	33.4406	2.33047	D	354	trans	43.8715	5.55229	38.3192	-32.767	lightgreen	18	-9.27e-06	6.07e-06	-1.52592	0.128049	-3.82e-06	1.03e-05	-0.3701	0.71156	-0.00302517	0.00302331	-1.00061	0.317794	-0.000130935	0.000103971	-1.25933	0.208857	0.746351	Gm48608	Gm48608_Intron	12	5955710	5955759	5955758	5955759	12.5956	50	+	TCTCATTTTCCCTAGTTGTTAACCCTGGGACCATACTAATCAACTCCTCG	3	Intron (Gm32442-203/Gm32442-203, intron 2 of 2)	12	6005667	6006240	574	1
444	cg24291359	rs27248595	2	144.089	-3.45574	B	46	trans	5.40644	2.46174	2.9447	-0.482956	turquoise	1	-1.42e-05	1.01e-05	-1.40297	0.161627	3.73e-05	1.72e-05	2.16818	0.0309054	-0.0010724	0.00504331	-0.212637	0.83175	4.97e-05	0.000173439	0.286313	0.77483	0.853964	Gm17934	Gm17934_Intergenic_downstream	3	5957093	5957142	5957093	5957094	3.59571	50	+	CGCATTGGGATAGAACTATACAGTAAATAATGAATTGTGGGATGCAGCCA	1	Distal Intergenic	3	6137823	6138244	422	2
445	cg09774165	rs29364207	10	120.608	-2.394	B	1142	trans	42.0151	20.2422	21.7729	-1.53077	blue	2	-2.87e-05	1.07e-05	-2.69418	0.00744066	1.5e-05	1.81e-05	0.827324	0.40869	-0.00158899	0.00530203	-0.299695	0.764611	-0.000234325	0.000182336	-1.28513	0.199707	0.809405	Gm17934	Gm17934_Intergenic_downstream	3	5959218	5959267	5959218	5959219	3.59592	50	+	CGTTTTATGCTGTCTTCAATTAAATGTCTATAAACACAGTGATGGCTTTA	1	Distal Intergenic	3	6137823	6138244	422	2
446	cg06415360	rs27105221	11	96.3839	3.61883	D	507	trans	10.2796	7.02849	3.25112	3.77736	turquoise	1	1.42e-06	5.36e-06	0.265443	0.790845	2.35e-06	9.1e-06	0.257982	0.796592	0.00720513	0.00266711	2.70147	0.00728315	-0.000129239	9.17e-05	-1.40903	0.159828	0.873061	Rbfox1	Rbfox1_Intron	16	5964407	5964456	5964407	5964408	16.5964	50	+	CGATTGCCTGGGTAAGTTATAAATCCTAGATATTAGAATTTTTATGCTTT	1	Intron (Rbfox1-205/Rbfox1, intron 1 of 11)	16	5885355	7353045	1467691	1
447	cg16676647	rs6398138	4	50.8682	-1.72792	B	953	trans	3.22478	2.65198	0.572797	2.07919	turquoise	1	7.31e-07	2.4e-06	0.30426	0.761134	-1.85e-06	4.08e-06	-0.453362	0.650605	7.22e-08	0.001195	6.04e-05	0.999952	-5.75e-05	4.11e-05	-1.39856	0.162943	0.899297	Camk2b	Camk2b_Exon	11	5989372	5989421	5989372	5989373	11.5989	50	-	CGCTTGGCAGGGTTGATGGTCAGCATCTGGTTGATGAGGTTTTTGGCTTC	3	Exon (Camk2b-209/Camk2b, exon 10 of 21)	11	5969644	6065748	96105	2
448	cg00384342	rs47010034	19	4.2627	-2.95035	B	1569	trans	74.014	14.9774	59.0366	-44.0593	lightgreen	18	-9.6e-05	1.11e-05	-8.66053	2.63e-16	1.07e-05	1.88e-05	0.568053	0.57041	-0.00197986	0.00551862	-0.358761	0.720018	-0.000436369	0.000189785	-2.29928	0.0221534	0.631282	Dync1i1	Dync1i1_Intron	6	6005367	6005416	6005367	6005368	6.60054	50	-	CGTTTTATTTCTGGTGTACTTTCAAACTTGCCTCTGACTTCTGTGCTATT	1	Intron (Dync1i1-203/Dync1i1, intron 14 of 16)	6	5725639	6028039	302401	1
449	cg07548773	rs30435603	9	54.6484	-3.33414	B	477	trans	130.83	123.619	7.21107	116.408	turquoise	1	4.12e-05	4.67e-06	8.83371	7.67e-17	1.98e-06	7.93e-06	0.249239	0.803341	0.00353709	0.00232349	1.52232	0.128949	3.65e-05	7.99e-05	0.456646	0.648245	0.0921647	Dync1i1	Dync1i1_Exon	6	6006173	6006222	6006221	6006222	6.60062	50	-	GACACTTTGTGAATGTGCAAAGTTTTTAATTAGGCTCTCTAGACAGCCCG	5	Exon (Dync1i1-206/Dync1i1, exon 1 of 3)	6	5725639	6028039	302401	1
450	cg24682555	rs46347371	6	53.5762	2.57459	D	48	trans	10.2857	4.48059	5.80515	-1.32456	lightgreen	18	1.65e-05	3.6e-06	4.58818	6.5e-06	1.09e-05	6.12e-06	1.78161	0.0757916	0.00857516	0.00179355	4.7811	2.7e-06	-0.000200585	6.17e-05	-3.25202	0.00127212	0.0666682	Dync1i1	Dync1i1_Exon	6	6006280	6006329	6006280	6006281	6.60063	50	+	CGCTCTACTCCTTTGAAGACAATGCAGACTATGTGTACGATGTCATGTGG	4	Exon (Dync1i1-203/Dync1i1, exon 15 of 17)	6	5725639	6028039	302401	1
451	cg23867746	rs30329380	6	36.7549	-2.13674	B	31	trans	39.275	3.59986	35.6752	-32.0753	cyan	14	1.72e-05	3.91e-06	4.39484	1.52e-05	9.58e-06	6.64e-06	1.44174	0.150385	0.00662453	0.00194609	3.40402	0.000751322	-0.000178427	6.69e-05	-2.66604	0.00807746	0.068598	Dync1i1	Dync1i1_Exon	6	6006269	6006318	6006317	6006318	6.60063	50	+	GCACAACAAGCCGCTCTACTCCTTTGAAGACAATGCAGACTATGTGTACG	7	Exon (Dync1i1-203/Dync1i1, exon 15 of 17)	6	5725639	6028039	302401	1
452	cg14890310	rs29650874	6	29.8874	-2.74954	B	24	trans	55.1292	44.1086	11.0206	33.088	turquoise	1	1.48e-05	4.28e-06	3.46527	0.000604387	1.42e-05	7.27e-06	1.95387	0.0516155	0.00746542	0.00212883	3.50682	0.000520501	-0.000210048	7.32e-05	-2.8691	0.00439906	0.105949	Dync1i1	Dync1i1_Exon	6	6006287	6006336	6006335	6006336	6.60063	50	+	CTCCTTTGAAGACAATGCAGACTATGTGTACGATGTCATGTGGTCCCCCG	7	Exon (Dync1i1-203/Dync1i1, exon 15 of 17)	6	5725639	6028039	302401	1
453	cg11180624	rs32495599	5	30.5536	2.76637	D	129	trans	62.7349	37.348	25.3869	11.9612	turquoise	1	3.04e-05	4.26e-06	7.12064	7.53e-12	7.56e-06	7.24e-06	1.04451	0.297064	0.00287841	0.00212173	1.35664	0.175884	-0.000149829	7.3e-05	-2.05342	0.0408709	0.134202	Dync1i1	Dync1i1_Exon	6	6006298	6006347	6006346	6006347	6.60063	50	+	ACAATGCAGACTATGTGTACGATGTCATGTGGTCCCCCGTGCATCCTGCG	7	Exon (Dync1i1-203/Dync1i1, exon 15 of 17)	6	5725639	6028039	302401	1
454	cg11378348	rs29650874	6	29.8874	-2.72809	B	24	trans	126.338	61.6337	64.7041	-3.07043	turquoise	1	0.000108802	6.4e-06	17.0033	2.88e-46	9.3e-06	1.09e-05	0.855873	0.392729	0.0110688	0.00318479	3.47552	0.000582578	-0.000118505	0.000109525	-1.082	0.280096	0.281947	Dync1i1	Dync1i1_Exon	6	6006359	6006408	6006407	6006408	6.60064	50	-	CGTGGACGGGATGGGGCGCTTGGACCTCTGGAACCTCAACAATGACACCG	8	Exon (Dync1i1-203/Dync1i1, exon 15 of 17)	6	5725639	6028039	302401	1
455	cg16198036	rs32510776	15	3.76774	-3.09237	B	207	trans	1.15357	0.651994	0.501572	0.150422	green	5	-6.04e-06	1.26e-06	-4.80019	2.47e-06	3.21e-06	2.14e-06	1.50078	0.134429	0.000746117	0.000626387	1.19114	0.234509	-1.23e-05	2.15e-05	-0.572012	0.567729	0.972947	Synj2	Synj2_threeUTR	17	6010696	6010745	6010696	6010697	17.6011	50	-	CGAACCATCCAGTCCAACTTCTTCGACGGGGTGAAGCAGGAGGCCATCAA	4	3' UTR	17	5941280	6039168	97889	1
456	cg23507513	gnf08.119.598	8	118.381	2.15791	D	410	trans	100.798	63.5685	37.2298	26.3387	blue	2	-2.2e-05	7.47e-06	-2.93788	0.00355252	1.97e-05	1.27e-05	1.55455	0.121074	-0.00227723	0.00372022	-0.612123	0.540905	2.19e-05	0.000127938	0.170823	0.864474	0.918158	Dync1i1	Dync1i1_Intron	6	6012795	6012844	6012795	6012796	6.60128	50	-	CGCCTATTGTCTGGAGTCTAGACAGGCTATAGAAAAATCTCTGTGACATA	1	Intron (Dync1i1-203/Dync1i1, intron 16 of 16)	6	5725639	6028039	302401	1
457	cg22329527	rs3722245	5	75.8474	2.25099	D	576	trans	275.839	275.209	0.629867	274.579	turquoise	1	-2.24e-06	2.19e-06	-1.02221	0.30748	9.05e-06	3.72e-06	2.43259	0.0155569	0.00262422	0.00108955	2.40854	0.0165997	-5.9e-05	3.75e-05	-1.57373	0.116569	0.952574	Upf2	Upf2_Exon	2	6029362	6029411	6029362	6029363	2.60294	50	+	CGTTATGTTTGGTGGAAGAAAAGTTTGGAGGTTTGGACAAAAGACCATCC	1	Exon (Upf2-201/Upf2, exon 15 of 22)	2	5951469	6056703	105235	1
458	cg10169507	rs52547273	14	46.8299	2.95925	D	1094	trans	27.5839	20.36	7.22388	13.1361	green	5	4.09e-05	3.91e-06	10.4612	3.9e-22	-2.47e-05	6.64e-06	-3.72567	0.000231426	-0.00316587	0.00194533	-1.62742	0.104663	0.000118143	6.69e-05	1.76598	0.0783842	0.919863	Slc25a13	Slc25a13_Exon	6	6042833	6042882	6042833	6042834	6.60428	50	+	CGGGCAGCCACCTGTAATCTCGTCTTGATAACATCAGCAGGGGTCACTAA	3	Exon (Slc25a13-201/Slc25a13, exon 16 of 18)	6	6041218	6217118	175901	2
459	cg14235983	rs30961226	10	120.19	-2.5102	B	141	trans	20.7148	15.9686	4.74617	11.2225	turquoise	1	8.47e-06	1.12e-05	0.753332	0.451822	4.65e-05	1.91e-05	2.43364	0.0155126	-0.00673439	0.00559733	-1.20314	0.229838	0.000286285	0.000192492	1.48726	0.137962	0.815619	Gm48608	Gm48608_Intergenic_downstream	12	6046933	6046982	6046933	6046934	12.6047	50	+	CGACACCATATGGCGGCAGAAAAACAGATTCCACCGTGTTCCATTTGTTA	2	Distal Intergenic	12	6005667	6006240	574	1
460	cg08223232	rs30759937	6	63.7871	-3.7957	B	717	trans	0.381551	0.0154549	0.366096	-0.350642	grey	0	-7.38e-07	1.8e-06	-0.409493	0.68246	7.74e-07	3.06e-06	0.252769	0.800614	0.00266173	0.000897551	2.96555	0.00325613	-6.93e-05	3.09e-05	-2.24529	0.0254543	0.950452	Upf2	Upf2_threeUTR	2	6055437	6055486	6055437	6055438	2.60554	50	+	CGTTGATCCAGCAGCACGTGTCATTTCATTAGGTCCTGTATCTGATGTTG	4	3' UTR	2	5951469	6056703	105235	1
461	cg20047920	rs46843827	3	139.354	-2.50095	B	320	trans	125.599	124.607	0.992969	123.614	turquoise	1	-2.57e-06	1.09e-06	-2.35634	0.019078	-1.61e-06	1.85e-06	-0.866581	0.386842	0.00120402	0.000542812	2.21811	0.0272719	-4.89e-05	1.87e-05	-2.61965	0.00923514	0.962122	Upf2	Upf2_threeUTR	2	6055495	6055544	6055543	6055544	2.60555	50	+	GGAGTCCTCCAGCAATTGAATGAGAGCAGTGGACACATCTCAGCAGGTCG	3	3' UTR	2	5951469	6056703	105235	1
462	cg15176693	rs36365158	5	116.413	3.16584	D	617	trans	259.778	242.616	17.1617	225.455	blue	2	7.6e-05	1.69e-05	4.50446	9.44e-06	-2.91e-05	2.87e-05	-1.01457	0.311102	0.0189849	0.00840296	2.25931	0.0245585	-0.000653275	0.000288977	-2.26065	0.0244744	0.465134	Upf2	Upf2_threeUTR	2	6056621	6056670	6056669	6056670	2.60567	50	+	ATGGAAATGCTGCCCAATCTTCACCAGCTTCAGAAATCTGACCTTTGCCG	1	3' UTR	2	5951469	6056703	105235	1
463	cg04197976	rs29980591	9	57.351	2.28091	D	953	trans	778.718	774.402	4.31606	770.086	turquoise	1	-2.06e-05	7.32e-06	-2.81428	0.00520128	1.07e-05	1.24e-05	0.85984	0.390542	0.00292722	0.00364478	0.803127	0.422516	-0.000264451	0.000125344	-2.10981	0.0356762	0.874914	Gm17934	Gm17934_Intergenic_downstream	3	6104755	6104804	6104803	6104804	3.61048	50	+	TTTTCAATACAACCAGATCATTGCAGATAATTGTATTACACAGTGTATCG	3	Distal Intergenic	3	6137823	6138244	422	2
464	cg17523323	rs3687595	1	72.6887	2.06933	D	315	trans	89.4191	84.4882	4.93095	79.5572	turquoise	1	-1.13e-05	5.21e-06	-2.16924	0.0308243	1.08e-05	8.86e-06	1.2209	0.223053	0.0030908	0.00259523	1.19096	0.234582	-0.000190174	8.92e-05	-2.13081	0.0338918	0.880677	Gm17934	Gm17934_Intergenic_downstream	3	6110670	6110719	6110718	6110719	3.61107	50	+	GTTACACTTGAAAGATTTGTTCTGAATGTCCAGTGGGAACCTGGAAATCG	3	Distal Intergenic	3	6137823	6138244	422	2
465	cg05204560	UNC8217501	4	130.093	-3.22293	B	286	trans	19.6244	6.49432	13.1301	-6.63576	turquoise	1	-4.67e-06	2.83e-06	-1.64862	0.100239	1.92e-06	4.82e-06	0.399349	0.689911	2.93e-05	0.00141079	0.0207728	0.98344	-1.77e-05	4.85e-05	-0.364976	0.715378	0.938887	Gm17934	Gm17934_Intergenic_downstream	3	6110736	6110785	6110736	6110737	3.61107	50	-	CGATTGAGTGAAGCTATGCAGCTGGGGCCTCCAGTGAATAGACAGGAATA	3	Distal Intergenic	3	6137823	6138244	422	2
466	cg14646676	UNC21937304	12	114.222	3.16536	D	561	trans	27.0833	14.4151	12.6682	1.74696	blue	2	-1.14e-05	3.41e-06	-3.34374	0.000927968	-1.62e-07	5.79e-06	-0.028027	0.977659	-0.00156567	0.00169718	-0.922516	0.356977	-1.42e-05	5.84e-05	-0.243491	0.807786	0.932924	Arhgap12	Arhgap12_Exon	18	6111845	6111894	6111845	6111846	18.6112	50	+	CGTGTCCTATTCTGGCTGGAAACTTTAGGAGAATGTGAGTCATTGTTAAA	2	Promoter (<=1kb)	18	6024427	6112363	87937	2
467	cg22338588	rs50477869	4	143.002	-2.1648	B	326	trans	609.832	598.636	11.196	587.44	turquoise	1	-6.83e-07	5.14e-06	-0.132684	0.894529	-3.53e-06	8.74e-06	-0.403779	0.686654	-0.00218483	0.00256019	-0.853385	0.394105	4.81e-05	8.8e-05	0.546252	0.585286	0.812401	Zfp787	Zfp787_Exon	7	6132821	6132870	6132869	6132870	7.61329	50	-	GGATGCGCTGGTGCTGCATGAGGTTGGAGCTCCAGCTGAAGCGCTTGCCG	6	Exon (Zfp787-201/Zfp787, exon 3 of 3)	7	6131491	6155971	24481	2
468	cg19624555	rs29549558	5	111.634	3.34548	D	48	trans	86.3899	60.1667	26.2232	33.9435	greenyellow	11	-5.67e-05	1.6e-05	-3.5315	0.000475973	-6.94e-05	2.73e-05	-2.54728	0.0113396	0.0619683	0.00798459	7.76099	1.23e-13	-0.00195606	0.000274589	-7.12358	7.39e-12	0.754325	Slc25a13	Slc25a13_Intron	6	6145413	6145462	6145461	6145462	6.61455	50	+	TGCTCTCTGATACTACTATCTTTCAAAATTGAAGCCATTATGGTCAATCG	4	Intron (Slc25a13-201/Slc25a13, intron 4 of 17)	6	6041218	6217118	175901	2
469	cg05740896	rs49420585	5	110.331	2.83068	D	49	trans	80.8589	56.3823	24.4766	31.9057	greenyellow	11	1.69e-05	1.17e-05	1.44251	0.150168	-5.51e-05	1.98e-05	-2.77496	0.00585598	0.0491892	0.00581418	8.46021	1.07e-15	-0.00138503	0.000199949	-6.9269	2.49e-11	0.827673	Slc25a13	Slc25a13_Intron	6	6145423	6145472	6145471	6145472	6.61455	50	-	TACTACTATCTTTCAAAATTGAAGCCATTATGGTCAATCGTGCAAATCCG	4	Intron (Slc25a13-201/Slc25a13, intron 4 of 17)	6	6041218	6217118	175901	2
470	cg24180066	Affy_PC14_28	14	27	-2.00165	B	923	trans	120.426	38.6367	81.7892	-43.1525	purple	10	-9.6e-07	2.08e-06	-0.46203	0.644384	1.03e-06	3.53e-06	0.292444	0.770143	0.00239824	0.00103458	2.31809	0.021095	-3.44e-05	3.56e-05	-0.965731	0.334931	0.0789744	Zfp787	Zfp787_fiveUTR	7	6155926	6155975	6155974	6155975	7.6156	50	-	AGACCCTGGGGTCAGGGGGACGGGCGCCCAGGCCGGAAGTGACCTTCCCG	9	Promoter (<=1kb)	7	6131491	6155971	24481	2
471	cg02498174	rs13478566	5	142.064	2.54023	D	1197	trans	35.8305	33.877	1.95352	31.9235	turquoise	1	-3.17e-06	6.8e-06	-0.4659	0.641614	5.99e-06	1.16e-05	0.518134	0.604734	-0.00300991	0.0033856	-0.889035	0.374674	0.00015771	0.00011643	1.35454	0.176549	0.817436	Dab2	Dab2_Intergenic_upstream	15	6280289	6280338	6280289	6280290	15.628	50	-	CGTTTAGCATTTCACAAGGCCCCTACTGTTAAATTCTGGGAATGGGGCCA	2	Distal Intergenic	15	6299788	6440712	140925	1
472	cg12549501	rs32892671	9	65.547	3.51729	D	641	trans	89.2495	40.0468	49.2027	-9.1559	turquoise	1	-2e-05	1.13e-05	-1.77843	0.0763139	-1.65e-05	1.91e-05	-0.861991	0.389359	-0.00479585	0.0056083	-0.855134	0.393137	-0.00026527	0.000192869	-1.37539	0.170003	0.700335	Gm42718	Gm42718_Intergenic_downstream	5	6306451	6306500	6306451	6306452	5.63065	50	+	CGACTGCAGTAACTATAGGTTGTAATTGTCATCGTTGTCATATAAAATGT	2	Distal Intergenic	5	6311311	6313991	2681	2
473	cg01573140	rs29733222	5	115.434	4.19544	D	731	trans	412.326	358.481	53.8454	304.635	blue	2	0.000104811	1.7e-05	6.18345	1.98e-09	-3.08e-05	2.88e-05	-1.07051	0.285223	0.0284186	0.00843628	3.36862	0.000850831	-0.000800202	0.000290123	-2.75815	0.00615808	0.34999	Ogdh	Ogdh_Exon	11	6316800	6316849	6316800	6316801	11.6317	50	-	CGGAATTAGTTGTGTAAATTTTGATGATGCTCCAGTAACTGTTTCTTCAA	2	Exon (Ogdh-203/Ogdh, exon 4 of 24)	11	6291633	6356642	65010	1
474	cg12698769	rs6197032	14	39.8336	2.83692	D	400	trans	7.89517	4.14009	3.75508	0.385007	turquoise	1	9.07e-07	2.57e-06	0.35321	0.724171	-1.43e-05	4.36e-06	-3.26968	0.0011978	-0.00127095	0.00127868	-0.993947	0.321024	-0.000109526	4.4e-05	-2.49071	0.013272	0.922187	Ogdh	Ogdh_Exon	11	6316981	6317030	6316981	6316982	11.6317	50	-	CGAGGGCACCATGTAGCACAGCTGGACCCCCTGGGGATTTTGGATGCTGA	2	Exon (Ogdh-201/Ogdh, exon 4 of 23)	11	6291633	6356642	65010	1
475	cg00022035	rs30113154	6	149.174	3.07997	D	544	trans	2.18101	1.60339	0.577629	1.02576	turquoise	1	3.63e-06	1.35e-06	2.67916	0.00777464	-2.37e-06	2.3e-06	-1.02849	0.304521	0.000862667	0.000673764	1.28037	0.201373	1.71e-06	2.32e-05	0.0738688	0.941162	0.957506	Ogdh	Ogdh_Exon	11	6316995	6317044	6317043	6317044	11.6317	50	-	AGCACAGCTGGACCCCCTGGGGATTTTGGATGCTGATCTGGACTCCTCCG	3	Exon (Ogdh-201/Ogdh, exon 4 of 23)	11	6291633	6356642	65010	1
476	cg25074367	rs31568496	7	6.02486	-2.61111	B	536	trans	20.1746	16.3315	3.84311	12.4884	turquoise	1	-3.35e-06	2.44e-06	-1.37472	0.170211	-1.01e-05	4.14e-06	-2.44763	0.0149343	-0.00281209	0.00121294	-2.3184	0.0210777	1.64e-05	4.17e-05	0.393232	0.694419	0.93033	Ogdh	Ogdh_Exon	11	6317001	6317050	6317049	6317050	11.6317	50	-	GCTGGACCCCCTGGGGATTTTGGATGCTGATCTGGACTCCTCCGTGCCCG	3	Exon (Ogdh-201/Ogdh, exon 4 of 23)	11	6291633	6356642	65010	1
477	cg20694228	rs46161522	14	46.9762	3.05654	D	407	trans	2.93908	0.461336	2.47775	-2.01641	black	7	-3.9e-06	2.11e-06	-1.84923	0.0653767	1.7e-06	3.58e-06	0.475686	0.634633	0.000858293	0.00104976	0.817609	0.414208	1.65e-05	3.61e-05	0.45656	0.648307	0.930553	Ogdh	Ogdh_Exon	11	6324856	6324905	6324904	6324905	11.6325	50	-	GATACCCCACTCTGCCTCTCAGATCTTGCAGTTTTCAAGGAACGACTTCG	2	Exon (Ogdh-203/Ogdh, exon 5 of 24)	11	6291633	6356642	65010	1
478	cg10619211	rs51209772	5	114.874	-2.71103	B	1224	trans	96.1001	69.6656	26.4345	43.2312	blue	2	-5.82e-05	1.16e-05	-5.02424	8.55e-07	-1.49e-05	1.97e-05	-0.75674	0.44978	-0.0165169	0.00576491	-2.86507	0.00445401	-9.19e-05	0.000198255	-0.463315	0.643464	0.623459	Dab2	Dab2_Intron	15	6384191	6384240	6384239	6384240	15.6384	50	-	TAAGAGATTACTTTAATAATAAACCATGCATTCTTCAGCAAGCCATCACG	2	Intron (Dab2-207/Dab2, intron 1 of 5)	15	6299788	6435520	135733	1
479	cg23454504	rs3668040	7	40.3015	-2.31762	B	994	trans	11.926	8.65249	3.27354	5.37895	lightgreen	18	1.97e-05	4.79e-06	4.10351	5.21e-05	2.54e-06	8.14e-06	0.311581	0.755568	0.00517991	0.00238388	2.17289	0.030546	-4.06e-05	8.2e-05	-0.495372	0.620688	0.0503117	Dab2	Dab2_fiveUTR	15	6386680	6386729	6386680	6386681	15.6387	50	+	CGAGTTAATAAACAGTTAAGTTTGGAAGACTCTGCAGACACGTTGAGGGG	9	5' UTR	15	6299788	6435520	135733	1
480	cg18909565	rs4165676	16	27.4981	-1.83761	B	1965	trans	679.008	676.99	2.01817	674.972	turquoise	1	-7.99e-06	4.74e-06	-1.68533	0.0929304	1.43e-05	8.06e-06	1.77611	0.0766952	0.00535858	0.00236045	2.27015	0.0238849	-0.000183208	8.12e-05	-2.25693	0.0247084	0.906145	Usp6nl	Usp6nl_Exon	2	6427567	6427616	6427615	6427616	2.64276	50	+	TACACAAGTTTTTACACAATGAAATGGTTTTTTCAGTGTTTCCTTGATCG	2	Exon (Usp6nl-202/Usp6nl, exon 12 of 15)	2	6322667	6446390	123724	1
481	cg26376143	rs48387725	14	46.4444	2.2199	D	386	trans	1444.38	1436.41	7.96367	1428.45	turquoise	1	-1.06e-06	2.95e-06	-0.359204	0.719687	5.93e-07	5.01e-06	0.118229	0.905963	0.0014165	0.00146889	0.964328	0.335633	-8.69e-05	5.05e-05	-1.7207	0.0863026	0.947744	Epc1	Epc1_threeUTR	18	6436021	6436070	6436069	6436070	18.6436	50	+	TAAAAACCTTAAGGATAATGTATGCCATTGGACTGGGCATTCAGACTTCG	2	3' UTR	18	6435951	6516108	80158	2
482	cg01096459	rs30927136	12	116.685	3.6395	D	559	trans	4.6302	2.82282	1.80737	1.01545	magenta	9	4.69e-06	3.37e-06	1.3916	0.165043	-9.19e-06	5.73e-06	-1.60447	0.109629	-0.00132234	0.00167783	-0.788127	0.431225	3.42e-05	5.77e-05	0.593488	0.553288	0.908433	Epc1	Epc1_threeUTR	18	6436151	6436200	6436151	6436152	18.6436	50	+	CGATATTTGTGGTTCTGGCCTTGCAGCCTTCTGGAGAATCTTAAAAGGAA	2	3' UTR	18	6435951	6516108	80158	2
483	cg01796316	rs46161522	14	46.9762	2.13287	D	386	trans	1269.31	1258.94	10.3713	1248.57	turquoise	1	2.58e-06	2.57e-06	1.00683	0.314802	5.02e-06	4.36e-06	1.15265	0.249941	0.00232907	0.00127685	1.82408	0.0691029	-0.000110285	4.39e-05	-2.51157	0.0125276	0.92064	Epc1	Epc1_Exon	18	6449054	6449103	6449054	6449055	18.6449	50	-	CGAGGCCTAAAATGCCGCCATCTACATGATTTGATATTGACTAGTATCTG	3	Exon (Epc1-203/Epc1, exon 10 of 14)	18	6435951	6516108	80158	2
484	cg13219964	rs3669236	19	26.3678	2.45913	D	112	trans	2.95875	1.41573	1.54301	-0.127277	blue	2	-1.13e-06	1.18e-06	-0.957499	0.339062	1.2e-06	2e-06	0.601613	0.547872	0.000219539	0.000585015	0.375272	0.707715	-7.83e-06	2.01e-05	-0.389321	0.697306	0.963999	Epc1	Epc1_Exon	18	6449069	6449118	6449069	6449070	18.6449	50	+	CGCCATCTACATGATTTGATATTGACTAGTATCTGACTGAGGTCTTTAGA	3	Exon (Epc1-203/Epc1, exon 10 of 14)	18	6435951	6516108	80158	2
485	cg22868841	rs29370407	10	126.735	-2.94503	B	675	trans	55.5398	51.4406	4.09924	47.3413	black	7	-2.31e-05	1.34e-05	-1.71585	0.0871886	0.000140737	2.28e-05	6.16271	2.22e-09	0.00684769	0.00669044	1.0235	0.306868	0.000382065	0.000230084	1.66055	0.0978151	0.789957	Gm8652	Gm8652_Intron	6	6459559	6459608	6459559	6459560	6.64596	50	+	CGCTCACTTTAAGCACAGGCAGCTGGAGATTGTCATATTCTGAAAATGAC	2	Intron (Gm20617-202/Gm20617-202, intron 1 of 1)	6	6351304	6352267	964	2
486	cg05482230	rs31282592	15	69.1082	1.88749	D	238	trans	38.121	21.2374	16.8836	4.35371	magenta	9	-5.59e-07	3.58e-07	-1.56212	0.119281	-4.86e-07	6.08e-07	-0.799582	0.424565	0.000201886	0.000178248	1.13261	0.258252	-1.21e-05	6.13e-06	-1.97121	0.0495891	0.0139114	Epc1	Epc1_fiveUTR	18	6490579	6490628	6490579	6490580	18.6491	50	+	CGTCTAGCGCCCGCGCCCGAAACGACAGTTTACTCATCTCAGGCGCAGCA	12	5' UTR	18	6435951	6516108	80158	2
487	cg05799250	rs219855098	15	69.2758	2.22253	D	237	trans	45.4779	34.4172	11.0607	23.3565	magenta	9	-5.03e-07	3.17e-07	-1.58662	0.113618	-2.28e-07	5.38e-07	-0.423953	0.671894	0.000323202	0.000157722	2.04919	0.041285	-1.31e-05	5.42e-06	-2.42278	0.015975	0.0115396	Epc1	Epc1_fiveUTR	18	6490590	6490639	6490590	6490591	18.6491	50	-	CGCGCCCGAAACGACAGTTTACTCATCTCAGGCGCAGCAGATACCTCTCC	12	5' UTR	18	6435951	6516108	80158	2
488	cg22490506	rs50179665	15	70.3773	3.71355	D	236	trans	23.1449	16.2903	6.85452	9.43583	magenta	9	-3.19e-07	3.04e-07	-1.04957	0.294731	-4.75e-07	5.17e-07	-0.918904	0.35886	0.000132509	0.000151493	0.874689	0.38242	-6.66e-06	5.21e-06	-1.27823	0.202124	0.0119403	Epc1	Epc1_fiveUTR	18	6490820	6490869	6490820	6490821	18.6491	50	+	CGCCATGGCCAACATGGCGGACATTAAAACTCCACTGTGCGCTCTTCAGC	8	Promoter (<=1kb)	18	6435953	6490856	54904	2
489	cg12671735	Affy_PC14_28	14	27	-2.49364	B	406	trans	158.556	47.9911	110.565	-62.5737	purple	10	-2.79e-06	1.84e-06	-1.52112	0.129248	2.55e-06	3.12e-06	0.816563	0.414805	0.0016505	0.000913359	1.80707	0.0717216	-3.63e-06	3.14e-05	-0.115654	0.908002	0.0813085	Epc1	Epc1_fiveUTR	18	6490811	6490860	6490859	6490860	18.6491	50	+	TCTTCAATACGCCATGGCCAACATGGCGGACATTAAAACTCCACTGTGCG	7	Promoter (<=1kb)	18	6435953	6490856	54904	2
490	cg03378585	rs3687595	1	72.6887	2.61414	D	129	trans	29.4032	29.2026	0.200552	29.0021	turquoise	1	1.54e-07	1.52e-06	0.101092	0.919543	1.65e-07	2.59e-06	0.0637285	0.949227	0.00055141	0.000758791	0.726696	0.467961	-2.16e-05	2.61e-05	-0.829362	0.407538	0.953443	Celf2	Celf2_threeUTR	2	6541851	6541900	6541851	6541852	2.65419	50	+	CGCAGAGAGAGAAACAAGTATTAGGAAAATGGTTTAATATTGGAGACAGA	1	3' UTR	2	6539694	7396000	856307	2
491	cg18728108	rs13476350	2	11.7859	-2.89078	B	8	cis	44.0079	42.4631	1.54486	40.9182	turquoise	1	5.78e-06	2.39e-06	2.41536	0.0162977	-1.6e-06	4.06e-06	-0.394875	0.693207	0.000457771	0.00119041	0.384547	0.700836	4.74e-05	4.09e-05	1.15826	0.247651	0.939557	Celf2	Celf2_threeUTR	2	6541916	6541965	6541964	6541965	2.6542	50	+	CACACAATAACATACATTACAAAAATAAGTTTGACTGTTTCAACTACACG	2	3' UTR	2	6539694	7396000	856307	2
492	cg05141473	rs48724254	10	27.5796	1.88164	D	1235	trans	1.62698	0.771791	0.855188	-0.0833971	magenta	9	6.61e-06	6.93e-06	0.954529	0.34056	-1.52e-05	1.18e-05	-1.29124	0.197582	-0.00560873	0.0034477	-1.6268	0.104795	6.84e-05	0.000118566	0.577204	0.56422	0.543855	Celf2	Celf2_threeUTR	2	6547114	6547163	6547114	6547115	2.65471	50	-	CGCTTCAGCTGCACCTTCAAGCGTTTCATGCCGATCTGAAAGCCATTCAT	5	3' UTR	2	6539694	7396000	856307	2
493	cg07355869	rs29645355	9	98.6606	-2.40622	B	1181	trans	347.932	345.665	2.26723	343.397	turquoise	1	7.65e-06	1.61e-05	0.475265	0.634933	2.52e-05	2.73e-05	0.921875	0.357311	0.0167611	0.00800944	2.09267	0.0371918	-0.000740722	0.000275444	-2.68919	0.00755006	0.771563	Celf2	Celf2_threeUTR	2	6547087	6547136	6547135	6547136	2.65471	50	+	CAGTAAGGTTTGCTGTCGTTTTTGGAACGCTTCAGCTGCACCTTCAAGCG	5	3' UTR	2	6539694	7396000	856307	2
494	cg07187097	rs13482605	15	62.2214	-1.92169	B	1894	trans	102.451	100.178	2.27308	97.9051	turquoise	1	-2.43e-06	1.18e-06	-2.06816	0.0394543	2.43e-06	2e-06	1.21777	0.224239	0.000512338	0.000585608	0.874882	0.382315	-1.14e-05	2.01e-05	-0.563869	0.573251	0.967161	Celf2	Celf2_threeUTR	2	6553921	6553970	6553921	6553922	2.65539	50	-	CGTCAAGCCTGTGGCGCCAAGTCCTCCATTCAGAGCCGCCATACCTGAGA	5	3' UTR	2	6539694	7396000	856307	2
495	cg15693636	rs13482605	15	62.2214	-2.01949	B	1894	trans	1370.07	1364.71	5.36202	1359.34	turquoise	1	-3.63e-06	2.7e-06	-1.34247	0.180427	7.49e-06	4.59e-06	1.63183	0.10373	0.00145441	0.00134512	1.08125	0.280428	-7.63e-05	4.63e-05	-1.6492	0.10012	0.925306	Celf2	Celf2_threeUTR	2	6553935	6553984	6553935	6553936	2.65539	50	-	CGCCAAGTCCTCCATTCAGAGCCGCCATACCTGAGAGCATTTGAGCAACT	5	3' UTR	2	6539694	7396000	856307	2
496	cg23867108	rs3701438	19	25.6665	2.15721	D	903	trans	7.30493	3.71707	3.58787	0.129197	blue	2	1.92e-06	3.25e-06	0.588573	0.556576	-9.27e-07	5.53e-06	-0.167711	0.86692	-0.000983645	0.00161945	-0.607394	0.544034	3.1e-05	5.57e-05	0.555748	0.578784	0.950562	Ccm2	Ccm2_Exon	11	6569977	6570026	6569977	6569978	11.657	50	-	CGCCATTTAAACGAGTATTCCTAAAAGGTGAAAAGAGTAGAGATAAGAAA	2	Exon (Ccm2-201/Ccm2, exon 2 of 10)	11	6546887	6596744	49858	1
497	cg25422966	rs47959443	1	172.211	2.5682	D	1375	trans	3.12475	2.05259	1.07216	0.980431	turquoise	1	1.25e-05	4.3e-06	2.90058	0.00399113	-1.1e-05	7.31e-06	-1.50902	0.132312	0.000285927	0.00214046	0.133582	0.89382	5.24e-05	7.36e-05	0.711887	0.47707	0.795113	Ccm2	Ccm2_Exon	11	6570092	6570141	6570092	6570093	11.657	50	-	CGAGCCAGACAGACTGCTGAGCGACTATATTGAGAAGGAGGTAAAGGTAA	6	Exon (Ccm2-201/Ccm2, exon 2 of 10)	11	6546887	6596744	49858	1
498	cg08551414	rs33051917	17	71.0257	-2.61796	B	164	trans	14.6278	6.29365	8.33413	-2.04048	blue	2	-1.34e-05	1.28e-05	-1.04632	0.29623	-1.36e-05	2.17e-05	-0.626776	0.531267	-0.00786832	0.00637135	-1.23495	0.217783	-0.00014848	0.00021911	-0.677649	0.4985	0.613828	Rbfox1	Rbfox1_Intron	16	6573023	6573072	6573023	6573024	16.6573	50	-	CGTGAGTCCAGGCTTTAACAAACAATATTTTTAATTGAGATTTTATGTCC	1	Intron (Rbfox1-205/Rbfox1, intron 3 of 11)	16	5885355	7353045	1467691	1
499	cg25409637	rs32185835	7	29.3508	-3.63565	B	834	trans	12.7207	5.2367	7.48396	-2.24725	green	5	7.66e-05	1.01e-05	7.56954	4.32e-13	-8.14e-05	1.72e-05	-4.73358	3.36e-06	0.0150294	0.00503796	2.98324	0.00307863	-0.00039943	0.000173255	-2.30545	0.0218014	0.616366	Celf2	Celf2_Exon	2	6604116	6604165	6604164	6604165	2.66042	50	+	GGAGGCGCCTTTGCTCTTTGTCCTTCTGAGTGTCAGCAAACTTCACCACG	2	Exon (Celf2-201/Celf2, exon 9 of 16)	2	6539694	7396000	856307	2
500	cg09681292	rs31935537	1	37.6392	3.31081	D	31	trans	556.184	552.949	3.23493	549.714	turquoise	1	-1e-05	4.75e-06	-2.11194	0.0354918	2.67e-05	8.07e-06	3.30987	0.00104348	0.00589648	0.00236469	2.49355	0.0131682	-0.000239941	8.13e-05	-2.95052	0.00341414	0.900912	St18	St18_Intron	1	6605100	6605149	6605148	6605149	1.66051	50	+	CTGCTTCTGCAACAATTACTGGTCAATTGCAAGTGATTATAATGGCACCG	1	Intron (St18-208/St18, intron 2 of 23)	1	6487231	6860934	373704	1
501	cg11570499	rs32165107	15	4.39926	-2.41806	B	1837	trans	1007.47	1004.19	3.27654	1000.92	turquoise	1	-2.07e-05	9.85e-06	-2.09872	0.0366506	3.01e-05	1.67e-05	1.798	0.0731504	0.0122093	0.00490275	2.4903	0.0132871	-0.000506449	0.000168605	-3.00376	0.00288398	0.814984	Celf2	Celf2_Exon	2	6606834	6606883	6606834	6606835	2.66068	50	-	CGCATAATGATCACTTAGCTCCCAGCATGCTTTGGGAGATGCAGCATTGC	1	Exon (Celf2-227/Celf2, exon 5 of 7)	2	6539694	7396000	856307	2
502	cg18491911	rs236370277	1	80.5559	4.051	D	121	trans	11.7165	3.79158	7.92488	-4.1333	turquoise	1	9.72e-05	9.01e-06	10.7859	3.05e-23	-2.55e-05	1.53e-05	-1.66408	0.0971074	-0.00518793	0.00448334	-1.15716	0.248099	0.000469578	0.000154182	3.04562	0.00252137	0.812915	Celf2	Celf2_Exon	2	6607906	6607955	6607954	6607955	2.6608	50	+	GGCTTTGATTGCATTCTGTGCCATTGCCCTTGTAGAAAATGTGACAAACG	1	Exon (Celf2-201/Celf2, exon 8 of 16)	2	6539694	7396000	856307	2
503	cg27070923	rs30205785	1	80.7837	3.84981	D	121	trans	4.93569	1.41801	3.51768	-2.09968	greenyellow	11	4.57e-05	6.51e-06	7.0083	1.51e-11	-2.13e-05	1.11e-05	-1.92433	0.055229	-0.011548	0.00324208	-3.56191	0.00042602	0.00045577	0.000111495	4.08782	5.55e-05	0.878269	Celf2	Celf2_Intron	2	6608000	6608049	6608048	6608049	2.6608	50	+	AAACAACAAGACAAAAGGGTTGGACGCTTGTTAAACCAACACAGTCTACG	2	Intron (Celf2-201/Celf2, intron 7 of 15)	2	6539694	7396000	856307	2
504	cg24853070	rs30942882	3	54.8167	-2.2834	B	235	trans	15.3568	5.30621	10.0506	-4.74435	grey60	17	-3.76e-06	3.42e-06	-1.09863	0.272781	9.59e-06	5.81e-06	1.65169	0.0996104	-0.00110282	0.00170151	-0.648142	0.517373	7.45e-05	5.85e-05	1.27283	0.204031	0.943193	Celf2	Celf2_Exon	2	6624671	6624720	6624671	6624672	2.66247	50	-	CGTTGGACTTTTCACTATCTGCAGGTTTCATCTGAATGGGATGATGCATC	2	Exon (Celf2-201/Celf2, exon 6 of 16)	2	6539694	7396000	856307	2
505	cg20053631	rs33545786	5	107.073	-1.74819	B	1686	trans	3.15637	0.882566	2.27381	-1.39124	black	7	-1.31e-06	2.15e-06	-0.612207	0.54085	-2.56e-06	3.65e-06	-0.700998	0.48383	-0.00100451	0.00106809	-0.940471	0.347708	2.46e-05	3.67e-05	0.669306	0.503799	0.955391	Shroom4	Shroom4_Exon	X	6633556	6633605	6633556	6633557	20.6634	50	+	CGCTACCTGCCTCAGGACCAGCTCCAAGATTACCAGCACTTTGTCAAGAT	2	Exon (Shroom4-202/Shroom4, exon 9 of 9)	20	6399854	6633837	233984	1
506	cg12908742	rs29942478	9	64.5134	3.65926	D	1146	trans	331.373	324.018	7.35558	316.662	turquoise	1	-1.37e-06	3.48e-06	-0.393473	0.69424	9.44e-06	5.92e-06	1.59532	0.11166	0.00941602	0.00173395	5.43037	1.14e-07	-0.000313034	5.96e-05	-5.24955	2.84e-07	0.899187	Celf2	Celf2_Intron	2	6637265	6637314	6637313	6637314	2.66373	50	-	GAGTCTGTTATGGTGATTAAGTCATCATTTCTGACAGATTACTCTAATCG	1	Intron (Celf2-201/Celf2, intron 5 of 15)	2	6539694	7396000	856307	2
507	cg26218406	rs4189605	16	57.7382	2.19106	D	1808	trans	47.0091	8.65382	38.3553	-29.7015	lightgreen	18	-8.39e-05	1.19e-05	-7.0335	1.29e-11	9.77e-06	2.03e-05	0.481842	0.630258	-0.00293248	0.0059385	-0.493808	0.621792	-0.000158848	0.000204225	-0.77781	0.437274	0.53848	1700008P02Rik	1700008P02Rik_Intergenic_upstream	3	6681615	6681664	6681615	6681616	3.66816	50	+	CGTATTTTGAGGTTTGATAACTGCTATCAATCTCGATAATGGGTATCCAA	2	Distal Intergenic	3	6615418	6620443	5026	2
508	cg12001273	rs29649497	9	64.7097	2.30496	D	798	trans	1239.44	1232.24	7.20004	1225.04	turquoise	1	7.76e-07	2.75e-06	0.281535	0.778488	1.41e-06	4.68e-06	0.300489	0.764005	0.00341242	0.001371	2.489	0.0133346	-0.000145822	4.71e-05	-3.09281	0.00216306	0.946299	Tox	Tox_threeUTR	4	6687447	6687496	6687495	6687496	4.66875	50	+	CTAACAAATTTACTTACAAACACCTATATTTATTATTTCATAAATAGGCG	2	3' UTR	4	6686353	6990799	304447	2
509	cg12292083	UNC21927955	12	113.814	2.98729	D	917	trans	15.8736	2.97586	12.8978	-9.9219	lightgreen	18	-2.72e-05	6.97e-06	-3.90293	0.00011662	-2.24e-06	1.18e-05	-0.188906	0.85029	-0.00752712	0.00346906	-2.16978	0.0307825	-1.71e-05	0.000119301	-0.143664	0.885859	0.80991	Gm5873	Gm5873_Intergenic_downstream	6	6697762	6697811	6697810	6697811	6.66978	50	-	CAGATGACAAATAACCCCTGAATGATAGCCAGGGTTCATCCAGCTGGTCG	2	Distal Intergenic	6	6735427	6736492	1066	2
510	cg15044753	rs29682673	5	117.568	2.82845	D	269	trans	225.417	164.734	60.6834	104.051	blue	2	0.000195586	1.73e-05	11.3068	4.75e-25	-0.000148311	2.94e-05	-5.04678	7.67e-07	0.0230125	0.00860945	2.67293	0.00791721	-0.00110296	0.000296078	-3.72523	0.000231807	0.366345	Tox	Tox_Intron	4	6718460	6718509	6718460	6718461	4.67185	50	-	CGACTGTGTCTCCAATTAGGAACTTAAGGTTCATTTAGTAATTTACATCT	1	Intron (Tox-201/Tox, intron 5 of 8)	4	6686353	6990799	304447	2
511	cg26774146	rs13475883	1	59.3791	2.45445	D	142	trans	112.157	108.577	3.58059	104.996	turquoise	1	9.56e-05	1.79e-05	5.32896	1.9e-07	-6.07e-05	3.05e-05	-1.99055	0.0474079	-0.000862274	0.00893285	-0.0965284	0.923163	0.000700071	0.0003072	2.27888	0.0233541	0.187078	Celf2	Celf2_Exon	2	6721456	6721505	6721456	6721457	2.67215	50	-	CGTTGATCTGGTAGACGGCTCCGTAAGGCTCAAAAAGTTCTTTCAGCTCC	3	Exon (Celf2-201/Celf2, exon 4 of 16)	2	6539694	7396000	856307	2
512	cg12178980	rs226880704	5	64.6981	2.31798	D	564	trans	63.411	53.8023	9.60869	44.1936	turquoise	1	-4.86e-05	9.81e-06	-4.9574	1.18e-06	1.35e-05	1.67e-05	0.808419	0.419469	-0.00535815	0.00488019	-1.09794	0.273084	0.000230156	0.000167829	1.37137	0.171252	0.663857	Celf2	Celf2_fiveUTR	2	6722176	6722225	6722176	6722177	2.67222	50	-	CGCGAGGCATCCATGTGTGCATCAAATTAGTACGTTGTTGCTACTCAGAA	2	Promoter (<=1kb)	2	6623528	6722216	98689	2
513	cg24859789	rs27505237	2	113.631	-2.52181	B	304	trans	24.1706	22.949	1.22157	21.7275	turquoise	1	1.18e-05	9.28e-06	1.27093	0.204707	2.73e-05	1.58e-05	1.73066	0.0845071	-0.00566551	0.00461628	-1.22729	0.220645	7.31e-05	0.000158753	0.460241	0.645666	0.802894	St18	St18_Intron	1	6729772	6729821	6729820	6729821	1.67298	50	+	AAATTAATAAGCACCACTTCCATTACATATATTTTAGGTTGTTGTTGCCG	2	Intron (St18-208/St18, intron 2 of 23)	1	6487231	6860934	373704	1
514	cg15412281	rs27505237	2	113.631	-3.10115	B	304	trans	21.5158	20.4758	1.04	19.4358	turquoise	1	1.96e-06	7.89e-06	0.247933	0.804351	1.85e-05	1.34e-05	1.38151	0.168118	0.000110867	0.00392491	0.0282471	0.977483	7.6e-05	0.000134977	0.563395	0.573574	0.881146	St18	St18_Intron	1	6729777	6729826	6729825	6729826	1.67298	50	-	AATAAGCACCACTTCCATTACATATATTTTAGGTTGTTGTTGCCGTGGCG	2	Intron (St18-208/St18, intron 2 of 23)	1	6487231	6860934	373704	1
515	cg27153217	rs30826995	10	110.922	-2.58502	B	1513	trans	2.88692	0.223383	2.66354	-2.44016	grey	0	-2.49e-06	5.67e-06	-0.438587	0.661266	6.03e-06	9.63e-06	0.625582	0.532049	-0.00466725	0.00282184	-1.65397	0.0991456	0.000206342	9.7e-05	2.1263	0.0342685	0.805072	St18	St18_fiveUTR	1	6730026	6730075	6730026	6730027	1.673	50	-	CGCATGAGGCTGTTGATGTGCAAATGTGAATCATATTGAGAAGGTCTGAA	2	Promoter (<=1kb)	1	6730051	6860940	130890	1
516	cg09260015	rs228445231	5	118.918	2.78895	D	813	trans	292.522	231.414	61.1075	170.307	blue	2	8.49e-05	1.05e-05	8.10065	1.27e-14	6.6e-06	1.78e-05	0.370738	0.711086	0.0177605	0.00521554	3.40531	0.000747928	-0.000475866	0.000179362	-2.6531	0.00838645	0.20829	St18	St18_Intron	1	6733933	6733982	6733933	6733934	1.67339	50	+	CGGTTGGTAAACAGAGATAAGGAATAAATAGAGCACAGGCAAAAGGAGAT	1	Intron (St18-208/St18, intron 2 of 23)	1	6487231	6860934	373704	1
517	cg24881713	rs3696703	4	155.226	-2.74954	B	691	trans	232.623	204.303	28.3196	175.983	blue	2	8.64e-05	1.43e-05	6.05661	4.02e-09	-4.58e-05	2.42e-05	-1.89219	0.0593977	0.0104312	0.00709835	1.46953	0.142704	-0.000143323	0.000244112	-0.587122	0.557549	0.427067	St18	St18_Intron	1	6734695	6734744	6734695	6734696	1.67347	50	-	CGGCAACCTTGAGGGTCACTGTGTGGAGTATGTACATAGAAAATGCATCA	1	Intron (St18-208/St18, intron 2 of 23)	1	6487231	6860934	373704	1
518	cg22336337	JAX00147906	6	145.501	-2.75551	B	993	trans	17.8981	10.5408	7.35721	3.18364	turquoise	1	2.08e-05	9.3e-06	2.24033	0.0257779	3.58e-05	1.58e-05	2.26721	0.0240656	0.0103512	0.00462703	2.23711	0.0259897	-0.000192711	0.000159123	-1.21108	0.226787	0.27703	St18	St18_fiveUTR	1	6734940	6734989	6734940	6734941	1.67349	50	-	CGTGAGAGGCAGAACAAAGGCTAGGAGGCACCGGTAAGTCAGTCTGGCAA	2	5' UTR	1	6487231	6860934	373704	1
519	cg08159003	rs13479903	8	88.3289	-3.32647	B	1234	trans	4.51462	2.74688	1.76774	0.979144	turquoise	1	-3.63e-05	7.96e-06	-4.55639	7.49e-06	-1.31e-05	1.35e-05	-0.96701	0.334293	-0.00881328	0.00396148	-2.22474	0.0268181	0.000119582	0.000136235	0.877766	0.38075	0.747284	St18	St18_Intron	1	6752402	6752451	6752402	6752403	1.67524	50	-	CGGGCTGTTCCTTTCTGTAGGATCTGATTAGAAATTAGTGTTAAACCACT	1	Intron (St18-208/St18, intron 3 of 23)	1	6487231	6860934	373704	1
520	cg02697105	rs31568496	7	6.02486	-2.83281	B	1005	trans	69.6982	30.4788	39.2194	-8.74053	blue	2	-8.19e-06	8.8e-06	-0.930855	0.352653	-1.01e-05	1.5e-05	-0.675205	0.500049	-0.0158735	0.00438023	-3.6239	0.000339031	0.000152333	0.000150636	1.01127	0.312676	0.759362	St18	St18_Intron	1	6757619	6757668	6757667	6757668	1.67577	50	+	AATGAATGTAGAAATTATTCCTGGATAGAAACACGGACATTTCCCACTCG	3	Intron (St18-208/St18, intron 4 of 23)	1	6487231	6860934	373704	1
521	cg18623536	rs13480671	10	82.8158	-2.47825	B	1485	trans	33.7482	21.1291	12.6191	8.50994	turquoise	1	-2.89e-07	5.71e-06	-0.0506559	0.959632	-1.95e-05	9.7e-06	-2.0092	0.0453828	-0.0109266	0.00284302	-3.84331	0.000147273	3.54e-05	9.78e-05	0.361594	0.717902	0.871138	St18	St18_Intron	1	6757691	6757740	6757691	6757692	1.67577	50	+	CGGATCAGAGTGTAATTGTCAGTAATCAGGCCTGCTTGCTGCTGATAAAA	3	Intron (St18-208/St18, intron 4 of 23)	1	6487231	6860934	373704	1
522	cg27325093	rs32093536	1	47.1899	2.9631	D	40	trans	77.1659	6.43386	70.7321	-64.2982	cyan	14	-1.75e-05	8.05e-06	-2.17006	0.0307611	1.5e-05	1.37e-05	1.09569	0.274063	-0.00188015	0.00400841	-0.469052	0.639362	-0.000145556	0.000137849	-1.05591	0.291831	0.681689	St18	St18_Intron	1	6757842	6757891	6757890	6757891	1.67579	50	+	AAACTGGCCCCCCAAAGCAAATTATAAATCCATTTGCATTAACCATTTCG	1	Intron (St18-208/St18, intron 4 of 23)	1	6487231	6860934	373704	1
523	cg22164364	rs29326444	10	46.749	-3.65901	B	1449	trans	0.92188	0.244482	0.677399	-0.432917	magenta	9	3.23e-06	5.61e-06	0.57539	0.565445	-5.24e-06	9.53e-06	-0.549895	0.582787	0.00061232	0.00279127	0.21937	0.826507	-0.0001484	9.6e-05	-1.54597	0.123132	0.869953	St18	St18_Intron	1	6767856	6767905	6767856	6767857	1.67679	50	-	CGTCGAATGGCAGTAAAAGTGTGGCACATAAAAGGTTTATTAAAGGAAAT	2	Intron (St18-208/St18, intron 4 of 23)	1	6487231	6860934	373704	1
524	cg06186752	rs27248575	2	144.092	-3.01346	B	335	trans	0.654002	0.189456	0.464546	-0.275091	grey	0	1.25e-05	1.34e-05	0.927557	0.354359	2.66e-05	2.28e-05	1.16568	0.244641	0.0161385	0.00669021	2.41226	0.0164343	-0.000200231	0.000230076	-0.870284	0.384819	0.864605	St18	St18_Intron	1	6767859	6767908	6767859	6767860	1.67679	50	-	CGAATGGCAGTAAAAGTGTGGCACATAAAAGGTTTATTAAAGGAAATTAA	2	Intron (St18-208/St18, intron 4 of 23)	1	6487231	6860934	373704	1
525	cg01120624	rs47368163	6	71.1633	-1.97496	B	376	trans	216.182	173.773	42.4084	131.365	blue	2	-5.8e-05	6.71e-06	-8.65249	2.78e-16	6.87e-06	1.14e-05	0.602727	0.547131	-0.0068198	0.00333847	-2.04279	0.0419187	0.000145606	0.00011481	1.26824	0.205663	0.910033	Tox	Tox_Intron	4	6795719	6795768	6795767	6795768	4.67958	50	+	CCCATTTTAATAACACCATCTGATTAAATGAAAAGACGCCTTGCTGATCG	1	Intron (Tox-201/Tox, intron 3 of 8)	4	6686353	6990799	304447	2
526	cg00110098	rs239322408	5	90.3714	2.40448	D	785	trans	960.025	956.67	3.35513	953.314	turquoise	1	-4.73e-05	9.27e-06	-5.10432	5.8e-07	-7.72e-06	1.57e-05	-0.49066	0.624014	-0.00787498	0.00461132	-1.70775	0.088684	-0.000148417	0.000158583	-0.935894	0.350056	0.705893	St18	St18_Intron	1	6800276	6800325	6800276	6800277	1.68003	50	+	CGCCTCTCTGGTGATCTGCACTTAATAGGAATATTTTAAACTATGTAGCT	3	Intron (St18-208/St18, intron 7 of 23)	1	6487231	6860934	373704	1
527	cg13726873	rs29733222	5	115.434	2.76784	D	45	trans	326.839	297.919	28.9195	269	blue	2	8.76e-05	1.64e-05	5.34496	1.76e-07	-3.76e-05	2.78e-05	-1.35038	0.177878	0.0191217	0.00815888	2.34366	0.0197268	-0.000415527	0.000280583	-1.48094	0.139638	0.454233	Dlx6	Dlx6_Intergenic_upstream	6	6802157	6802206	6802205	6802206	6.68022	50	-	GTTCCAATTTTGGAGGCTAAATCATTGCCAGTAGTTTCCAGGACATTCCG	2	Distal Intergenic	6	6863334	6868568	5235	1
528	cg26748720	rs32434528	1	46.926	2.05096	D	814	trans	230.309	223.15	7.15929	215.99	turquoise	1	-2.42e-05	8.55e-06	-2.82786	0.00499094	8.83e-06	1.45e-05	0.608237	0.543476	-0.00284766	0.00425338	-0.669505	0.503672	-0.000113003	0.000146273	-0.772549	0.440378	0.876971	Dlx6	Dlx6_Intron	6	6834902	6834951	6834950	6834951	6.68349	50	-	CTTTGCTTTTGTGTGGAATCACTGTGTTGCCTGAACAGTGTATGATTTCG	3	Intron (Dlx6os1-202/Dlx6os1-202, intron 1 of 1)	6	6863334	6868568	5235	1
529	cg20075878	rs31381003	3	86.0491	-2.07486	B	394	trans	2.60909	0.423314	2.18578	-1.76246	grey	0	1.75e-05	9.98e-06	1.74889	0.0813003	-1.15e-05	1.7e-05	-0.680855	0.496471	0.00418337	0.00496963	0.841788	0.400556	7.07e-07	0.000170905	0.00413582	0.996703	0.419791	Dlx6	Dlx6_Intron	6	6834948	6834997	6834996	6834997	6.6835	50	+	TTCGTTTTTGTGCAGACAATCAGCAGGTCATTAGTGTACCATACAAATCG	2	Intron (Dlx6os1-202/Dlx6os1-202, intron 1 of 1)	6	6863334	6867970	4637	1
530	cg14323200	rs36378986	6	125.923	2.20546	D	431	trans	11.3719	6.5206	4.8513	1.6693	greenyellow	11	1.19e-05	1.08e-05	1.09544	0.274176	-1.04e-05	1.84e-05	-0.566918	0.57118	0.0120571	0.00538753	2.23797	0.0259328	-0.000738314	0.000185277	-3.98493	8.42e-05	0.843571	Tox	Tox_Intron	4	6842266	6842315	6842266	6842267	4.68423	50	+	CGGCAGTTACTGATAGTGCTACTCATTTGCAATGCAACTCTTTGAATTTG	1	Intron (Tox-201/Tox, intron 2 of 8)	4	6686353	6990799	304447	2
531	cg27136252	rs31753779	15	84.2484	2.60473	D	1256	trans	60.0832	15.3724	44.7108	-29.3384	lightgreen	18	8.75e-05	7.21e-06	12.1298	5.68e-28	3.7e-06	1.23e-05	0.301701	0.763082	0.0117173	0.00359073	3.26321	0.00122456	-0.000100291	0.000123485	-0.812175	0.417315	0.170914	Dlx6	Dlx6_Intron	6	6849976	6850025	6849976	6849977	6.685	50	+	CGTCCTGGCAACAGCGCAATTTTCTATCATCAAGGATAAATGGCATCGAA	10	Intron (Dlx6os1-202/Dlx6os1-202, intron 1 of 1)	6	6863334	6867970	4637	1
532	cg03357866	rs13476709	2	114.197	2.88189	D	550	trans	85.4078	32.7524	52.6554	-19.903	green	5	7.74e-05	5.98e-06	12.948	6.02e-31	-1.48e-05	1.02e-05	-1.45546	0.146553	0.00475371	0.00297535	1.5977	0.111129	-5.93e-05	0.000102322	-0.579652	0.56257	0.13373	Dlx6	Dlx6_Intron	6	6849990	6850039	6849990	6849991	6.685	50	-	CGCAATTTTCTATCATCAAGGATAAATGGCATCGAACAGAACATTCTGAT	9	Intron (Dlx6os1-202/Dlx6os1-202, intron 1 of 1)	6	6863334	6868568	5235	1
533	cg04627479	rs216907770	13	110.449	3.00333	D	1035	trans	59.7175	13.3947	46.3228	-32.9282	green	5	2.76e-05	4.45e-06	6.21562	1.65e-09	7.64e-06	7.55e-06	1.01175	0.312447	0.00750872	0.0022124	3.39393	0.000778532	-0.000189524	7.61e-05	-2.49097	0.0132623	0.10828	Dlx6	Dlx6_Intron	6	6849974	6850023	6850022	6850023	6.685	50	-	AGCGTCCTGGCAACAGCGCAATTTTCTATCATCAAGGATAAATGGCATCG	4	Intron (Dlx6os1-202/Dlx6os1-202, intron 1 of 1)	6	6863334	6868568	5235	1
534	cg19043942	rs32670486	8	29.6133	2.94162	D	981	trans	1474.51	1466.46	8.05032	1458.41	turquoise	1	2.55e-06	3.3e-06	0.773043	0.440086	1.19e-06	5.6e-06	0.2128	0.831623	0.00322493	0.00164056	1.96575	0.0502193	-0.000207841	5.64e-05	-3.68391	0.000270958	0.92432	Celf2	Celf2_Intron	2	6855044	6855093	6855044	6855045	2.6855	50	-	CGATCATCATTGGAAACCCAGCATTTTGACAAAGTGTTCAAACATCAGAG	2	Intron (Celf2-201/Celf2, intron 3 of 15)	2	6539694	7396000	856307	2
535	cg06817822	rs30817358	19	29.9794	1.84122	D	1594	trans	422.863	420.004	2.85956	417.144	turquoise	1	7.61e-06	1.03e-05	0.739176	0.46036	2.83e-06	1.75e-05	0.161989	0.87142	0.0011467	0.00512636	0.223687	0.823148	0.000124333	0.000176295	0.705257	0.48118	0.229055	Dlx6	Dlx6_Promoter	6	6856388	6856437	6856388	6856389	6.68564	50	-	CGAGCAACACATTGAATTAATCTGACTGTACGGTTTTAATTACAGTGAGG	4	Promoter (6-7kb)	6	6863334	6868568	5235	1
536	cg13188467	rs27005534	11	105.02	2.65061	D	785	trans	82.7283	29.5553	53.173	-23.6177	green	5	5.4e-05	4.99e-06	10.8388	2e-23	-2e-05	8.47e-06	-2.36084	0.0188524	0.00352919	0.00248129	1.42232	0.155938	-4.54e-05	8.53e-05	-0.532261	0.594927	0.0900303	Dlx6	Dlx6_Promoter	6	6856418	6856467	6856418	6856419	6.68564	50	+	CGGTTTTAATTACAGTGAGGGTTTCTCTACAAATCTGTACAAGACAGTGG	2	Promoter (6-7kb)	6	6863334	6867970	4637	1
537	cg10887796	rs31513472	7	119.526	-6.11364	B	1020	trans	11.1237	6.79886	4.32482	2.47404	turquoise	1	-4.03e-05	1.83e-05	-2.2074	0.0280182	7.99e-05	3.1e-05	2.57614	0.0104537	0.00958204	0.00908833	1.05432	0.292556	-0.000371311	0.000312547	-1.18802	0.235736	0.702577	Rbfox1	Rbfox1_Intron	16	6857053	6857102	6857053	6857054	16.6857	50	-	CGATTGATTGGGTCTGACATTGCACTTGTCACCTTGAAATGCAAAATCCA	1	Intron (Rbfox1-205/Rbfox1, intron 4 of 11)	16	5885355	7353045	1467691	1
538	cg20189913	rs31197593	19	21.5181	3.1225	D	1586	trans	13.7199	10.6988	3.02113	7.67764	green	5	0.000108405	1.39e-05	7.79644	9.75e-14	-6.37e-05	2.36e-05	-2.69526	0.00741722	0.000135376	0.0069204	0.0195618	0.984405	0.000371856	0.000237992	1.56247	0.119197	0.444072	Dlx6	Dlx6_Promoter	6	6861704	6861753	6861704	6861705	6.68617	50	+	CGGATATAAATCCCCTTGCAAATAATAAATGGATTAATAATAACAAGGTA	1	Promoter (1-2kb)	6	6863334	6867970	4637	1
539	cg00774005	Affy_PC2_176	2	176	2.2721	D	488	trans	30.6724	30.169	0.503319	29.6657	turquoise	1	9.59e-06	1.28e-05	0.747474	0.455344	1.39e-05	2.18e-05	0.638221	0.523801	0.00368324	0.00638331	0.577011	0.564351	-0.000100521	0.000219521	-0.457912	0.647337	0.246105	Dlx6	Dlx6_Promoter	6	6861799	6861848	6861799	6861800	6.68618	50	-	CGGCAGTTAGACAACCATTTTGATAAGAGGATAATTGAGGCGACACTGGT	2	Promoter (1-2kb)	6	6863334	6868568	5235	1
540	cg20433702	rs33339883	5	104.242	-3.09429	B	56	trans	637.2	633.222	3.97787	629.244	turquoise	1	4.33e-05	1.2e-05	3.58988	0.000384445	-1.15e-05	2.05e-05	-0.561165	0.575091	-0.00939991	0.00599677	-1.5675	0.118019	0.000654909	0.000206228	3.17565	0.0016454	0.341121	Dlx6	Dlx6_Promoter	6	6861839	6861888	6861839	6861840	6.68618	50	+	CGACACTGGTGTATAATTAGAGGATAATTTATGCTATATCCACTTTTATT	2	Promoter (1-2kb)	6	6863334	6867970	4637	1
541	cg23580240	rs27654345	2	181.623	2.65619	D	482	trans	0.499893	0.333555	0.166338	0.167217	turquoise	1	3.25e-05	8.21e-06	3.95491	9.49e-05	9.94e-06	1.39e-05	0.713334	0.476176	0.00299177	0.00408375	0.732604	0.464353	2.47e-05	0.00014044	0.176007	0.860403	0.188136	Dlx6	Dlx6_Promoter	6	6862189	6862238	6862189	6862190	6.68622	50	-	CGCATGTATCATTTGCATATATTTGAAAGCATTACAGTAGCTTCTGTTTT	1	Promoter (1-2kb)	6	6863334	6868568	5235	1
542	cg05731834	rs30718075	6	31.4267	2.40533	D	25	trans	24.2778	6.13858	18.1392	-12.0006	lightgreen	18	3.95e-05	4.69e-06	8.42238	1.39e-15	-2.26e-05	7.96e-06	-2.83784	0.00484155	0.00219196	0.00233322	0.939455	0.348228	2.11e-05	8.02e-05	0.262778	0.792896	0.082242	Dlx6	Dlx6_Promoter	6	6862958	6863007	6862958	6862959	6.6863	50	+	CGTCTGCATCAAGTCTGAAAGCAGACGCGCAACTTTCGCAGAATCCACCT	7	Promoter (<=1kb)	6	6863334	6867970	4637	1
543	cg02898094	rs36365158	5	116.413	2.01112	D	44	trans	254.866	61.8178	193.048	-131.231	green	5	0.000115289	8.55e-06	13.4776	6.68e-33	-3.41e-05	1.45e-05	-2.34455	0.0196809	0.0145104	0.00425747	3.40821	0.000740294	-0.000375241	0.000146414	-2.56288	0.0108528	0.102454	Dlx6	Dlx6_Promoter	6	6862946	6862995	6862994	6862995	6.6863	50	+	TTCGACTCGTGGCGTCTGCATCAAGTCTGAAAGCAGACGCGCAACTTTCG	6	Promoter (<=1kb)	6	6863334	6867970	4637	1
544	cg05883326	rs30852127	19	6.53705	1.58851	D	1571	trans	76.1978	32.2868	43.911	-11.6242	green	5	3.97e-05	4.68e-06	8.47689	9.53e-16	4.7e-06	7.95e-06	0.591575	0.554566	0.00162102	0.00232922	0.695948	0.486983	0.000156695	8.01e-05	1.9562	0.051339	0.0394186	Dlx6	Dlx6_Exon	6	6863388	6863437	6863436	6863437	6.68634	50	+	CATGACTACGATGGCTGACGGCTTGGAAGGCCAGGACTCGTCCAAATCCG	5	Promoter (<=1kb)	6	6863334	6867970	4637	1
545	cg23563008	rs31254634	7	68.2158	-2.61063	B	213	trans	900.975	895.806	5.16888	890.638	turquoise	1	1.63e-05	5.53e-06	2.93665	0.0035662	6.51e-06	9.4e-06	0.692752	0.488984	0.00126214	0.00275455	0.4582	0.647129	0.00011527	9.47e-05	1.21684	0.224589	0.0956373	Dlx6	Dlx6_Exon	6	6863726	6863775	6863726	6863727	6.68637	50	+	CGCTCGCCGCCTACCCCTACATGAGCCACTCGCAGCACAGCCCTTACCTC	11	Promoter (<=1kb)	6	6863334	6867970	4637	1
546	cg14801026	rs31729959	15	84.1319	3.45807	D	1256	trans	47.2418	20.9994	26.2424	-5.24301	green	5	5.8e-05	6.87e-06	8.44011	1.23e-15	4.93e-06	1.17e-05	0.422365	0.673051	0.0139236	0.00341852	4.07299	5.9e-05	-0.000312109	0.000117563	-2.65483	0.00834459	0.169828	Dlx6	Dlx6_Exon	6	6865143	6865192	6865143	6865144	6.68651	50	+	CGGAAGCCTCGGACCATTTATTCCAGCCTGCAGCTCCAGGCTTTAAACCA	5	Exon (Dlx6-203/Dlx6, exon 2 of 4)	6	6863334	6867970	4637	1
547	cg14214402	rs31729959	15	84.1319	2.08423	D	1256	trans	67.3653	52.8995	14.4658	38.4337	green	5	8.34e-05	1.02e-05	8.18064	7.36e-15	-7.44e-07	1.73e-05	-0.0429298	0.965785	0.00684157	0.00507433	1.34827	0.178556	0.000116182	0.000174506	0.665775	0.50605	0.42171	Dlx6	Dlx6_Exon	6	6865146	6865195	6865194	6865195	6.68652	50	+	AAGCCTCGGACCATTTATTCCAGCCTGCAGCTCCAGGCTTTAAACCATCG	4	Exon (Dlx6-203/Dlx6, exon 2 of 4)	6	6863334	6867970	4637	1
548	cg08745288	rs3658866	14	22.9588	-2.1243	B	1069	trans	77.7161	62.029	15.687	46.342	turquoise	1	5.97e-06	3e-06	1.98917	0.0475616	2.35e-06	5.1e-06	0.460047	0.645805	0.00391597	0.00149419	2.62079	0.00920484	-0.000133296	5.14e-05	-2.59406	0.00993528	0.0913883	Dlx6	Dlx6_Exon	6	6865232	6865281	6865280	6865281	6.68653	50	+	AGCCGAACTGGCAGCTTCCTTAGGACTGACACAAACACAGGTAATTCCCG	3	Exon (Dlx6-203/Dlx6, exon 2 of 4)	6	6863334	6867970	4637	1
549	cg27246555	rs3710829	19	38.1685	-1.83738	B	1602	trans	13.5511	12.2632	1.28797	10.9752	turquoise	1	5.7e-05	7.72e-06	7.38495	1.42e-12	-3.36e-05	1.31e-05	-2.55868	0.0109818	-0.0060244	0.00384463	-1.56696	0.118144	8.25e-05	0.000132217	0.624257	0.532918	0.215716	Dlx6	Dlx6_Intron	6	6869109	6869158	6869109	6869110	6.68691	50	+	CGTCATACAAGCAGGAAGCCCCATACTGCGAGAATTAATGGCTACAGACC	3	Intron (Dlx6os1-201/Dlx6os1-201, intron 2 of 2)	6	6863798	6865430	1633	1
550	cg17623314	rs49742109	5	123.166	2.67193	D	37	trans	69.1606	18.9677	50.1929	-31.2252	green	5	4.31e-05	5.17e-06	8.33211	2.6e-15	1e-05	8.79e-06	1.13842	0.255823	0.00718895	0.00257546	2.79132	0.00557497	-9.77e-05	8.86e-05	-1.10304	0.270864	0.12151	Dlx6	Dlx6_Intron	6	6869200	6869249	6869248	6869249	6.68692	50	-	TTTATCAGAAGTCAATAGAGATACTCAGAGTGCTCCATATAATGACAGCG	2	Intron (Dlx6os1-201/Dlx6os1-201, intron 2 of 2)	6	6863798	6865430	1633	1
551	cg14355611	rs13478255	5	53.0399	-2.53841	B	107	trans	45.4485	26.9794	18.4691	8.51031	turquoise	1	2.55e-05	4.01e-06	6.34706	7.78e-10	-2.31e-06	6.82e-06	-0.338694	0.73507	0.00500916	0.0019968	2.50859	0.0126315	-8.99e-05	6.87e-05	-1.30859	0.191644	0.103472	Dlx6	Dlx6_Exon	6	6869329	6869378	6869377	6869378	6.68694	50	-	TTGTTGAGCAACTTCCACGCTCAGTCAGTCTTCAGAATGGTTTAAAACCG	3	Exon (Dlx6os1-201/Dlx6os1-201, exon 2 of 3)	6	6863798	6865430	1633	1
552	cg02153806	rs29143813	12	79.2365	2.02672	D	882	trans	28.0967	12.0356	16.0611	-4.02551	green	5	5.78e-05	8.4e-06	6.877	3.38e-11	-2.09e-05	1.43e-05	-1.46842	0.143004	0.00528975	0.00417965	1.26559	0.206609	-0.000169881	0.000143738	-1.18188	0.238158	0.220219	Dlx6	Dlx6_Exon	6	6869356	6869405	6869404	6869405	6.68694	50	+	GTCTTCAGAATGGTTTAAAACCGATCAGTCTTGTCATTTTCTAGCATTCG	2	Exon (Dlx6os1-201/Dlx6os1-201, exon 2 of 3)	6	6863798	6865430	1633	1
553	cg22044758	Affy_PC6_142	6	142.5	2.05984	D	136	trans	2.71344	1.97898	0.734461	1.24452	turquoise	1	5e-05	1.13e-05	4.42563	1.33e-05	1.97e-05	1.92e-05	1.02827	0.304624	-0.0082847	0.00561886	-1.47444	0.141377	0.000209372	0.000193232	1.08352	0.279418	0.363926	Dlx6	Dlx6_Exon	6	6869472	6869521	6869472	6869473	6.68695	50	+	CGTAGCTCCCCAGGATCAATTCTGAACAAAGCCTCCAGCTGCAGTGCCAT	1	Exon (Dlx6os1-201/Dlx6os1-201, exon 2 of 3)	6	6863798	6865430	1633	1
554	cg18568634	rs29360685	10	119.971	-3.0315	B	668	trans	3.87132	3.61914	0.252178	3.36696	turquoise	1	-1.39e-06	2.05e-05	-0.0676974	0.94607	2.01e-05	3.48e-05	0.578028	0.563665	-0.00590388	0.010186	-0.579607	0.562601	0.000330287	0.000350296	0.94288	0.346476	0.26681	Dlx6	Dlx6_Exon	6	6869580	6869629	6869628	6869629	6.68696	50	-	TCCATTCTCTTAAATGCAGCCATAATTAGAGTAATTTTTCATGTAGCCCG	3	Exon (Dlx6os1-201/Dlx6os1-201, exon 2 of 3)	6	6863798	6865430	1633	1
555	cg13309444	rs3658866	14	22.9588	2.38364	D	1069	trans	6.71294	6.34529	0.36765	5.97764	turquoise	1	4.37e-06	1.19e-05	0.366857	0.713976	5.38e-06	2.03e-05	0.265842	0.790537	-0.0070499	0.00593329	-1.18819	0.235666	0.000350394	0.000204045	1.71724	0.0869346	0.127997	Dlx6	Dlx6_Exon	6	6869592	6869641	6869640	6869641	6.68696	50	-	AATGCAGCCATAATTAGAGTAATTTTTCATGTAGCCCGCTGATTACAGCG	3	Exon (Dlx6os1-201/Dlx6os1-201, exon 2 of 3)	6	6863798	6865430	1633	1
556	cg09388140	rs27025852	11	105.427	-2.73167	B	785	trans	116.096	115.17	0.925602	114.244	turquoise	1	7.46e-06	7.38e-06	1.00988	0.313339	2.35e-06	1.25e-05	0.18721	0.851619	-0.00520675	0.00367429	-1.41708	0.157464	0.000137482	0.000126358	1.08803	0.277428	0.121502	Dlx6	Dlx6_Exon	6	6869601	6869650	6869649	6869650	6.68696	50	-	ATAATTAGAGTAATTTTTCATGTAGCCCGCTGATTACAGCGTTTTTACCG	3	Exon (Dlx6os1-201/Dlx6os1-201, exon 2 of 3)	6	6863798	6865430	1633	1
557	cg00601070	rs27993528	2	75.6432	2.36731	D	588	trans	2.56472	1.58489	0.979836	0.605052	turquoise	1	6.09e-05	1.34e-05	4.54822	7.77e-06	-1.64e-05	2.28e-05	-0.71901	0.472677	-0.0155745	0.00666839	-2.33557	0.0201515	0.000929932	0.000229325	4.05507	6.35e-05	0.454695	Dlx6	Dlx6_Exon	6	6869780	6869829	6869780	6869781	6.68698	50	-	CGTAGGACCTAAAATTGAAAATTAACCAAAATTATAATGCTGAAAAGAAT	2	Exon (Dlx6os1-201/Dlx6os1-201, exon 2 of 3)	6	6863798	6865430	1633	1
558	cg20109856	rs31891412	7	66.0641	-2.46888	B	210	trans	125.35	124.338	1.01253	123.325	turquoise	1	3.98e-05	9.92e-06	4.01464	7.47e-05	-3.96e-05	1.69e-05	-2.34783	0.0195114	-0.0055832	0.00493809	-1.13064	0.259081	0.000311145	0.00016982	1.8322	0.067881	0.177936	Dlx6	Dlx6_Intergenic_downstream	6	6871661	6871710	6871709	6871710	6.68717	50	+	TGCCAGCAAAATTAGCTGTTATTACTGTCACTGTTTAGTGATGGTTAGCG	1	Distal Intergenic	6	6863798	6865430	1633	1
559	cg25430192	rs27668635	2	179.792	3.07374	D	484	trans	13.1649	12.6234	0.541569	12.0818	turquoise	1	4.91e-05	1.19e-05	4.12261	4.81e-05	-3.85e-06	2.02e-05	-0.190523	0.849024	-0.00556709	0.00592178	-0.940103	0.347897	0.000385096	0.00020365	1.89097	0.0595601	0.302413	Dlx6	Dlx6_Intergenic_downstream	6	6871767	6871816	6871767	6871768	6.68718	50	-	CGCATCTTTGCAAATTACAGATAATTGTAAACGTCCAGATTATGATAATA	2	Distal Intergenic	6	6863798	6865430	1633	1
560	cg25208067	rs47227404	14	59.121	1.96979	D	1105	trans	4.29024	2.43842	1.85181	0.586611	green	5	4.26e-05	9.24e-06	4.60806	5.95e-06	2.26e-05	1.57e-05	1.43619	0.151957	0.00644941	0.00460068	1.40184	0.161964	-4.21e-05	0.000158217	-0.26625	0.790223	0.149806	Dlx6	Dlx6_Intergenic_downstream	6	6872024	6872073	6872024	6872025	6.6872	50	+	CGATCAAATCAAACCCTGAAGGACAAAAGACTGTTTGATTCATATGGAAA	1	Distal Intergenic	6	6863798	6865430	1633	1
561	cg25560333	Affy_PC14_25	14	24	-2.15305	B	1730	trans	2.10392	1.15295	0.950973	0.201978	purple	10	-2.45e-06	1.16e-06	-2.11699	0.0350567	8.73e-07	1.97e-06	0.443597	0.657643	7.14e-06	0.000576576	0.0123878	0.990124	-2.4e-05	1.98e-05	-1.20983	0.227265	0.0372506	Celf2	Celf2_Exon	2	6872377	6872426	6872377	6872378	2.68724	50	+	CGGCCCTCGACCATCATGTCCGGGAGGAAATCCAGCTTGAAGGCAGAAGT	7	Exon (Celf2-228/Celf2, exon 1 of 14)	2	6539694	7396000	856307	2
562	cg14986844	rs28324590	2	80.1047	-3.081	B	76	trans	18.9573	15.0221	3.9352	11.0869	turquoise	1	-3.55e-06	1.15e-06	-3.07237	0.00231211	1.26e-06	1.96e-06	0.640537	0.522297	0.000206384	0.000574592	0.359184	0.719702	-2.56e-05	1.98e-05	-1.2953	0.196181	0.0479796	Celf2	Celf2_Exon	2	6872384	6872433	6872384	6872385	2.68724	50	+	CGACCATCATGTCCGGGAGGAAATCCAGCTTGAAGGCAGAAGTCATGTTC	6	Exon (Celf2-228/Celf2, exon 1 of 14)	2	6539694	7396000	856307	2
563	cg21743335	rs30771569	14	19.7495	-3.18188	B	1377	trans	6.06403	2.99246	3.07157	-0.0791044	blue	2	-1.03e-05	2.04e-06	-5.05399	7.41e-07	1.73e-06	3.46e-06	0.50123	0.616565	-0.00035029	0.00101311	-0.345756	0.729761	-1.31e-05	3.48e-05	-0.377308	0.706203	0.957983	Tox	Tox_Intron	4	6873907	6873956	6873955	6873956	4.6874	50	-	CTGAACAATTAGGTACAAAGTGGCTATCTTGTCAGACAACTTATTAGCCG	2	Intron (Tox-201/Tox, intron 1 of 8)	4	6686353	6990799	304447	2
564	cg15751165	rs3658866	14	22.9588	-2.22611	B	1069	trans	102.376	29.0539	73.322	-44.2681	lightgreen	18	2.45e-05	4.32e-06	5.68871	2.96e-08	-1.25e-06	7.33e-06	-0.170329	0.864862	0.00882997	0.00214769	4.11138	5.04e-05	-0.000320028	7.39e-05	-4.33297	1.99e-05	0.0896495	Dlx5	Dlx5_Exon	6	6879579	6879628	6879579	6879580	6.68796	50	+	CGAGGTACTGAGTCTTCTGAAACCTTCTCTGTAATGCGGCCAGCTGAAAG	7	Exon (Dlx5-202/Dlx5, exon 2 of 3)	6	6877805	6882068	4264	2
565	cg27016494	rs29547097	13	113.194	2.44876	D	1038	trans	191.106	60.0155	131.09	-71.0749	lightgreen	18	4.23e-05	4.78e-06	8.83873	7.4e-17	-6.53e-06	8.13e-06	-0.803832	0.42211	0.00983616	0.00238045	4.13206	4.63e-05	-0.000285928	8.19e-05	-3.49274	0.000547618	0.0900036	Dlx5	Dlx5_Exon	6	6879615	6879664	6879615	6879616	6.68796	50	-	CGGCCAGCTGAAAGCTGGAATAAATAGTCCTGGGTTTACGAACTTTCTTT	4	Exon (Dlx5-202/Dlx5, exon 2 of 3)	6	6877805	6882068	4264	2
566	cg00096922	rs29538830	2	113.346	2.50755	D	551	trans	72.7427	30.9003	41.8424	-10.9422	green	5	7.24e-05	8.02e-06	9.02751	1.91e-17	-1.99e-05	1.36e-05	-1.46085	0.145068	0.0125589	0.00399003	3.14758	0.0018064	-0.000160584	0.000137217	-1.1703	0.242781	0.134481	Dlx5	Dlx5_fiveUTR	6	6882079	6882128	6882127	6882128	6.68821	50	-	GACTGCTGGCTGAGGCGCAGCACAGCCTTGGTTAAATCCTTAATTGCGCG	7	Promoter (<=1kb)	6	6877805	6882085	4281	2
567	cg11887895	rs29541164	2	149.64	2.82664	D	514	trans	213.807	91.4402	122.367	-30.9268	green	5	0.000108752	8.91e-06	12.1992	3.19e-28	-1.57e-05	1.51e-05	-1.03718	0.300459	0.0106732	0.00443696	2.40553	0.0167345	6.53e-06	0.000152587	0.0427995	0.965889	0.24491	Dlx5	Dlx5_fiveUTR	6	6882085	6882134	6882133	6882134	6.68821	50	+	TGGCTGAGGCGCAGCACAGCCTTGGTTAAATCCTTAATTGCGCGCTTACG	7	Promoter (<=1kb)	6	6877805	6882085	4281	2
568	cg10715730	rs29741089	9	51.7131	2.64164	D	811	trans	870.642	866.556	4.08565	862.471	turquoise	1	-7.59e-07	1.35e-06	-0.561098	0.575136	3.33e-07	2.3e-06	0.145097	0.884729	-0.00089515	0.00067329	-1.32952	0.184655	3.61e-06	2.32e-05	0.155808	0.876286	0.968317	Rbfox1	Rbfox1_Intron	16	6882459	6882508	6882459	6882460	16.6882	50	+	CGGCATTCAATTCTAAGCCTTGCAATATTTGAAGTGTGATACTGTGCTTC	1	Intron (Rbfox1-205/Rbfox1, intron 4 of 11)	16	5885355	7353045	1467691	1
569	cg11172629	rs29137161	12	15.9554	6.93161	D	1479	trans	6.56162	5.57853	0.983095	4.59543	lightcyan	16	9.16e-06	1.79e-05	0.510527	0.610046	2.4e-06	3.05e-05	0.0787322	0.937296	0.00150304	0.00892993	0.168314	0.866446	-0.000327261	0.0003071	-1.06565	0.28741	0.866748	Celf2	Celf2_Exon	2	6884852	6884901	6884900	6884901	2.68849	50	+	CTTAAAAGCAGCTCTTCATTTCTCATAGTAACAGCGGATTTGGGACAGCG	3	Promoter (<=1kb)	2	6620239	6884892	264654	2
570	cg26382551	rs29162875	12	25.2427	6.62698	D	1488	trans	7.92691	6.65401	1.2729	5.38112	lightcyan	16	1.98e-05	3.36e-05	0.58796	0.556987	-8.09e-06	5.71e-05	-0.141693	0.887415	0.0098653	0.0167334	0.589557	0.555917	-0.000993834	0.000575461	-1.72702	0.0851598	0.664696	Celf2	Celf2_fiveUTR	2	6884923	6884972	6884971	6884972	2.6885	50	+	CTCAACAAAAGCCAGTTCAGAAGTATGCTCAAACATCAATGCCACAGTCG	3	Promoter (<=1kb)	2	6544807	6884947	340141	2
571	cg00705684	rs3709304	17	43.4232	-2.24223	B	489	trans	1.74178	0.165168	1.57661	-1.41144	grey	0	-3.4e-06	5.81e-06	-0.586177	0.558183	1.42e-05	9.86e-06	1.43467	0.152388	-0.00200054	0.00288988	-0.692256	0.489295	7.81e-05	9.94e-05	0.785727	0.432628	0.862266	Gm48238	Gm48238_Intergenic_downstream	13	6898204	6898253	6898252	6898253	13.6898	50	-	ATTATACACTAACAGGTTCTTAGGGGAATTCAAATAAATCCTCACAACCG	1	Distal Intergenic	13	6673139	6673408	270	1
572	cg21644546	rs30269595	6	138.409	3.00339	D	1439	trans	47.4349	31.5278	15.9071	15.6207	black	7	5.85e-05	9.22e-06	6.34275	7.98e-10	-2.07e-05	1.57e-05	-1.32152	0.187303	0.00685078	0.00458769	1.4933	0.136376	-0.00048656	0.00015777	-3.08398	0.00222633	0.626054	Esrra	Esrra_threeUTR	19	6911115	6911164	6911115	6911116	19.6911	50	+	CGCCTCCCTGGCCAAACCCAAAAATAAATATAGTGTTATTGCTCTGCAGG	1	3' UTR	19	6910977	6921051	10075	2
573	cg05309481	rs51927292	2	112.276	-3.53278	B	240	trans	46.9469	38.074	8.87294	29.201	blue	2	-2.61e-05	2.3e-05	-1.13427	0.257559	-6.37e-06	3.91e-05	-0.162817	0.870769	0.037931	0.0114571	3.31069	0.00104052	-0.00142087	0.00039401	-3.60618	0.000362014	0.426056	Tox	Tox_Intron	4	6913797	6913846	6913797	6913798	4.69138	50	-	CGTTTGAGGATAATTAACATGGTATTTTTATAATACTGATACATCAAATG	1	Intron (Tox-201/Tox, intron 1 of 8)	4	6686353	6990799	304447	2
574	cg17689098	rs6336971	17	86.7581	-2.18202	B	1775	trans	805.539	802.447	3.0913	799.356	turquoise	1	1.14e-06	8.63e-06	0.132598	0.894597	9.38e-06	1.47e-05	0.63958	0.522918	0.00176436	0.00429722	0.410582	0.681663	-8.28e-05	0.000147781	-0.56042	0.575598	0.916697	Tox	Tox_Intron	4	6913815	6913864	6913863	6913864	4.69139	50	+	ATGGTATTTTTATAATACTGATACATCAAATGGGACCTTAATGAACCCCG	1	Intron (Tox-201/Tox, intron 1 of 8)	4	6686353	6990799	304447	2
575	cg24160552	rs31504195	6	115.801	-2.59472	B	1462	trans	43.2855	35.4465	7.83895	27.6076	turquoise	1	-1.13e-05	5.16e-06	-2.18398	0.0297131	-1.81e-05	8.77e-06	-2.0592	0.0403103	-0.000424011	0.00256918	-0.165037	0.869022	-8.08e-05	8.84e-05	-0.914256	0.361293	0.902303	Esrra	Esrra_fiveUTR	19	6914090	6914139	6914138	6914139	19.6914	50	-	ATGCCCACCCGCAGGCACTTGGTGAAGCGGCAGGCCTGGCAGGCCTTGCG	6	5' UTR	19	6910977	6921051	10075	2
576	cg25670428	rs46140950	14	33.7188	2.85038	D	491	trans	29.533	16.9119	12.6212	4.29073	greenyellow	11	1.16e-05	5.95e-06	1.95417	0.0515795	-2.24e-05	1.01e-05	-2.21975	0.0271593	0.0137127	0.00295996	4.63273	5.32e-06	-0.000435031	0.000101793	-4.27369	2.56e-05	0.769089	Esrra	Esrra_fiveUTR	19	6914173	6914222	6914173	6914174	19.6914	50	-	CGGACAGCTGTACTCGATGCTCCCTGCCAGGAAGAGGCAGGGCTCCAGTG	4	5' UTR	19	6910977	6921051	10075	2
577	cg12210410	rs29484786	11	107.422	-2.56287	B	497	trans	12.0877	7.47488	4.6128	2.86208	turquoise	1	2.84e-05	7.31e-06	3.8844	0.000125435	-5.16e-06	1.24e-05	-0.415663	0.677945	-0.00381789	0.00363878	-1.04922	0.294893	6.32e-05	0.000125137	0.504975	0.613935	0.888997	Rbfox1	Rbfox1_Intron	16	6934938	6934987	6934938	6934939	16.6935	50	-	CGTTTAACATTTTATTAGAGGGAAACAGTTTTTAATCTATTGATGCCCTG	1	Intron (Rbfox1-205/Rbfox1, intron 4 of 11)	16	5885355	7353045	1467691	1
578	cg25400358	rs3668922	13	111.771	-2.93182	B	535	trans	29.0498	12.6734	16.3763	-3.70289	black	7	6.8e-05	7.7e-06	8.82697	8.05e-17	9.6e-06	1.31e-05	0.73376	0.46365	0.018502	0.00383353	4.82636	2.19e-06	-0.000657678	0.000131835	-4.98866	1.01e-06	0.670881	Gpr137	Gpr137_Exon	19	6940676	6940725	6940676	6940677	19.6941	50	-	CGCTTGTGCCCATACAGAAGCACCAGCCAGAGCTGGGCATAGACGGAGAA	2	Promoter (<=1kb)	19	6938057	6941193	3137	2
579	cg02153512	rs36586270	8	30.4858	3.01922	D	633	trans	16.8396	9.61566	7.22395	2.39172	greenyellow	11	-0.000130442	1.14e-05	-11.4507	1.48e-25	-3.11e-05	1.94e-05	-1.60747	0.108968	0.0327384	0.0056697	5.77426	1.88e-08	-0.0010682	0.000194981	-5.47847	8.89e-08	0.848909	Tox	Tox_Intron	4	6962769	6962818	6962817	6962818	4.69628	50	+	TTTCAGAAGATAATAAATAGCCAGGATCTAATTTTGCCATGTCACAACCG	2	Intron (Tox-201/Tox, intron 1 of 8)	4	6686353	6990799	304447	2
580	cg15605991	Affy_PC14_25	14	24	-2.55237	B	1381	trans	11.7194	8.38655	3.33288	5.05367	turquoise	1	-2.79e-06	1.54e-06	-1.81722	0.0701484	3.89e-06	2.61e-06	1.49092	0.137	0.00208723	0.000765225	2.72761	0.00674308	-1.73e-05	2.63e-05	-0.657222	0.511526	0.0515003	Tox	Tox_Promoter	4	6990127	6990176	6990127	6990128	4.69901	50	-	CGAACAGCAGGAAGGAAAGAATCCGAGCAAATCGTGTCACTTTCCGCACA	5	Promoter (<=1kb)	4	6686353	6990799	304447	2
581	cg05127380	rs48335348	9	103.686	2.38356	D	1045	trans	58.4877	33.4646	25.0231	8.44157	tan	12	-1.84e-05	1.3e-05	-1.42403	0.155443	-2.46e-05	2.2e-05	-1.11729	0.264736	-0.0104331	0.00644644	-1.61842	0.106589	-0.000339873	0.000221693	-1.53308	0.126275	0.0922421	Stip1	Stip1_fiveUTR	19	7039931	7039980	7039931	7039932	19.704	50	-	CGTTCCCAACCGCACGCGCCGCCTTCTGGAACCTACTAGAAGCTACCGGG	12	Promoter (<=1kb)	19	7020702	7039967	19266	2
582	cg00470955	rs32041720	6	138.408	-2.41022	B	1153	trans	32.026	20.933	11.093	9.83995	lightgreen	18	3.12e-05	5.8e-06	5.36983	1.55e-07	-2.14e-05	9.86e-06	-2.1669	0.0310039	0.00160836	0.00288871	0.556775	0.578083	-0.000153898	9.93e-05	-1.54917	0.122361	0.0599522	Rbfox1	Rbfox1_Intron	16	7039971	7040020	7039971	7039972	16.704	50	+	CGTGGGCATGTGTCCCCAGCTTTCGTGTGCCTTGACTTTTATGTACTTAC	5	Intron (Rbfox1-205/Rbfox1, intron 4 of 11)	16	5885355	7353045	1467691	1
583	cg14946072	rs32944120	8	18.5022	-2.12406	B	975	trans	85.394	80.0275	5.36655	74.6609	turquoise	1	1.71e-05	2.53e-06	6.76064	6.83e-11	-3.3e-06	4.3e-06	-0.767998	0.443073	0.00311519	0.00126071	2.47098	0.0140119	-8.31e-05	4.34e-05	-1.91732	0.0561157	0.0583605	Rbfox1	Rbfox1_Intron	16	7039984	7040033	7040032	7040033	16.704	50	+	CCCCAGCTTTCGTGTGCCTTGACTTTTATGTACTTACAGCAGGTAAGGCG	5	Intron (Rbfox1-205/Rbfox1, intron 4 of 11)	16	5885355	7353045	1467691	1
584	cg19877816	rs32944120	8	18.5022	-1.99063	B	975	trans	323.539	320.1	3.43935	316.66	turquoise	1	8.34e-06	2.48e-06	3.35978	0.000877539	-5.47e-06	4.22e-06	-1.2961	0.195906	0.00130616	0.00123594	1.05682	0.291417	-1.65e-05	4.25e-05	-0.387174	0.698893	0.0590848	Rbfox1	Rbfox1_Intron	16	7039986	7040035	7040034	7040035	16.704	50	-	CCAGCTTTCGTGTGCCTTGACTTTTATGTACTTACAGCAGGTAAGGCGCG	5	Intron (Rbfox1-205/Rbfox1, intron 4 of 11)	16	5885355	7353045	1467691	1
585	cg24260949	rs29733222	5	115.434	-2.31967	B	976	trans	210.537	146.164	64.3729	81.7911	blue	2	-5.08e-05	1.37e-05	-3.69579	0.000259109	-1.49e-05	2.33e-05	-0.639899	0.522711	-0.0179039	0.00683734	-2.61854	0.00926441	4.71e-05	0.000235135	0.200256	0.841412	0.780147	Gm8725	Gm8725_Intron	13	7059270	7059319	7059270	7059271	13.7059	50	+	CGCATGGCACTTCCTGTTTAATCACTTGGCAATTATCTGGTTTATATCTT	1	Intron (Gm40662-202/Gm40662-202, intron 2 of 3)	13	7307802	7309134	1333	1
586	cg12270819	rs29475113	11	108.658	2.49	D	783	trans	34.3565	17.797	16.5595	1.23751	blue	2	5.04e-05	1.35e-05	3.73154	0.000226328	-2.37e-05	2.3e-05	-1.03214	0.302813	-0.0201975	0.00672608	-3.00286	0.00289226	0.000493235	0.000231309	2.13236	0.0337629	0.607312	Macrod1	Macrod1_Intron	19	7068472	7068521	7068472	7068473	19.7068	50	+	CGTGTCCATTAAATTCTATTTGACTTGATTATAATCATTAGCCGTGAATA	2	Intron (Macrod1-201/Macrod1, intron 3 of 10)	19	7056810	7198057	141248	1
587	cg17757974	rs4158934	16	7.96982	2.07137	D	1	cis	40.8212	29.2074	11.6138	17.5936	blue	2	1.16e-06	3.4e-06	0.341702	0.732806	8.62e-07	5.78e-06	0.149069	0.881596	-0.00121604	0.00169405	-0.717829	0.473403	-8.33e-06	5.83e-05	-0.14299	0.886391	0.943696	Rbfox1	Rbfox1_Intron	16	7106675	7106724	7106675	7106676	16.7107	50	+	CGCATGGAACCAAGATGAATAATAATGAGGTTTTTAATAACTCCCTGCAT	1	Intron (Rbfox1-205/Rbfox1, intron 4 of 11)	16	5885355	7353045	1467691	1
588	cg20263071	rs13483656	19	48.8674	2.55198	D	42	trans	13.1425	6.21159	6.93095	-0.719366	blue	2	-2.34e-05	4.33e-06	-5.40898	1.27e-07	-6.2e-06	7.36e-06	-0.842398	0.400214	0.000265962	0.00215663	0.123323	0.901931	-4.89e-05	7.42e-05	-0.659058	0.510348	0.892246	Macrod1	Macrod1_Intron	19	7138293	7138342	7138341	7138342	19.7138	50	-	GCCATTAATTTACATTTTGATTCAACTTTCTTAATTTTACTTCAACTTCG	5	Intron (Macrod1-201/Macrod1, intron 3 of 10)	19	7056810	7198057	141248	1
589	cg04605217	Affy_PC2_15	2	15	-2.26637	B	2220	trans	26.5353	22.3979	4.13738	18.2605	turquoise	1	-9.33e-06	2.91e-06	-3.21015	0.00146576	3.74e-07	4.94e-06	0.0757019	0.939705	0.00143013	0.0014462	0.988887	0.32349	1.21e-05	4.97e-05	0.243183	0.808025	0.922549	Macrod1	Macrod1_Intron	19	7138345	7138394	7138345	7138346	19.7138	50	-	CGGCTCCGGTTTGAGAATCATTTTAATGTATTTATCTGTGAGGCAATTTG	4	Intron (Macrod1-201/Macrod1, intron 3 of 10)	19	7056810	7198057	141248	1
590	cg13387883	rs32180312	1	37.6324	-4.83471	B	2108	trans	5.11117	3.59396	1.51721	2.07675	blue	2	7.58e-05	1.74e-05	4.36237	1.75e-05	-5.53e-05	2.95e-05	-1.87355	0.0619334	0.00268029	0.00864545	0.310023	0.756752	-6.05e-05	0.000297316	-0.203445	0.838921	0.62769	Rbfox1	Rbfox1_Intron	16	7141283	7141332	7141283	7141284	16.7141	50	+	CGTTCAGTAACAGTTCACTGGAGCAGAAAGAGCCCTGTGAATTGATATTA	4	Intron (Rbfox1-205/Rbfox1, intron 4 of 11)	16	5885355	7353045	1467691	1
591	cg08476599	rs29556665	2	79.7423	2.53999	D	2155	trans	94.6825	80.7105	13.9719	66.7386	green	5	0.000230411	1.3e-05	17.6823	7.18e-49	-2.69e-06	2.21e-05	-0.121456	0.903409	0.0143622	0.00648548	2.21452	0.0275203	-2.83e-05	0.000223035	-0.126884	0.899114	0.463831	Macrod1	Macrod1_Intron	19	7143780	7143829	7143780	7143781	19.7144	50	+	CGCGTGATCGCCAGATTACTCCAAATGCATTTATTACAGGGGTTAGAAGC	6	Intron (Macrod1-201/Macrod1, intron 3 of 10)	19	7056810	7198057	141248	1
592	cg04796803	rs29674390	2	79.3434	2.47297	D	2156	trans	102.454	90.5745	11.8796	78.6949	green	5	0.000227128	1.34e-05	16.9238	5.82e-46	3.89e-06	2.28e-05	0.17068	0.864587	0.0162996	0.00667959	2.4402	0.0152389	-7.76e-05	0.00022971	-0.337626	0.735873	0.414858	Macrod1	Macrod1_Intron	19	7143782	7143831	7143782	7143783	19.7144	50	+	CGTGATCGCCAGATTACTCCAAATGCATTTATTACAGGGGTTAGAAGCGG	6	Intron (Macrod1-201/Macrod1, intron 3 of 10)	19	7056810	7198057	141248	1
593	cg09908110	rs31862018	17	21.6869	-2.60815	B	173	trans	72.6853	65.487	7.19834	58.2886	green	5	0.000240234	1.55e-05	15.4872	1.81e-40	3.05e-05	2.64e-05	1.15723	0.248069	0.0138681	0.00772035	1.7963	0.0734198	0.00037442	0.000265502	1.41023	0.159473	0.506471	Macrod1	Macrod1_Intron	19	7143788	7143837	7143788	7143789	19.7144	50	+	CGCCAGATTACTCCAAATGCATTTATTACAGGGGTTAGAAGCGGGGGACT	6	Intron (Macrod1-201/Macrod1, intron 3 of 10)	19	7056810	7198057	141248	1
594	cg03103218	rs29556665	2	79.7423	2.69904	D	2155	trans	24.5823	7.42502	17.1573	-9.73226	turquoise	1	7.67e-05	1.35e-05	5.68956	2.95e-08	1.01e-05	2.29e-05	0.441536	0.659133	-0.00136342	0.00670567	-0.203323	0.839016	0.000380654	0.000230608	1.65066	0.0998215	0.834914	Macrod1	Macrod1_Intron	19	7143829	7143878	7143829	7143830	19.7144	50	-	CGGGGGACTTATTTACTGGCAAATCCATACTCATTACAAGACTCAGCCTA	4	Intron (Macrod1-201/Macrod1, intron 3 of 10)	19	7056810	7198057	141248	1
595	cg02287984	rs31862018	17	21.6869	-2.73551	B	173	trans	99.6891	90.4709	9.21819	81.2527	green	5	0.000317175	1.73e-05	18.299	3.1e-51	9.46e-07	2.94e-05	0.0321319	0.974388	0.0104244	0.00862678	1.20838	0.227823	0.000219751	0.000296674	0.740714	0.459428	0.320828	Macrod1	Macrod1_Intron	19	7143886	7143935	7143934	7143935	19.7144	50	+	CTGAAAACAGCTCAACTGAAACAAATAATTACCAAAGTCCTTCCAGCGCG	2	Intron (Macrod1-201/Macrod1, intron 3 of 10)	19	7056810	7198057	141248	1
596	cg10326849	rs46140950	14	33.7188	2.78938	D	1739	trans	3.37627	2.61791	0.758358	1.85955	turquoise	1	-3.06e-06	4.51e-06	-0.679053	0.497611	2.56e-06	7.66e-06	0.333691	0.738839	-0.00152625	0.00224546	-0.679702	0.4972	5.51e-07	7.72e-05	0.00713329	0.994313	0.564817	Celf2	Celf2_Intron	2	7147246	7147295	7147246	7147247	2.71472	50	-	CGACATGTTCTATAATGATAATTTCATTGATTTAGAAAGTGACATTATGA	1	Intron (Celf2-201/Celf2, intron 2 of 15)	2	6539694	7396000	856307	2
597	cg17517572	rs13481998	13	107.135	-2.7333	B	253	trans	38.3253	15.865	22.4602	-6.59522	turquoise	1	-1.92e-05	4.31e-06	-4.46108	1.14e-05	7.39e-06	7.32e-06	1.00938	0.313581	-0.00589008	0.0021445	-2.7466	0.0063736	-2.09e-06	7.37e-05	-0.0283753	0.977381	0.94659	Rbfox1	Rbfox1_Intron	16	7149434	7149483	7149434	7149435	16.7149	50	+	CGGTTGCCTTTTTCATTATAGGTTCGGGAAATAGGCAGCAATTCGATTAT	6	Intron (Rbfox1-205/Rbfox1, intron 4 of 11)	16	5885355	7353045	1467691	1
598	cg11647274	16p_no_data	16	3.5	-2.64094	B	4	cis	93.6415	45.2093	48.4322	-3.22294	turquoise	1	-3.07e-05	1.01e-05	-3.05804	0.00242215	2.73e-06	1.71e-05	0.159561	0.873331	-0.00839935	0.00500444	-1.67838	0.0942812	4.81e-05	0.000172102	0.279632	0.779946	0.842088	Rbfox1	Rbfox1_Intron	16	7149410	7149459	7149458	7149459	16.7149	50	+	CTGCCAACATTACCTGCATTATTTCGGTTGCCTTTTTCATTATAGGTTCG	5	Intron (Rbfox1-205/Rbfox1, intron 4 of 11)	16	5885355	7353045	1467691	1
599	cg02034167	rs3668922	13	111.771	-2.16201	B	248	trans	110.477	20.7665	89.71	-68.9434	lightgreen	18	-6.46e-05	1.06e-05	-6.08514	3.43e-09	1.92e-06	1.8e-05	0.106666	0.915123	-0.0127822	0.00528224	-2.41984	0.0161021	0.000129694	0.000181656	0.713953	0.475794	0.799796	Rbfox1	Rbfox1_Intron	16	7149429	7149478	7149477	7149478	16.7149	50	-	TATTTCGGTTGCCTTTTTCATTATAGGTTCGGGAAATAGGCAGCAATTCG	4	Intron (Rbfox1-205/Rbfox1, intron 4 of 11)	16	5885355	7353045	1467691	1
600	cg05985562	rs28186732	4	103.635	-2.42775	B	1848	trans	3.42777	2.54429	0.883478	1.66081	black	7	-7.58e-06	8.92e-06	-0.849534	0.39624	1.87e-05	1.52e-05	1.2313	0.219142	-0.00590768	0.00443864	-1.33096	0.184179	0.000157417	0.000152645	1.03126	0.30322	0.883197	Clcn5	Clcn5_threeUTR	X	7154075	7154124	7154123	7154124	20.7154	50	-	CAATTAACACTATCCCCATTTTGCAGATGGGAACACTGAGGCACAGAGCG	1	3' UTR	20	7153810	7188714	34905	2
601	cg24936113	rs29231142	13	22.2242	3.43692	D	1801	trans	86.4087	58.3899	28.0188	30.3712	greenyellow	11	5.18e-05	9.67e-06	5.35617	1.66e-07	-4.91e-05	1.64e-05	-2.9882	0.00303054	0.0477525	0.00481273	9.92214	2.48e-20	-0.00122203	0.000165509	-7.38345	1.43e-12	0.598749	Pcmtd1	Pcmtd1_threeUTR	1	7155103	7155152	7155103	7155104	1.71551	50	-	CGTCTAAGAGGGAAGCTACAGGGCAAGGCTAGGTCACCCTGATCTCCTAG	1	3' UTR	1	7088920	7173628	84709	1
602	cg08871010	rs29982107	9	94.9047	-2.6909	B	1116	trans	46.0455	43.206	2.83953	40.3664	black	7	2.74e-06	6.26e-06	0.438317	0.661462	1.61e-05	1.06e-05	1.51151	0.131678	0.00253159	0.00311674	0.812256	0.417268	-2.57e-05	0.000107184	-0.239704	0.810718	0.834318	Clcn5	Clcn5_Exon	X	7161717	7161766	7161765	7161766	20.7162	50	-	ACAGTCATACTGTCCTGAGTAAGGACAGTCAACAAAGGATCATTTCTCCG	1	Exon (Clcn5-201/Clcn5, exon 10 of 12)	20	7153810	7188714	34905	2
603	cg21667796	rs39106501	19	21.3988	2.66934	D	14	trans	4.02979	2.60522	1.42457	1.18064	turquoise	1	-2.82e-05	3.9e-06	-7.2198	4.04e-12	1.33e-05	6.63e-06	2.01443	0.0448277	0.0093645	0.00194102	4.82453	2.2e-06	-0.00029864	6.68e-05	-4.47392	1.08e-05	0.0776067	Macrod1	Macrod1_Intron	19	7165177	7165226	7165225	7165226	19.7165	50	+	TTGGAGGCTGCTCATGCCCCCCTTGAAGTCGTTTTAAAAATAAAACCTCG	10	Intron (Macrod1-201/Macrod1, intron 3 of 10)	19	7056810	7198057	141248	1
604	cg15217778	rs31722035	3	10.0943	-2.48137	B	2103	trans	47.2064	41.1949	6.01148	35.1834	black	7	-5.48e-06	9.34e-06	-0.58657	0.557919	9.82e-06	1.59e-05	0.618767	0.536524	-0.0107842	0.00464861	-2.31989	0.0209962	0.000405645	0.000159865	2.53742	0.0116572	0.717193	Clcn5	Clcn5_Exon	X	7170335	7170384	7170383	7170384	20.717	50	-	TGTATTTGTTGAAGCAGTGGCACAGGATGTTCCCACAGCAGCAAGCCACG	3	Exon (Clcn5-201/Clcn5, exon 6 of 12)	20	7153810	7188714	34905	2
605	cg24191159	rs27350596	2	161.897	1.9741	D	2073	trans	20.7437	7.86249	12.8812	-5.01869	green	5	3.61e-05	5.49e-06	6.57872	2.02e-10	-1.72e-05	9.32e-06	-1.85013	0.0652466	-0.00321935	0.00272998	-1.17926	0.2392	8.21e-05	9.39e-05	0.874052	0.382767	0.789963	Macrod1	Macrod1_Intron	19	7176227	7176276	7176227	7176228	19.7176	50	-	CGGCTGGCTGGGGCCCAAGCCATCTCCTGGTAATTGAGTTTCAGGGATGC	2	Intron (Macrod1-201/Macrod1, intron 3 of 10)	19	7056810	7198057	141248	1
606	cg23618499	rs13481152	11	90.0776	2.40973	D	162	trans	128.412	80.3772	48.0351	32.3422	blue	2	-4.78e-05	9.55e-06	-5.00317	9.47e-07	-9.08e-06	1.62e-05	-0.559583	0.576168	-0.00490433	0.00475472	-1.03146	0.303128	-0.000135541	0.000163515	-0.828922	0.407786	0.792967	Gm8725	Gm8725_Intergenic_upstream	13	7182428	7182477	7182428	7182429	13.7182	50	+	CGATGATTATGTGTTATTTTAACAGGAGAATGACAATAATTTCCTGTAAT	1	Distal Intergenic	13	7307802	7309134	1333	1
607	cg04972411	rs31506487	6	115.858	-2.31627	B	320	trans	666.896	665.441	1.45543	663.986	turquoise	1	-2.38e-06	1.9e-06	-1.25184	0.211571	2.46e-06	3.23e-06	0.762127	0.446564	0.00112455	0.000946683	1.18788	0.235789	-5.95e-05	3.26e-05	-1.82708	0.0686492	0.94608	Dcun1d5	Dcun1d5_Exon	9	7205310	7205359	7205310	7205311	9.72053	50	-	CGTGTTATGAACAAAGATCAATGGTACAATGTATTAGAATTCAGCAGAAC	1	Exon (Dcun1d5-202/Dcun1d5, exon 7 of 8)	9	7184520	7208205	23686	1
608	cg11863574	rs48979294	9	109.866	2.08322	D	23	trans	0.146338	0.00185855	0.14448	-0.142621	grey	0	-2.76e-06	1.03e-06	-2.67768	0.00780829	4.12e-07	1.75e-06	0.235139	0.814256	-6.09e-05	0.000513671	-0.118517	0.905735	1.11e-06	1.77e-05	0.063112	0.949718	0.0418456	Cnksr3	Cnksr3_Exon	10	7211625	7211674	7211625	7211626	10.7212	50	-	CGCGCACCTCTAGTCCAGTCCACCACTTGTTTGGGGCTCCACTTGGTCAC	7	Promoter (<=1kb)	10	7119063	7212237	93175	2
609	cg03723285	rs3668922	13	111.771	-2.46935	B	348	trans	93.221	6.948	86.273	-79.325	cyan	14	-1.96e-05	6.49e-06	-3.02109	0.00272842	9.14e-06	1.1e-05	0.829636	0.407383	-0.00384643	0.0032282	-1.19151	0.234364	-0.000159152	0.000111017	-1.43358	0.1527	0.844918	Rps6ka2	Rps6ka2_Exon	17	7251550	7251599	7251550	7251551	17.7252	50	+	CGGAGGAGGATGTCAAGTTCTACCTGGCTGAGCTGGCCTTGGCTTTAGAC	1	Exon (Rps6ka2-201/Rps6ka2, exon 6 of 21)	17	7170115	7303315	133201	1
610	cg09623707	rs48387725	14	46.4444	2.77515	D	1752	trans	113.923	31.0064	82.9169	-51.9105	greenyellow	11	4.46e-05	1.7e-05	2.62203	0.00917232	5.2e-05	2.89e-05	1.80194	0.0725265	0.0528712	0.00845691	6.25184	1.34e-09	-0.00115793	0.000290832	-3.98144	8.54e-05	0.773746	Celf2	Celf2_Intron	2	7252478	7252527	7252526	7252527	2.72525	50	+	CCAATGAGATAACATTCCACTGTGTTTATTTTTCTCCCAATTGCCTTCCG	1	Intron (Celf2-201/Celf2, intron 1 of 15)	2	6539694	7396000	856307	2
611	cg16065693	rs51307684	8	61.2374	-2.04073	B	1219	trans	9.46301	3.88938	5.57363	-1.68426	purple	10	-4.51e-06	1.47e-06	-3.07664	0.00228018	7.44e-06	2.49e-06	2.98537	0.00305788	0.00140222	0.000730192	1.92035	0.055731	-3.75e-05	2.51e-05	-1.49303	0.136446	0.0620144	Rcor2	Rcor2_fiveUTR	19	7268246	7268295	7268246	7268247	19.7268	50	-	CGCAGCCGGCACTACTTCCCTGCCAGCAGCTTCATTGTGTGCGCGAGGAG	6	Promoter (<=1kb)	19	7268279	7275225	6947	1
612	cg07356774	Affy_PC14_25	14	24	-2.61042	B	501	trans	86.4148	25.3697	61.045	-35.6753	purple	10	-3.99e-06	1.39e-06	-2.88385	0.00420335	1.57e-06	2.35e-06	0.666094	0.505846	0.00182908	0.000689458	2.65293	0.00839076	-5.32e-05	2.37e-05	-2.24305	0.0255998	0.0662117	Rcor2	Rcor2_fiveUTR	19	7268239	7268288	7268287	7268288	19.7268	50	+	CTGAGGCCGCAGCCGGCACTACTTCCCTGCCAGCAGCTTCATTGTGTGCG	15	Promoter (<=1kb)	19	7268279	7275225	6947	1
613	cg22324740	rs29758048	3	15.9427	-6.71789	B	2035	trans	0.836644	0.448246	0.388398	0.0598481	grey	0	-3.12e-06	2.33e-05	-0.133636	0.893777	7.9e-05	3.96e-05	1.99357	0.0470755	0.0265286	0.0116143	2.28413	0.0230398	-0.000679201	0.000399415	-1.70049	0.0900417	0.794691	Rcor2	Rcor2_Exon	19	7274070	7274119	7274118	7274119	19.7274	50	+	AACAAGACTCTGACCCAGGTGAAGACTTTCTTTGTGAGCTACCGGCGCCG	3	Exon (Rcor2-201/Rcor2, exon 11 of 12)	19	7268279	7275225	6947	1
614	cg25072946	rs46140950	14	33.7188	3.074	D	492	trans	189.967	148.039	41.9275	106.112	blue	2	-3.55e-05	6.14e-06	-5.78106	1.81e-08	3.43e-07	1.04e-05	0.0328892	0.973784	-0.00658054	0.00305449	-2.15439	0.0319802	-1.49e-05	0.000105044	-0.14172	0.887394	0.841051	Mark2	Mark2_threeUTR	19	7275905	7275954	7275953	7275954	19.7276	50	-	AACAGCAGAGAAATAAATTAAGGGATGCAGTGGCCACCACCAGCCAAGCG	1	3' UTR	19	7275396	7341819	66424	2
615	cg01824230	rs3690511	11	103.717	-2.71624	B	788	trans	279.189	261.68	17.5095	244.17	turquoise	1	2.2e-06	3.35e-06	0.657964	0.51105	-7.07e-06	5.69e-06	-1.24196	0.215191	-0.00495158	0.00166778	-2.96896	0.00322117	0.000168194	5.74e-05	2.93252	0.00361266	0.87218	Mark2	Mark2_Exon	19	7277109	7277158	7277157	7277158	19.7277	50	-	GCTATTTTGGAGGCAATGTTTTTGAAGGCCATGGAGGTGCCCGATATCCG	5	Exon (Mark2-202/Mark2, exon 18 of 18)	19	7275396	7341819	66424	2
616	cg15173558	rs29514307	5	143.513	2.50134	D	1588	trans	5.99014	3.46323	2.52691	0.936317	blue	2	7.18e-07	3.86e-06	0.185889	0.852654	-1.44e-05	6.56e-06	-2.18831	0.0293929	-0.00553435	0.00192136	-2.88043	0.00424804	7.98e-05	6.61e-05	1.20809	0.227935	0.888516	Mark2	Mark2_Exon	19	7278057	7278106	7278057	7278058	19.7278	50	-	CGGTCTTTGCTTTCAGGTTCATTCAGGTTCCTCAAAAAACAGAGCGAGGG	4	Promoter (<=1kb)	19	7276852	7278094	1243	2
617	cg04220619	rs46140950	14	33.7188	2.11559	D	492	trans	7.12733	2.4508	4.67653	-2.22573	blue	2	-4.32e-06	2.93e-06	-1.4717	0.142116	-9.39e-06	4.99e-06	-1.88292	0.0606479	-0.00434488	0.00146046	-2.97501	0.00316006	9.18e-05	5.02e-05	1.8268	0.0686916	0.880085	Mark2	Mark2_Exon	19	7278053	7278102	7278101	7278102	19.7278	50	+	CACTCGGTCTTTGCTTTCAGGTTCATTCAGGTTCCTCAAAAAACAGAGCG	3	Promoter (<=1kb)	19	7276852	7278094	1243	2
618	cg07936137	rs47259742	5	114.599	4.04355	D	1617	trans	116.77	60.5138	56.2562	4.25758	greenyellow	11	9.5e-06	9.43e-06	1.00752	0.314473	-3.59e-05	1.6e-05	-2.24052	0.0257654	0.0353581	0.00469402	7.53258	5.49e-13	-0.00123147	0.000161427	-7.62865	2.94e-13	0.649719	Mark2	Mark2_Exon	19	7283149	7283198	7283149	7283150	19.7283	50	-	CGTTGTTACTCTGAGTCTTCTTAGAGTAAGAATTAGAGGTGGGAATGGCA	4	Promoter (<=1kb)	19	7277445	7283178	5734	2
619	cg02950845	rs29721138	13	21.871	3.49043	D	648	trans	4.23716	2.23716	2	0.237153	turquoise	1	-3.62e-06	5.68e-06	-0.636629	0.524836	2.81e-05	9.66e-06	2.9058	0.00392691	0.00703789	0.00282863	2.48809	0.0133682	-0.000198359	9.73e-05	-2.03912	0.0422858	0.903697	Gm44908	Gm44908_Intergenic_downstream	8	7289560	7289609	7289608	7289609	8.72896	50	+	ATTCCACTAATTTAAAGTAAATGCTTTTACAGATGGCATCTGTTAGGCCG	3	Distal Intergenic	8	7231234	7231499	266	1
620	cg22818378	rs51257993	14	78.0096	-2.88488	B	826	trans	3.79495	3.07266	0.722296	2.35036	turquoise	1	1.93e-05	1.52e-05	1.2669	0.206143	5.52e-05	2.59e-05	2.13362	0.0336588	0.00810308	0.00757525	1.06968	0.285596	-0.000124055	0.000260512	-0.476197	0.63427	0.61262	Gm44908	Gm44908_Intergenic_downstream	8	7289567	7289616	7289615	7289616	8.72896	50	+	TAATTTAAAGTAAATGCTTTTACAGATGGCATCTGTTAGGCCGCAGAACG	3	Distal Intergenic	8	7231234	7231499	266	1
621	cg13793234	rs47865777	7	3.07824	2.42081	D	1424	trans	14.387	5.5816	8.80544	-3.22384	green	5	2.68e-05	4.69e-06	5.72684	2.42e-08	-2.02e-05	7.96e-06	-2.538	0.0116383	0.000965376	0.00233254	0.413874	0.679253	-8.46e-05	8.02e-05	-1.0548	0.292337	0.896754	Mark2	Mark2_Exon	19	7290625	7290674	7290625	7290626	19.7291	50	-	CGGGCCAACTTCACCTTGGCAAAATTACCCTTGCCAATGGTCTTGAGGAG	2	Exon (Mark2-202/Mark2, exon 2 of 18)	19	7275396	7341819	66424	2
622	cg16475673	rs3658866	14	22.9588	2.37032	D	502	trans	7.35294	4.43587	2.91707	1.5188	blue	2	-2.5e-06	2.42e-06	-1.03431	0.301796	-3.63e-06	4.11e-06	-0.883872	0.37745	-0.000604016	0.00120441	-0.501505	0.616372	2.03e-05	4.14e-05	0.490316	0.624257	0.949924	Mark2	Mark2_Exon	19	7290628	7290677	7290676	7290677	19.7291	50	-	GCCAACTTCACCTTGGCAAAATTACCCTTGCCAATGGTCTTGAGGAGCCG	3	Exon (Mark2-202/Mark2, exon 2 of 18)	19	7275396	7341819	66424	2
623	cg20490705	rs33339883	5	104.242	-1.73199	B	1341	trans	18.5036	5.43101	13.0726	-7.64158	turquoise	1	-6.17e-06	4.14e-06	-1.49108	0.136958	-1.01e-05	7.03e-06	-1.43898	0.151166	-0.000435261	0.00206047	-0.211244	0.832836	9.91e-06	7.09e-05	0.139806	0.888904	0.938589	Rbfox1	Rbfox1_Exon	16	7292157	7292206	7292205	7292206	16.7292	50	+	TGTTTTCCCTTCTCCCTCCTGCATGCAGGGATTTGGTTTCGTAACTTTCG	7	Exon (Rbfox1-205/Rbfox1, exon 8 of 12)	16	5885355	7353045	1467691	1
624	cg18715259	rs36830057	15	91.4051	-1.75215	B	21	trans	510.536	508.743	1.79337	506.95	turquoise	1	1.86e-06	5.84e-06	0.319516	0.749551	1.66e-05	9.91e-06	1.6785	0.0942567	0.00469705	0.00290447	1.61718	0.106856	-0.000122614	9.99e-05	-1.22756	0.220544	0.915482	Rbfox1	Rbfox1_Exon	16	7292174	7292223	7292222	7292223	16.7292	50	+	CCTGCATGCAGGGATTTGGTTTCGTAACTTTCGAAAATAGTGCCGATGCG	8	Exon (Rbfox1-205/Rbfox1, exon 8 of 12)	16	5885355	7353045	1467691	1
625	cg23266553	rs32267195	15	91.8333	-2.09726	B	21	trans	714.463	712.255	2.20753	710.047	turquoise	1	1e-06	3.43e-06	0.293343	0.769456	1.28e-05	5.82e-06	2.19653	0.0287942	0.00423872	0.00170509	2.48592	0.0134481	-0.000108218	5.86e-05	-1.84554	0.0659127	0.942388	Rbfox1	Rbfox1_Exon	16	7292183	7292232	7292231	7292232	16.7292	50	-	AGGGATTTGGTTTCGTAACTTTCGAAAATAGTGCCGATGCGGACAGGGCG	9	Exon (Rbfox1-205/Rbfox1, exon 8 of 12)	16	5885355	7353045	1467691	1
626	cg15712548	rs32182636	1	92.509	-2.21186	B	2053	trans	19.5652	4.0829	15.4823	-11.3994	black	7	0.000142027	1.13e-05	12.5262	2.09e-29	-3.6e-06	1.93e-05	-0.186661	0.852048	0.0146675	0.00564322	2.59913	0.00979305	-0.000196722	0.00019407	-1.01367	0.311532	0.730247	Rbfox1	Rbfox1_Exon	16	7292247	7292296	7292247	7292248	16.7292	50	+	CGGCACCGTGGTAGAGGGCCGTAAAATCGAGGTGCATGTTCAAAATATTT	8	Exon (Rbfox1-205/Rbfox1, exon 8 of 12)	16	5885355	7353045	1467691	1
627	cg10605049	rs32272203	16	5.88156	4.78836	D	1	cis	39.0461	38.373	0.673091	37.6999	turquoise	1	1.19e-06	1.85e-06	0.643319	0.520493	1.25e-05	3.15e-06	3.95544	9.47e-05	0.00175198	0.000922174	1.89984	0.0583817	-2.48e-05	3.17e-05	-0.781612	0.435039	0.967861	Rbfox1	Rbfox1_Intron	16	7293105	7293154	7293105	7293106	16.7293	50	-	CGATAACGCTTAGGCCCCTCACCAAACTCTCAGTAACCATGGTAACTGTA	4	Intron (Rbfox1-205/Rbfox1, intron 8 of 11)	16	5885355	7353045	1467691	1
628	cg14467140	Affy_PC14_25	14	24	-2.74311	B	215	trans	38.2562	37.697	0.559131	37.1379	turquoise	1	-8.52e-07	2.18e-06	-0.390995	0.69607	8.61e-06	3.7e-06	2.32743	0.0205861	0.00112905	0.00108426	1.04131	0.298543	3.07e-05	3.73e-05	0.822377	0.411495	0.954891	Rbfox1	Rbfox1_Intron	16	7293111	7293160	7293111	7293112	16.7293	50	+	CGCTTAGGCCCCTCACCAAACTCTCAGTAACCATGGTAACTGTATACAAA	4	Intron (Rbfox1-205/Rbfox1, intron 8 of 11)	16	5885355	7353045	1467691	1
629	cg20846050	rs32272203	16	5.88156	-3.43812	B	1	cis	23.1587	4.52141	18.6373	-14.1159	lightgreen	18	-1.6e-05	5.34e-06	-2.98847	0.00302789	3.56e-06	9.07e-06	0.392481	0.694973	-0.00285038	0.00265774	-1.07248	0.284337	-8.18e-05	9.14e-05	-0.895263	0.371341	0.885291	Rbfox1	Rbfox1_Intron	16	7293123	7293172	7293171	7293172	16.7293	50	+	TCACCAAACTCTCAGTAACCATGGTAACTGTATACAAACCCATGCTGGCG	3	Intron (Rbfox1-205/Rbfox1, intron 8 of 11)	16	5885355	7353045	1467691	1
630	cg03187186	rs33146097	2	159.228	-2.60858	B	1315	trans	24.1476	3.89813	20.2494	-16.3513	lightgreen	18	-4.57e-05	1.53e-05	-2.98642	0.00304772	2.02e-05	2.6e-05	0.778332	0.436967	-0.00694938	0.00761345	-0.912777	0.362069	-0.000277587	0.000261826	-1.06019	0.289881	0.527485	Gm9139	Gm9139_Intergenic_downstream	12	7325743	7325792	7325791	7325792	12.7326	50	-	TAATTTACATGCAGACAAAAATATGATACAATATTGCCAATGCAGAATCG	1	Distal Intergenic	12	7417425	7418124	700	2
631	cg24191230	rs49250542	7	68.5198	-2.28887	B	1358	trans	352.418	332.143	20.2748	311.868	turquoise	1	-1.06e-06	8.32e-07	-1.2722	0.204256	6.96e-08	1.41e-06	0.0492454	0.960755	-0.000291804	0.000414256	-0.704404	0.48171	-8.94e-06	1.42e-05	-0.627679	0.530676	0.0214024	Mark2	Mark2_fiveUTR	19	7341176	7341225	7341224	7341225	19.7341	50	+	TGTCCCTCTCGTTCAGCGTGGGTAGGGGGGTCCGAGCGCTGGACATGGCG	7	Promoter (<=1kb)	19	7276759	7341192	64434	2
632	cg11134720	rs29245076	13	112.768	2.24272	D	1190	trans	130.118	57.7398	72.3781	-14.6382	blue	2	1.6e-05	2.69e-06	5.93898	7.69e-09	-7.07e-06	4.57e-06	-1.54659	0.122982	0.00291055	0.00133886	2.1739	0.0304692	-8.98e-05	4.6e-05	-1.94941	0.0521481	0.0897497	Zfp804b	Zfp804b_Exon	5	7344326	7344375	7344326	7344327	5.73443	50	+	CGGTAGTGCCCATTGCTGAGATGTCTCGAACTGATGACCAGGTAACAAGC	3	Promoter (<=1kb)	5	6769010	7344756	575747	2
633	cg00054831	rs13478255	5	53.0399	-2.52258	B	1741	trans	24.2838	22.9864	1.29745	21.6889	turquoise	1	-3.83e-06	2.28e-06	-1.67515	0.0949137	7.48e-07	3.88e-06	0.192772	0.847264	0.0012081	0.00113653	1.06297	0.288625	-6.02e-05	3.91e-05	-1.54124	0.124279	0.921472	Usp27x	Usp27x_Exon	X	7373667	7373716	7373667	7373668	20.7374	50	+	CGGCATCATCACACTTGAACCACTGGTCCTTGTGGTGCCGGATGAAGCTG	2	Exon (Usp27x-202/Usp27x, exon 1 of 2)	20	7371274	7375826	4553	2
634	cg01125381	rs29364207	10	120.608	-2.71826	B	965	trans	34.6649	31.229	3.43585	27.7932	black	7	4.36e-05	7.48e-06	5.83219	1.38e-08	5.45e-05	1.27e-05	4.2893	2.4e-05	0.00866197	0.00372418	2.32588	0.0206699	-0.000118825	0.000128074	-0.927786	0.35424	0.521942	Usp27x	Usp27x_fiveUTR	X	7375017	7375066	7375065	7375066	20.7375	50	+	TGCAGGACTTTGCCTTGCTTTTCCTGGTCTCTGGGGTTCCACACCACACG	4	Promoter (<=1kb)	20	7371274	7375826	4553	2
635	cg00798698	rs6257272	5	76.8872	2.06197	D	1717	trans	10.1535	5.14006	5.01346	0.126599	black	7	6.36e-05	1.02e-05	6.20782	1.72e-09	4.84e-05	1.74e-05	2.78352	0.00570743	0.0150322	0.00509696	2.94925	0.00342784	-0.000335885	0.000175284	-1.91623	0.0562548	0.535177	Usp27x	Usp27x_fiveUTR	X	7375037	7375086	7375085	7375086	20.7375	50	+	TTCCTGGTCTCTGGGGTTCCACACCACACGAAGCACTGGTAGATAACCCG	3	Promoter (<=1kb)	20	7371274	7375826	4553	2
636	cg22940717	rs33381347	5	76.8096	3.67614	D	1717	trans	99.7477	93.8358	5.91193	87.9238	black	7	6.94e-05	1.35e-05	5.12995	5.12e-07	4.83e-05	2.3e-05	2.10185	0.0363731	0.0240664	0.00673547	3.57309	0.000408924	-0.000372374	0.000231632	-1.60761	0.108939	0.328235	Usp27x	Usp27x_Exon	X	7376166	7376215	7376166	7376167	20.7376	50	+	CGTGTTAAAATTACAGATTCCTTGGCTCCACCCGCAGGCCTACTGAATCA	5	Promoter (<=1kb)	20	7372591	7375830	3240	2
637	cg14859805	rs33034992	5	72.0245	3.47326	D	1722	trans	108.041	100.422	7.6197	92.8021	black	7	6.52e-05	1.21e-05	5.37021	1.55e-07	4.27e-05	2.06e-05	2.0695	0.0393278	0.0260062	0.00603824	4.30691	2.22e-05	-0.000425659	0.000207655	-2.04984	0.0412211	0.318311	Usp27x	Usp27x_Exon	X	7376275	7376324	7376323	7376324	20.7376	50	-	TATGATCAGGCAAGTTTGGGAAACACAGCTCTAATTCATTGAGGCTGGCG	5	Promoter (<=1kb)	20	7372591	7375830	3240	2
638	cg26012912	rs6275559	2	69.7246	-2.89366	B	1879	trans	4.3614	3.50889	0.852503	2.65639	turquoise	1	1.33e-05	5.6e-06	2.37961	0.0179355	4.43e-06	9.52e-06	0.465319	0.64203	0.00131813	0.00278805	0.472776	0.636706	-2.28e-05	9.59e-05	-0.237962	0.812068	0.716974	Rbfox1	Rbfox1_Intron	16	7391955	7392004	7392003	7392004	16.7392	50	+	GAGCAGTATTGTGAATTTTATCTTCTCTTCCAGAAATCAGTTCGTCTTCG	3	Intron (Rbfox1-201/Rbfox1, intron 13 of 14)	16	6349138	7411526	1062389	1
639	cg01090774	rs32194452	12	67.384	2.08075	D	414	trans	131.962	124.133	7.8285	116.305	turquoise	1	-2.47e-05	1.13e-05	-2.19154	0.0291568	4.03e-06	1.91e-05	0.210854	0.83314	-0.00581762	0.00560012	-1.03884	0.299689	-0.000223744	0.000192588	-1.16178	0.24622	0.815837	Rbfox1	Rbfox1_Exon	16	7409702	7409751	7409750	7409751	16.741	50	+	ACCTTTGACTGATGCCAAGACTAGGAGCCATGCTGATGATGTGGGTCTCG	5	Exon (Rbfox1-201/Rbfox1, exon 15 of 15)	16	6349138	7411526	1062389	1
640	cg23869573	rs4152511	16	4.23802	-2.97456	B	3	cis	36.9635	12.9405	24.023	-11.0826	turquoise	1	-2.27e-05	5.51e-06	-4.12129	4.84e-05	9.3e-06	9.37e-06	0.992834	0.321565	-0.00151586	0.00274442	-0.55234	0.581113	-7.95e-05	9.44e-05	-0.841888	0.4005	0.907915	Rbfox1	Rbfox1_Exon	16	7409733	7409782	7409781	7409782	16.741	50	-	GCTGATGATGTGGGTCTCGTTCTTTCTTCATTGCAGGCTAGTATATACCG	3	Exon (Rbfox1-201/Rbfox1, exon 15 of 15)	16	6349138	7411526	1062389	1
641	cg02057025	rs33213953	2	115.499	-3.49343	B	1833	trans	11.3963	0.767139	10.6292	-9.86205	grey	0	-1.2e-05	7.4e-06	-1.61996	0.106258	5.87e-06	1.26e-05	0.467016	0.640816	-0.00209269	0.00368062	-0.56857	0.570059	-1.79e-05	0.000126576	-0.141425	0.887626	0.854846	Rbfox1	Rbfox1_Exon	16	7409748	7409797	7409796	7409797	16.741	50	-	CTCGTTCTTTCTTCATTGCAGGCTAGTATATACCGAGGGGGATACAACCG	3	Exon (Rbfox1-201/Rbfox1, exon 15 of 15)	16	6349138	7411526	1062389	1
642	cg01702540	rs30523270	9	64.6225	2.35187	D	324	trans	1395.77	1388.74	7.03029	1381.71	turquoise	1	-1.67e-06	3.37e-06	-0.495039	0.620923	8.65e-06	5.72e-06	1.51256	0.13141	0.00273711	0.00167487	1.63422	0.103227	-0.000137307	5.76e-05	-2.38385	0.0177341	0.933445	Gm9139	Gm9139_Intergenic_downstream	12	7412197	7412246	7412197	7412198	12.7412	50	+	CGGTGCATATTGAAGCTATTCCCTGACAATAATACCATATTAAAAAGAAT	1	Distal Intergenic	12	7417425	7418124	700	2
643	cg18512369	rs33197550	5	17.1423	-3.15895	B	1777	trans	1.12308	0.942113	0.180968	0.761146	turquoise	1	-7.91e-07	4.94e-06	-0.160233	0.872802	1.11e-05	8.39e-06	1.31776	0.188557	-0.000141363	0.00245733	-0.0575271	0.954162	0.00012757	8.45e-05	1.50956	0.132173	0.907254	Usp27x	Usp27x_Intron	X	7416657	7416706	7416657	7416658	20.7417	50	+	CGCGTGGGATTGCCAAGCAACAGCTTATGAAACGAATTTAAACCATGGCA	5	Intron (2010204K13Rik-204/2010204K13Rik-204, intron 1 of 1)	20	7372591	7375830	3240	2
644	cg26554251	rs29362658	10	105.631	1.68614	D	918	trans	3.3746	2.09427	1.28033	0.813942	turquoise	1	6.75e-06	1.42e-06	4.74468	3.19e-06	3.87e-06	2.42e-06	1.60201	0.110172	0.000342208	0.000707841	0.483453	0.629115	5.65e-06	2.43e-05	0.232081	0.816628	0.0403486	2700081O15Rik	2700081O15Rik_Promoter	19	7417540	7417589	7417540	7417541	19.7418	50	-	CGCGGCCCCTTTAAATTTACCCAGGAGCCCTTAAAGGAGCCCCAGGGGCC	7	Promoter (<=1kb)	19	7417625	7425904	8280	1
645	cg19333286	rs30517739	19	10.7143	2.79655	D	3	cis	1.73019	0.796282	0.933913	-0.137631	turquoise	1	6.04e-06	5.05e-06	1.19513	0.232951	-1.66e-05	8.59e-06	-1.93138	0.0543473	-0.00188675	0.00251565	-0.750003	0.453822	-4.23e-05	8.65e-05	-0.489142	0.625087	0.852433	2700081O15Rik	2700081O15Rik_Exon	19	7421236	7421285	7421284	7421285	19.7421	50	-	TTCCCTCCAACCCTTTCAGGCAAAGCCCCAGCTGGTGGGGGCTGCCGGCG	9	Exon (2700081O15Rik-202/2700081O15Rik, exon 3 of 5)	19	7417625	7425904	8280	1
646	cg06591354	rs3690581	4	62.7073	-2.81745	B	1827	trans	4.04628	2.05804	1.98824	0.0697953	greenyellow	11	-1.04e-05	6.92e-06	-1.50242	0.134007	-1.87e-05	1.18e-05	-1.59218	0.112363	0.0159686	0.00344593	4.63405	5.29e-06	-0.00040232	0.000118505	-3.39495	0.000775731	0.857737	Rtn3	Rtn3_Exon	19	7435085	7435134	7435133	7435134	19.7435	50	-	TGCCAAAGACAAACCCAGTCTTCTTCACATCTCTCCAGAAAATCAGATCG	2	Exon (Rtn3-203/Rtn3, exon 2 of 7)	19	7425901	7483202	57302	2
647	cg24123856	rs29963534	1	62.7258	2.55798	D	1097	trans	9.29976	0.631668	8.66809	-8.03642	grey	0	-3.98e-06	5.94e-06	-0.669052	0.50396	-1.46e-05	1.01e-05	-1.44427	0.149672	0.00197949	0.00295819	0.669155	0.503895	-9.92e-05	0.000101732	-0.974747	0.330446	0.906395	Gm44908	Gm44908_Intergenic_downstream	8	7440808	7440857	7440808	7440809	8.74408	50	+	CGATTATCATTCTTTTTAGTGTTTGAGGAAGTCTATATGTAAAAATGATG	2	Distal Intergenic	8	7231234	7231499	266	1
648	cg01047390	rs29733222	5	115.434	-3.18511	B	1616	trans	151.579	132.342	19.238	113.104	blue	2	-3.24e-05	9.35e-06	-3.46511	0.000604717	3.11e-05	1.59e-05	1.96006	0.0508849	-0.0019125	0.00465225	-0.411092	0.681289	5.05e-05	0.000159991	0.315833	0.752342	0.869327	Rtn3	Rtn3_Exon	19	7467821	7467870	7467821	7467822	19.7468	50	-	CGAAAATAGAGATACAGGCTGAGAGGAAGAGGAAGAAACAAAGGAATCTG	1	Exon (Rtn3-202/Rtn3, exon 2 of 9)	19	7425901	7483202	57302	2
649	cg14781244	rs51663939	7	113.855	2.89356	D	921	trans	4.15836	2.10991	2.04845	0.0614544	blue	2	1.41e-05	5.69e-06	2.4732	0.0139267	6.57e-06	9.67e-06	0.679287	0.497463	0.0116515	0.00283187	4.11443	4.98e-05	-0.000361544	9.74e-05	-3.71242	0.000243337	0.188589	Egflam	Egflam_Intergenic_upstream	15	7480303	7480352	7480303	7480304	15.748	50	+	CGTGGTGTTTGAGCCCTTGGGGCCTGTGGAGTTTACAAGTATGCTGTCAA	2	Distal Intergenic	15	7206583	7398395	191813	2
650	cg17475635	rs32272203	16	5.88156	-3.97491	B	2	cis	10.3824	8.70475	1.67762	7.02714	turquoise	1	-8.25e-06	4.61e-06	-1.79186	0.0741313	4.33e-06	7.82e-06	0.553583	0.580263	-0.000600521	0.0022922	-0.261984	0.793508	-0.000125144	7.88e-05	-1.58754	0.113409	0.909149	Rbfox1	Rbfox1_Intergenic_downstream	16	7520747	7520796	7520747	7520748	16.7521	50	-	CGTAACTCACCCAGCATGTAAAACAAATAACTAGGCTGACATGTCTGAAG	1	Distal Intergenic	16	7352970	7409969	57000	1
651	cg06978406	rs32272203	16	5.88156	-5.70839	B	2	cis	26.3042	8.39387	17.9104	-9.51648	turquoise	1	-2.22e-05	1.33e-05	-1.66976	0.0959753	-4.72e-05	2.26e-05	-2.09458	0.0370199	-0.0171199	0.00660876	-2.59048	0.0100371	-0.000107649	0.000227275	-0.47365	0.636083	0.812516	Rbfox1	Rbfox1_Intergenic_downstream	16	7520757	7520806	7520805	7520806	16.7521	50	+	CCAGCATGTAAAACAAATAACTAGGCTGACATGTCTGAAGTGCCGTGTCG	1	Distal Intergenic	16	7352970	7409969	57000	1
652	cg06803118	rs29666306	3	8.90341	4.7153	D	1	cis	1148.61	1141.52	7.08123	1134.44	turquoise	1	-1.09e-05	7.61e-06	-1.42793	0.154318	9.06e-07	1.29e-05	0.0700791	0.944176	0.0146777	0.00378871	3.87406	0.000130618	-0.000624555	0.000130293	-4.79345	2.55e-06	0.824282	Zc2hc1a	Zc2hc1a_Intron	3	7535901	7535950	7535949	7535950	3.75359	50	-	ACCTTTATATATTTTAATAGTAATATGGACAAGTTAGGCCCTCCACTTCG	1	Intron (Zc2hc1a-201/Zc2hc1a, intron 7 of 8)	3	7503483	7553836	50354	1
653	cg22103694	rs45962545	13	19.5153	1.88516	D	341	trans	1346.47	1337.66	8.80685	1328.85	turquoise	1	-2.33e-05	5.53e-06	-4.20259	3.46e-05	6.55e-06	9.4e-06	0.696538	0.486614	0.0088619	0.00275409	3.21772	0.00142884	-0.000376831	9.47e-05	-3.97866	8.63e-05	0.796654	Gm49533	Gm49533_Intergenic_downstream	16	7555216	7555265	7555264	7555265	16.7555	50	+	CTTCCAATTGCCTTAATAGACCATAAAAATGGTAATGCCATGGTGCACCG	2	Distal Intergenic	16	7708736	7709066	331	2
654	cg10997627	rs29819000	13	59.7042	3.91488	D	983	trans	1.8724	0.309783	1.56261	-1.25283	grey	0	1.34e-06	1.59e-05	0.084505	0.932709	9.25e-05	2.69e-05	3.4342	0.0006752	0.00678791	0.00789421	0.859859	0.390531	-0.00011519	0.000271481	-0.424301	0.671641	0.51318	Tac1	Tac1_fiveUTR	6	7556729	7556778	7556729	7556730	6.75567	50	-	CGGAGACCCAAGCCTCAGCAGTTCTTTGGATTAATGGGCAAACGGGATGC	4	5' UTR	6	7554879	7562977	8099	1
655	cg01898872	rs3708146	2	116.006	-2.17978	B	237	trans	131.714	91.4526	40.2616	51.191	blue	2	-0.000100896	1.35e-05	-7.47637	7.89e-13	4.94e-05	2.29e-05	2.15674	0.0317946	-0.012421	0.00671675	-1.84926	0.0653722	0.00013994	0.000230988	0.605831	0.54507	0.650463	Gm11794	Gm11794_Intron	4	7567869	7567918	7567869	7567870	4.75679	50	+	CGTACAAAATGGAAAGAGCAAGAGAAAACATCTATCACTGGGATTATTAT	2	Intron (8430436N08Rik-201/8430436N08Rik-201, intron 2 of 2)	4	7763264	7763500	237	2
656	cg01063908	rs30697654	7	79.6645	-3.00621	B	535	trans	35.0283	24.0292	10.999	13.0302	blue	2	-7.82e-05	9.96e-06	-7.85273	6.71e-14	2.04e-05	1.69e-05	1.20361	0.22966	-0.00571992	0.00495884	-1.15348	0.249602	-7.31e-06	0.000170534	-0.0428693	0.965833	0.564101	Gm11794	Gm11794_Intron	4	7567913	7567962	7567961	7567962	4.7568	50	+	TATTATCACTGTTGCTATGGCAACCTGGTTGCAATGGCAATATCTCCACG	1	Intron (8430436N08Rik-201/8430436N08Rik-201, intron 2 of 2)	4	7763264	7763500	237	2
657	cg21996984	rs6222023	5	76.1617	2.30072	D	1718	trans	17.2272	6.56715	10.6601	-4.09292	black	7	8.34e-05	1.07e-05	7.78616	1.04e-13	1.88e-05	1.82e-05	1.03186	0.30294	0.0161343	0.00532891	3.0277	0.00267113	-0.000151347	0.000183261	-0.825857	0.409521	0.587711	Ppp1r3f	Ppp1r3f_Exon	X	7573232	7573281	7573232	7573233	20.7573	50	-	CGCTGGCTGACATTACCTGCGCCTCACCGGCTTCATGCAGCTCTTCAGCT	3	Exon (Ppp1r3f-205/Ppp1r3f, exon 1 of 4)	20	7557296	7574283	16988	2
658	cg09597053	rs33381347	5	76.8096	2.13864	D	1717	trans	36.3985	20.2674	16.131	4.13641	black	7	7.22e-05	1.09e-05	6.62265	1.56e-10	4.35e-05	1.85e-05	2.34744	0.0195316	0.0197446	0.00542822	3.63739	0.000322453	-0.000306885	0.000186676	-1.64394	0.101202	0.54781	Ppp1r3f	Ppp1r3f_Exon	X	7573251	7573300	7573251	7573252	20.7573	50	-	CGCCTCACCGGCTTCATGCAGCTCTTCAGCTGCCTGGCCTCAGCCTCCAC	3	Promoter (<=1kb)	20	7557296	7574283	16988	2
659	cg03474625	rs33381347	5	76.8096	2.87703	D	1717	trans	114.294	96.6125	17.6812	78.9313	black	7	5.2e-05	1.03e-05	5.02509	8.52e-07	7.09e-05	1.76e-05	4.03032	7.01e-05	0.0266324	0.00515035	5.171	4.18e-07	-0.000343938	0.00017712	-1.94184	0.0530623	0.564178	Ppp1r3f	Ppp1r3f_Exon	X	7573259	7573308	7573259	7573260	20.7573	50	-	CGGCTTCATGCAGCTCTTCAGCTGCCTGGCCTCAGCCTCCACGGGACCCT	3	Promoter (<=1kb)	20	7557296	7574283	16988	2
660	cg14273219	rs108796859	5	66.1709	2.14333	D	1728	trans	7.54643	5.12013	2.4263	2.69383	black	7	4.27e-05	9.17e-06	4.66076	4.69e-06	2.99e-05	1.56e-05	1.91864	0.0559483	0.0102192	0.00456428	2.23895	0.0258681	-0.000256059	0.000156965	-1.63131	0.10384	0.737116	Ppp1r3f	Ppp1r3f_Exon	X	7573336	7573385	7573384	7573385	20.7573	50	+	GCAGCTGCTGCTGCTGGGGCAGCCCTTCGGCATCAGTGGGTGTGGGAGCG	5	Promoter (<=1kb)	20	7557296	7574283	16988	2
661	cg11075694	rs36367128	1	40.8669	2.46045	D	2454	trans	84.6715	75.081	9.59053	65.4904	black	7	2.46e-05	1.03e-05	2.37941	0.0179453	8.73e-05	1.76e-05	4.96963	1.11e-06	0.0226397	0.0051458	4.39965	1.49e-05	-0.000310857	0.000176964	-1.75661	0.0799712	0.691592	Ppp1r3f	Ppp1r3f_Exon	X	7573342	7573391	7573390	7573391	20.7573	50	+	GCTGCTGCTGGGGCAGCCCTTCGGCATCAGTGGGTGTGGGAGCGGGTGCG	5	Promoter (<=1kb)	20	7557296	7574283	16988	2
662	cg03914308	rs13478336	5	77.138	3.91915	D	1717	trans	94.9352	82.6764	12.2589	70.4175	black	7	3.05e-05	8.26e-06	3.6926	0.000262239	3.95e-05	1.4e-05	2.81687	0.00516045	0.0146103	0.00411271	3.55248	0.000440957	-0.000211822	0.000141436	-1.49765	0.135241	0.683026	Ppp1r3f	Ppp1r3f_Exon	X	7573347	7573396	7573395	7573396	20.7573	50	+	TGCTGGGGCAGCCCTTCGGCATCAGTGGGTGTGGGAGCGGGTGCGATCCG	5	Promoter (<=1kb)	20	7557296	7574283	16988	2
663	cg26112578	rs3153753	5	76.1459	2.57141	D	1718	trans	56.1314	36.6241	19.5073	17.1168	black	7	9.1e-05	1.1e-05	8.24473	4.75e-15	4.35e-05	1.87e-05	2.32094	0.0209388	0.0256373	0.00549256	4.66764	4.54e-06	-0.000593194	0.000188889	-3.14044	0.00184958	0.534073	Ppp1r3f	Ppp1r3f_Exon	X	7573413	7573462	7573461	7573462	20.7573	50	-	TTGCGGCCGTGGTTGTTGGCCCAGAAAGTGCCCTCAGGGGTCTCATAGCG	10	Promoter (<=1kb)	20	7557296	7574283	16988	2
664	cg15958715	rs33381347	5	76.8096	2.90158	D	1717	trans	136.558	121.244	15.3144	105.93	black	7	6.72e-05	7.8e-06	8.62664	3.34e-16	6.27e-05	1.32e-05	4.73379	3.36e-06	0.02208	0.00387993	5.69083	2.93e-08	-0.00049018	0.00013343	-3.67367	0.000281573	0.488349	Ppp1r3f	Ppp1r3f_Exon	X	7573420	7573469	7573468	7573469	20.7573	50	-	CGTGGTTGTTGGCCCAGAAAGTGCCCTCAGGGGTCTCATAGCGCACCACG	9	Promoter (<=1kb)	20	7557296	7574283	16988	2
665	cg12903213	rs31097116	7	80.8263	-3.03525	B	536	trans	61.7589	48.9626	12.7963	36.1664	blue	2	-5.45e-05	9.12e-06	-5.97871	6.18e-09	2.44e-05	1.55e-05	1.57308	0.11672	-0.00708217	0.004539	-1.56029	0.119711	0.000189054	0.000156096	1.21114	0.226762	0.23815	Gm11794	Gm11794_Intergenic_downstream	4	7596283	7596332	7596283	7596284	4.75963	50	-	CGTTTTCAGCCTTCACAGCAAGATTTGGTTTGTCAGGAAATGGTGTGGGA	1	Distal Intergenic	4	7763264	7763500	237	2
666	cg12813831	rs29733222	5	115.434	-4.23925	B	266	trans	272.053	209.786	62.2672	147.519	blue	2	-0.000112978	1.68e-05	-6.71016	9.24e-11	1.94e-05	2.86e-05	0.677615	0.498521	-0.0310189	0.00837989	-3.70158	0.000253507	0.000526076	0.000288184	1.82549	0.0688896	0.648482	Gm11794	Gm11794_Intergenic_downstream	4	7596364	7596413	7596412	7596413	4.75964	50	+	GCAAAACAAAAATAACTCAACAAGAGTTTAACAGCCCTTCTTTATGTACG	1	Distal Intergenic	4	7763264	7763500	237	2
667	cg01050998	rs4158934	16	7.96982	4.87206	D	0	cis	10.4415	3.35704	7.08449	-3.72745	turquoise	1	-4.17e-06	1.4e-05	-0.297695	0.766135	8.09e-05	2.38e-05	3.39469	0.000776445	-0.00272522	0.00697751	-0.390573	0.696381	0.000214448	0.000239956	0.893699	0.372176	0.692509	Gm49533	Gm49533_Intergenic_downstream	16	7628329	7628378	7628329	7628330	16.7628	50	+	CGACAGTCCCTTTGGATTTTTGATTGATTACTAGGCAAATTAGATAAGAA	3	Distal Intergenic	16	7708736	7709066	331	2
668	cg06460049	rs3669236	19	26.3678	1.89178	D	1161	trans	40.9029	26.1139	14.789	11.325	blue	2	-1.33e-05	3.26e-06	-4.07131	5.94e-05	-3.28e-07	5.54e-06	-0.0591636	0.95286	-0.00198299	0.00162278	-1.22197	0.222648	-4.78e-05	5.58e-05	-0.856619	0.392317	0.933671	Mmp20	Mmp20_Exon	9	7642778	7642827	7642778	7642779	9.76428	50	-	CGACAATGCTGAGAAGTGGACTATGGGAACGAATGGTATATATGCACAAT	2	Exon (Mmp20-201/Mmp20, exon 4 of 10)	9	7628231	7674979	46749	1
669	cg10140814	rs4225380	5	97.3825	2.53333	D	492	trans	703.344	701.225	2.11939	699.106	turquoise	1	-1.06e-05	4.85e-06	-2.19415	0.0289664	6.36e-06	8.23e-06	0.772161	0.440607	0.00248614	0.00241222	1.03064	0.303513	-0.000283413	8.3e-05	-3.41641	0.000719145	0.888891	Mmp20	Mmp20_Intron	9	7642892	7642941	7642892	7642893	9.76429	50	+	CGTCCCAAGCCACCCTTTAACTAGGGGGGCTGGCTAGGAAAAACAAGTAA	1	Intron (Mmp20-201/Mmp20, intron 4 of 9)	9	7628231	7674979	46749	1
670	cg19531041	rs31435372	3	19.6936	-2.8104	B	2094	trans	100.606	92.9678	7.63778	85.33	black	7	-1.17e-06	6.36e-06	-0.184031	0.85411	3.08e-06	1.08e-05	0.285024	0.775816	-0.00591838	0.00316497	-1.86996	0.0624311	0.00010478	0.000108843	0.96267	0.336464	0.779428	Tfe3	Tfe3_threeUTR	X	7770778	7770827	7770778	7770779	20.7771	50	-	CGAGGCAAAGGCCCTTTTGAAGGAACGGCAGAAGAAAGACAATCACAACC	2	3' UTR	20	7762658	7775202	12545	1
671	cg11244870	rs50797600	13	54.9803	2.87538	D	405	trans	6.83559	4.89451	1.94108	2.95342	blue	2	2.49e-05	5.34e-06	4.66503	4.6e-06	-1.36e-05	9.08e-06	-1.49963	0.134728	-0.00117569	0.00265962	-0.442051	0.65876	-4.48e-05	9.15e-05	-0.490045	0.624449	0.725247	Fndc1	Fndc1_Exon	17	7775544	7775593	7775544	7775545	17.7776	50	-	CGGGGCGTATGAAAGAATGTATTCTGAAATGATTTGGCAGATGGTTGGAA	4	Exon (Fndc1-202/Fndc1, exon 7 of 20)	17	7738569	7804974	66406	2
672	cg21577422	rs31825821	15	85.613	2.87928	D	78	trans	86.3151	60.1709	26.1442	34.0267	turquoise	1	6.42e-06	2.32e-06	2.76761	0.00598639	-1.7e-06	3.94e-06	-0.431246	0.666589	0.00402339	0.00115478	3.48413	0.000564861	-4.31e-05	3.97e-05	-1.08564	0.278482	0.0694522	Gdnf	Gdnf_Promoter	15	7809950	7809999	7809998	7809999	15.781	50	-	AATGTGTGTTTAGGTCAGAAAGCGAATCAGAAAAGCCACTGGAGGGCACG	4	Promoter (<=1kb)	15	7810846	7837575	26730	1
673	cg11396695	rs31048374	14	49.0893	-2.39925	B	85	trans	10.5726	3.28452	7.28804	-4.00352	lightgreen	18	2.6e-05	6.58e-06	3.95856	9.36e-05	1.13e-05	1.12e-05	1.01545	0.310682	0.0110799	0.00327389	3.38432	0.000805266	-1.65e-05	0.000112589	-0.146345	0.883744	0.113348	Gdnf	Gdnf_Exon	15	7815616	7815665	7815664	7815665	15.7816	50	+	TGAAGTTATGGGATGTCGTGGCTGTCTGCCTGGTGCTGCTCCACACCGCG	9	Exon (Gdnf-201/Gdnf, exon 2 of 3)	15	7810846	7837575	26730	1
674	cg03695609	rs13459177	15	3.97791	-1.76173	B	4	cis	27.0264	26.6157	0.410766	26.2049	turquoise	1	-9.9e-06	5.51e-06	-1.79614	0.073446	-2.62e-07	9.36e-06	-0.028023	0.977662	0.00121429	0.00274247	0.442772	0.65824	-0.000121027	9.43e-05	-1.28324	0.200366	0.565919	Gdnf	Gdnf_threeUTR	15	7835726	7835775	7835726	7835727	15.7836	50	-	CGATGCAATGCATCTGTTTCAGATACAGAAATATAGAGAAGATATTTATT	3	3' UTR	15	7810846	7837575	26730	1
675	cg13329717	Affy_PC14_28	14	27	-2.59585	B	407	trans	226.191	44.0082	182.182	-138.174	purple	10	-1.78e-06	1.7e-06	-1.04618	0.296295	2.57e-06	2.89e-06	0.88621	0.376191	0.00155442	0.000848114	1.8328	0.067791	-4.43e-05	2.92e-05	-1.51991	0.129552	0.0778608	Wac	Wac_Exon	18	7869588	7869637	7869588	7869589	18.787	50	+	CGAGGAAACAGCAGAGACTCAGTGATGGGTAAATTGTCTTTTCGTTTCGG	6	Promoter (<=1kb)	18	7868832	7926505	57674	1
[truncated: 27,291 more rows]
[truncated: 34 more columns]

## Sheet: DataS3
Data S3: eQTLs and pQTLs that map to meQTL.5a in the BXD liver
Downloaded from www.genenetwork.org
[truncated: 481 more rows]

## Sheet: DataS4
Data S4: eQTLs and pQTLs that map to Eaa19 in the BXD liver
[truncated: 414 more rows]

[truncated: 7 more sheets: DataS5, DataS6, DataS8, DataS7, DataS9, DataS10, DataS11]
