# Supplementary material for: Pleiotropic influence of DNA methylation QTLs on physiological and ageing traits
Source: Epigenetics. 2023 Sep 10;18(1):2252631. doi: 10.1080/15592294.2023.2252631 (PMC10496549; doi:10.1080/15592294.2023.2252631)
Supplement: Supplemental Material [file KEPI_A_2252631_SM1369.zip]

Archive with 8 entries (7 files):
- Supplementary files/
- Supplementary files/DataS12_DNAmNIA_BXD_genotypeData.xlsx
- Supplementary files/DataS13_BXD_DNAm_rqtl2.pdf
- Supplementary files/DataS13_BXD_DNAm_rqtl2.R.txt
- Supplementary files/DataS14_WGCNA_DNAm.pdf
- Supplementary files/DataS14_WGCNA_DNAm.R.txt
- Supplementary files/SuppData_S1toS11_July2023.xlsx
- Supplementary files/SupTablesFigures_meQTL_July2023.docx
